# Supplementary material for: Retinoic acid receptor α as a novel contributor to adrenal cortex structure and function through interactions with Wnt and Vegfa signalling
Source: Sci Rep. 2019 Oct 11;9:14677. doi: 10.1038/s41598-019-50988-2 (PMC6789122; doi:10.1038/s41598-019-50988-2)
Supplement: Supplementary file 2 — Supplementary Table 1 [file 41598_2019_50988_MOESM2_ESM.xls]

## Sheet: Supplementary Table 1
Supplementary Table 1. List of significantly differentially expressed genes in APA_A vs Control adrenal
Gene ID	Gene Symbol	Gene Name	LogQ [APA-CA]
2	A2M	alpha-2-macroglobulin	0.6759
8086	AAAS	achalasia, adrenocortical insufficiency, alacrimia (Allgrove, triple-A)	-6.4121
13	AADAC	arylacetamide deacetylase (esterase)	-1.5604
57552	AADACL1	arylacetamide deacetylase-like 1	0.4434
16	AARS	alanyl-tRNA synthetase	-0.8891
80755	AARSD1	alanyl-tRNA synthetase domain containing 1	-2.9992
57505	AARSL	alanyl-tRNA synthetase like	-0.8604
132949	AASDH	Aminoadipate-Semialdehyde Dehydrogenase	-0.7234
26574	AATF	apoptosis antagonizing transcription factor	0.7581
19	ABCA1	ATP-binding cassette, sub-family A (ABC1), member 1	0.4654
23461	ABCA5	ATP-binding cassette, sub-family A (ABC1), member 5	0.7267
10351	ABCA8	ATP-binding cassette, sub-family A (ABC1), member 8	-1.0353
5244	ABCB4	ATP-binding cassette, sub-family B (MDR/TAP), member 4	1.8234
5244	ABCB4	ATP-binding cassette, sub-family B (MDR/TAP), member 4	1.8158
10058	ABCB6	ATP-binding cassette, sub-family B (MDR/TAP), member 6	1.1055
22	ABCB7	ATP-binding cassette, sub-family B (MDR/TAP), member 7	-0.8329
4363	ABCC1	ATP-binding cassette, sub-family C (CFTR/MRP), member 1	1.6514
8714	ABCC3	ATP-binding cassette, sub-family C (CFTR/MRP), member 3	-0.6954
6833	ABCC8	ATP-binding cassette, sub-family C (CFTR/MRP), member 8	-4.4531
215	ABCD1	ATP-binding cassette, sub-family D (ALD), member 1	-2.0342
5825	ABCD3	ATP-binding cassette, sub-family D (ALD), member 3	0.4779
23	ABCF1	ATP-binding cassette, sub-family F (GCN20), member 1	0.9558
55324	ABCF3	ATP-binding cassette, sub-family F (GCN20), member 3	1.0760
55347	ABHD10	abhydrolase domain containing 10	-0.3439
25864	ABHD14A	abhydrolase domain containing 14A	0.7598
23563	ABHD14B|CHST5	abhydrolase domain containing 14B|carbohydrate (N-acetylglucosamine 6-O) sulfotransferase 5	0.5046
11057	ABHD2|C11orf2	abhydrolase domain containing 2|chromosome 11 open reading frame2	0.8046
63874	ABHD4	abhydrolase domain containing 4	-0.5079
57406	ABHD6	abhydrolase domain containing 6	1.1947
25	ABL1	v-abl Abelson murine leukemia viral oncogene homolog 1	-0.7681
3983	ABLIM1	actin binding LIM protein 1	-0.5358
29	ABR	active BCR-related gene	0.4993
29777	ABT1	activator of basal transcription 1	-0.7019
30	ACAA1	acetyl-Coenzyme A acyltransferase 1 (peroxisomal 3-oxoacyl-Coenzyme A thiolase)	0.9099
10449	ACAA2	acetyl-Coenzyme A acyltransferase 2 (mitochondrial 3-oxoacyl-Coenzyme A thiolase)	0.5937
80724	ACAD10	acyl-Coenzyme A dehydrogenase family, member 10	-1.9857
27034	ACAD8	acyl-Coenzyme A dehydrogenase family, member 8	-0.3365
28976	ACAD9	acyl-Coenzyme A dehydrogenase family, member 9	0.5307
34	ACADM	acyl-Coenzyme A dehydrogenase, C-4 to C-12 straight chain	1.1232
36	ACADSB	acyl-Coenzyme A dehydrogenase, short/branched chain	-0.3789
38	ACAT1	acetyl-Coenzyme A acetyltransferase 1 (acetoacetyl Coenzyme A thiolase)	0.7580
39	ACAT2	acetyl-Coenzyme A acetyltransferase 2 (acetoacetyl Coenzyme A thiolase)	-1.1111
64746	ACBD3	acyl-Coenzyme A binding domain containing 3	-0.8009
79777	ACBD4	acyl-Coenzyme A binding domain containing 4	0.7140
1636	ACE	angiotensin I converting enzyme (peptidyl-dipeptidase A) 1	-3.8083
22985	ACIN1	apoptotic chromatin condensation inducer 1	0.8485
47	ACLY	ATP citrate lyase	-0.7184
48	ACO1	aconitase 1, soluble	-2.1105
50	ACO2	aconitase 2, mitochondrial	-0.7137
10965	ACOT1|ACOT2	acyl-CoA thioesterase 2	-1.1038
26027	ACOT11	acyl-CoA thioesterase 11	1.6342
11332	ACOT7	acyl-CoA thioesterase 7	1.3539
10005	ACOT8	acyl-CoA thioesterase 8	-0.8154
51	ACOX1	acyl-Coenzyme A oxidase 1, palmitoyl	1.2228
8309	ACOX2	acyl-Coenzyme A oxidase 2, branched chain	-0.7238
52	ACP1	acid phosphatase 1, soluble	1.1449
51205	ACP6	acid phosphatase 6, lysophosphatidic	-0.6180
93650	ACPT	acid phosphatase, testicular	-2.9777
2180	ACSL1	acyl-CoA synthetase long-chain family member 1	-0.4128
2180	ACSL1	acyl-CoA synthetase long-chain family member 1	0.8447
2181	ACSL3	acyl-CoA synthetase long-chain family member 3	-0.4517
2182	ACSL4	acyl-CoA synthetase long-chain family member 4	-0.7793
84532	ACSS1	acyl-CoA synthetase short-chain family member 1	0.9457
55902	ACSS2	acyl-CoA synthetase short-chain family member 2	-0.8927
59	ACTA2	actin, alpha 2, smooth muscle, aorta	1.1875
60	ACTB	actin, beta	-2.1223
71	ACTG1	actin, gamma 1	-2.1482
87	ACTN1	actinin, alpha 1	2.8765
87	ACTN1	actinin, alpha 1	0.5871
55860	ACTR10	actin-related protein 10 homolog (S. cerevisiae)	-0.8552
10120	ACTR1B	ARP1 actin-related protein 1 homolog B, centractin beta (yeast)	0.5774
10097	ACTR2	ARP2 actin-related protein 2 homolog (yeast)	0.6674
10097	ACTR2	ARP2 actin-related protein 2 homolog (yeast)	1.4614
57180	ACTR3B	ARP3 actin-related protein 3 homolog B (yeast)	0.9074
57180	ACTR3B	ARP3 actin-related protein 3 homolog B (yeast)	2.6746
79913	ACTR5	ARP5 actin-related protein 5 homolog (yeast)	0.7117
64431	ACTR6	ARP6 actin-related protein 6 homolog (yeast)	-1.2317
90	ACVR1	activin A receptor, type I	-0.5522
97	ACYP1	acylphosphatase 1, erythrocyte (common) type	-0.5630
98	ACYP2	acylphosphatase 2, muscle type	-1.2152
100	ADA	adenosine deaminase	-1.2523
102	ADAM10	ADAM metallopeptidase domain 10	1.4264
8745	ADAM23	ADAM metallopeptidase domain 23	1.9486
8754	ADAM9	ADAM metallopeptidase domain 9 (meltrin gamma)	-0.4997
9510	ADAMTS1	ADAM metallopeptidase with thrombospondin type 1 motif, 1	-0.8502
170689	ADAMTS15	ADAM metallopeptidase with thrombospondin type 1 motif, 15	2.2761
9507	ADAMTS4	ADAM metallopeptidase with thrombospondin type 1 motif, 4	-2.1132
92949	ADAMTSL1	ADAMTS-like 1	1.5862
57188	ADAMTSL3	ADAMTS-like 3	0.6425
103	ADAR	adenosine deaminase, RNA-specific	0.9193
79934	ADCK4	aarF domain containing kinase 4	-2.3882
107	ADCY1	adenylate cyclase 1 (brain)	-0.9463
118	ADD1	adducin 1 (alpha)	1.5756
124	ADH1A	alcohol dehydrogenase 1A (class I), alpha polypeptide	-0.6706
125	ADH1B	alcohol dehydrogenase IB (class I), beta polypeptide	-1.0283
128	ADH5	alcohol dehydrogenase 5 (class III), chi polypeptide	-0.9012
51094	ADIPOR1	adiponectin receptor 1	0.7969
132	ADK	adenosine kinase	0.5205
133	ADM	adrenomedullin	-1.8090
23394	ADNP	activity-dependent neuroprotector	-0.5306
54936	ADPRHL2	ADP-ribosylhydrolase like 2	0.6013
152	ADRA2C	adrenergic, alpha-2C-, receptor	-3.9188
153	ADRB1	adrenergic, beta-1-, receptor	-2.7336
156	ADRBK1	adrenergic, beta, receptor kinase 1	-1.9551
159	ADSS	adenylosuccinate synthase	0.9194
246181	AKR7L	Aldo-Keto Reductase Family 7 Like	0.8431
4299	AFF1	AF4/FMR2 family, member 1	0.4413
3899	AFF3	AF4/FMR2 family, member 3	-1.1506
172	AFG3L1	AFG3 ATPase family gene 3-like 1 (yeast)	1.0240
54812	AFTPH	Aftiphilin	-0.4374
55109	AGGF1	angiogenic factor with G patch and FHA domains 1	0.7751
55109	AGGF1	angiogenic factor with G patch and FHA domains 1	0.8718
178	AGL	amylo-1, 6-glucosidase, 4-alpha-glucanotransferase (glycogen debranching enzyme, glycogen storage disease type III)	-0.9222
56894	AGPAT3	1-acylglycerol-3-phosphate O-acyltransferase 3	0.9881
56894	AGPAT3	1-acylglycerol-3-phosphate O-acyltransferase 3	-0.3860
55326	AGPAT5	1-acylglycerol-3-phosphate O-acyltransferase 5 (lysophosphatidic acid acyltransferase, epsilon)	-1.0710
137964	AGPAT6	1-acylglycerol-3-phosphate O-acyltransferase 6 (lysophosphatidic acid acyltransferase, zeta)	1.7358
8540	AGPS	alkylglycerone phosphate synthase	1.2506
375790	AGRN	agrin	-1.0035
181	AGRP	agouti related protein homolog (mouse)	-1.4353
23287	AGTPBP1	ATP/GTP binding protein 1	-1.7008
64902	AGXT2	alanine-glyoxylate aminotransferase 2	-2.7878
191	AHCY	S-adenosylhomocysteine hydrolase	0.4782
10768	AHCYL1	S-adenosylhomocysteine hydrolase-like 1	0.7015
196	AHR	aryl hydrocarbon receptor	1.3416
130872	AHSA2	AHA1, activator of heat shock 90kDa protein ATPase homolog 2 (yeast)	-0.4606
199	AIF1	allograft inflammatory factor 1	-1.0220
51390	AIG1	androgen-induced 1	0.7387
9049	AIP	aryl hydrocarbon receptor interacting protein	1.3956
23746	AIPL1	aryl hydrocarbon receptor interacting protein-like 1	1.1868
204	AK2	adenylate kinase 2	1.8890
50808	AK3	adenylate kinase 3	0.4245
205	AK3L1	adenylate kinase 3-like 1	-1.3557
11216	AKAP10	A kinase (PRKA) anchor protein 10	2.1255
9590	AKAP12	A kinase (PRKA) anchor protein (gravin) 12	-1.3709
11214	AKAP13	A kinase (PRKA) anchor protein 13	-1.6156
10270	AKAP8	A kinase (PRKA) anchor protein 8	0.6697
10142	AKAP9	A kinase (PRKA) anchor protein (yotiao) 9	-0.7921
80709	AKNA	AT-hook transcription factor	-3.0024
10327	AKR1A1	aldo-keto reductase family 1, member A1 (aldehyde reductase)	0.3786
231	AKR1B1	aldo-keto reductase family 1, member B1 (aldose reductase)	-0.8359
1645	AKR1C1	aldo-keto reductase family 1, member C1 (dihydrodiol dehydrogenase 1; 20-alpha (3-alpha)-hydroxysteroid dehydrogenase)	0.5292
1646	AKR1C2	aldo-keto reductase family 1, member C2 (dihydrodiol dehydrogenase 2; bile acid binding protein; 3-alpha hydroxysteroid dehydrogenase, type III)	0.8639
8574	AKR7A2	aldo-keto reductase family 7, member A2 (aflatoxin aldehyde reductase)	-0.7682
22977	AKR7A3	aldo-keto reductase family 7, member A3 (aflatoxin aldehyde reductase)	2.0740
207	AKT1	v-akt murine thymoma viral oncogene homolog 1	1.4000
211	ALAS1	aminolevulinate, delta-, synthase 1	-1.2165
216	ALDH1A1	aldehyde dehydrogenase 1 family, member A1	0.5116
8854	ALDH1A2	aldehyde dehydrogenase 1 family, member A2	1.8366
10840	ALDH1L1	aldehyde dehydrogenase 1 family, member L1	0.6640
217	ALDH2	aldehyde dehydrogenase 2 family (mitochondrial)	-0.4783
224	ALDH3A2	aldehyde dehydrogenase 3 family, member A2	-0.4947
221	ALDH3B1	aldehyde dehydrogenase 3 family, member B1	-0.9743
8659	ALDH4A1	aldehyde dehydrogenase 4 family, member A1	-1.8850
501	ALDH7A1	aldehyde dehydrogenase 7 family, member A1	0.6130
223	ALDH9A1	aldehyde dehydrogenase 9 family, member A1	-1.0097
229	ALDOB	aldolase B, fructose-bisphosphate	-0.8754
79087	ALG12	asparagine-linked glycosylation 12 homolog (yeast, alpha-1,6-mannosyltransferase)	-1.4196
199857	ALG14	asparagine-linked glycosylation 14 homolog (yeast)	-0.6177
85365	ALG2	asparagine-linked glycosylation 2 homolog (yeast, alpha-1,3-mannosyltransferase)	0.4840
10195	ALG3	asparagine-linked glycosylation 3 homolog (yeast, alpha-1,3-mannosyltransferase)	-0.6708
29880	ALG5	asparagine-linked glycosylation 5 homolog (yeast, dolichyl-phosphate beta-glucosyltransferase)	-1.3358
79053	ALG8	asparagine-linked glycosylation 8 homolog (yeast, alpha-1,3-glucosyltransferase)	1.1698
79796	ALG9	asparagine-linked glycosylation 9 homolog (yeast, alpha 1,2 mannosyltransferase)	0.8372
8846	ALKBH	alkB, alkylation repair homolog (E. coli)	0.8428
241	ALOX5AP	arachidonate 5-lipoxygenase-activating protein	-1.5331
57538	ALPK3	alpha-kinase 3	1.6342
249	ALPL	alkaline phosphatase, liver/bone/kidney	-1.4792
57679	ALS2	amyotrophic lateral sclerosis 2 (juvenile)	0.8776
55437	ALS2CR2	amyotrophic lateral sclerosis 2 (juvenile) chromosome region, candidate 2	-1.5240
65062	ALS2CR4	amyotrophic lateral sclerosis 2 (juvenile) chromosome region, candidate 4	1.0522
146861	AMAC1	acyl-malonyl condensing enzyme 1	-5.3641
23600	AMACR	alpha-methylacyl-CoA racemase	0.4286
266	AMELY	amelogenin, Y-linked	-6.0458
84883	AMID	apoptosis-inducing factor (AIF)-like mitochondrion-associated inducer of death	-0.8906
57463	AMIGO1	adhesion molecule with Ig-like domain 1	1.1121
347902	AMIGO2	adhesion molecule with Ig-like domain 2	-1.9221
272	AMPD3	adenosine monophosphate deaminase (isoform E)	0.5618
51321	AMZ2	Archaelysin Family Metallopeptidase 2	-0.4578
64682	ANAPC1|RGPD1	anaphase promoting complex subunit 1|RANBP2-like and GRIP domain containing 1	0.8698
10393	ANAPC10	anaphase promoting complex subunit 10	-0.5103
25847	ANAPC13	anaphase promoting complex subunit 13	1.8383
29882	ANAPC2	anaphase promoting complex subunit 2	1.7863
29945	ANAPC4	anaphase promoting complex subunit 4	-0.4844
51434	ANAPC7	anaphase promoting complex subunit 7	1.4675
23357	ANGEL1	angel homolog 1 (Drosophila)	0.7541
9068	ANGPTL1	angiopoietin-like 1	-1.4578
287	ANK2	ankyrin 2, neuronal	3.3709
51479	ANKFY1	ankyrin repeat and FYVE domain containing 1	-1.0025
54882	ANKHD1	ankyrin repeat and KH domain containing 1	1.0165
54467	ANKIB1	ankyrin repeat and IBR domain containing 1	0.8447
57037	ANKMY2	ankyrin repeat and MYND domain containing 2	-0.4016
55608	ANKRD10	ankyrin repeat domain 10	1.5062
29123	ANKRD11	ankyrin repeat domain 11	-0.5645
81573	ANKRD13C	ankyrin repeat domain 13C	-0.7815
23189	ANKRD15	ankyrin repeat domain 15	1.0895
26057	ANKRD17	ankyrin repeat domain 17	0.6146
25959	ANKRD25	ankyrin repeat domain 25	-0.6747
84079	ANKRD27	ankyrin repeat domain 27 (VPS9 domain)	0.9519
23243	ANKRD28	ankyrin repeat domain 28	-0.7258
374860	ANKRD30B	ankyrin repeat domain 30B	1.8167
256006	ANKRD31	ankyrin repeat domain 31	2.6458
353322	ANKRD37	ankyrin repeat domain 37	-1.3795
163782	ANKRD38	ankyrin repeat domain 38	-2.2161
157567	ANKRD46	ankyrin repeat domain 46	-0.5337
54851	ANKRD49	ankyrin repeat domain 49	-0.5310
122416	ANKRD9	ankyrin repeat domain 9	-1.4277
8125	ANP32A	acidic (leucine-rich) nuclear phosphoprotein 32 family, member A	-1.8854
23520	ANP32C	acidic (leucine-rich) nuclear phosphoprotein 32 family, member C	1.9123
23519	ANP32D	acidic (leucine-rich) nuclear phosphoprotein 32 family, member D	2.1237
84168	ANTXR1	anthrax toxin receptor 1	0.8437
118429	ANTXR2	anthrax toxin receptor 2	2.1825
93550	ANUBL1	AN1, ubiquitin-like, homolog (Xenopus laevis)	1.2242
301	ANXA1	annexin A1	0.5988
311	ANXA11	annexin A11	2.0897
302	ANXA2	annexin A2	0.6929
302	ANXA2P3|ANXA2	annexin A2 pseudogene 3|annexin A2	-0.5752
307	ANXA4	annexin A4	-0.7882
308	ANXA5	annexin A5	2.4427
310	ANXA7	annexin A7	-0.9017
244	ANXA8	annexin A8	-5.3571
314	AOC2	amine oxidase, copper containing 2 (retina-specific)	-4.8023
316	AOX1	aldehyde oxidase 1	-0.5650
11276	AP1GBP1	AP1 gamma subunit binding protein 1	0.5161
8905	AP1S2	adaptor-related protein complex 1, sigma 2 subunit	-0.7502
163	AP2B1	adaptor-related protein complex 2, beta 1 subunit	-0.7821
1173	AP2M1	adaptor-related protein complex 2, mu 1 subunit	2.1188
1175	AP2S1	adaptor-related protein complex 2, sigma 1 subunit	0.4846
8120	AP3B2	adaptor-related protein complex 3, beta 2 subunit	3.9273
8943	AP3D1	adaptor-related protein complex 3, delta 1 subunit	-0.4112
1176	AP3S1	adaptor-related protein complex 3, sigma 1 subunit	0.6570
10239	AP3S2	adaptor-related protein complex 3, sigma 2 subunit	-0.8336
11154	AP4S1	adaptor-related protein complex 4, sigma 1 subunit	0.9269
10307	APBB3	amyloid beta (A4) precursor protein-binding, family B, member 3	1.0425
328	APEX1	APEX nuclease (multifunctional DNA repair enzyme) 1	-0.8718
8539	API5	apoptosis inhibitor 5	-1.1134
54959	ODAM	Odontogenic, Ameloblast Associated	2.2156
51074	APIP	APAF1 interacting protein	1.3232
51074	APIP	APAF1 interacting protein	-0.6046
51074	APIP	APAF1 interacting protein	2.4322
334	APLP2	amyloid beta (A4) precursor-like protein 2	1.1226
334	APLP2	amyloid beta (A4) precursor-like protein 2	4.6521
341	APOC1	apolipoprotein C-I	-1.7448
346	APOC4	apolipoprotein C-IV	-1.9599
348	APOE|HMGA1	apolipoprotein E|high mobility group AT-hook 1	1.9686
351	APP	amyloid beta (A4) precursor protein (peptidase nexin-II, Alzheimer disease)	-0.4701
10513	APPBP2	amyloid beta precursor protein (cytoplasmic tail) binding protein 2	0.7912
23591	FAM215A	Family With Sequence Similarity 215 Member A	-3.0623
23047	APRIN	androgen-induced proliferation inhibitor	-0.4876
54840	APTX	aprataxin	-0.4964
54840	APTX	aprataxin	0.4376
372	ARCN1	archain 1	0.4578
8260	ARD1A	ARD1 homolog A, N-acetyltransferase (S. cerevisiae)	0.9346
375	ARF1	ADP-ribosylation factor 1	-0.5972
377	ARF3	ADP-ribosylation factor 3	1.6001
377	ARF3	ADP-ribosylation factor 3	0.9957
381	ARF5	ADP-ribosylation factor 5	1.8905
382	ARF6	ADP-ribosylation factor 6	2.7168
26286	ARFGAP3	ADP-ribosylation factor GTPase activating protein 3	0.4680
27236	ARFIP1	ADP-ribosylation factor interacting protein 1 (arfaptin 1)	1.1935
23647	ARFIP2	ADP-ribosylation factor interacting protein 2 (arfaptin 2)	1.1132
10139	ARFRP1	ADP-ribosylation factor related protein 1	-1.1463
94134	ARHGAP12	Rho GTPase activating protein 12	0.9675
93663	ARHGAP18	Rho GTPase activating protein 18	-1.3187
84986	ARHGAP19	Rho GTPase activating protein 19	2.0826
57584	ARHGAP21	Rho GTPase activating protein 21	0.8041
57636	ARHGAP23	Rho GTPase activating protein 23	-1.7961
396	ARHGDIA	Rho GDP dissociation inhibitor (GDI) alpha	1.6101
397	ARHGDIB	Rho GDP dissociation inhibitor (GDI) beta	0.4740
9639	ARHGEF10	Rho guanine nucleotide exchange factor (GEF) 10	-1.3142
55160	ARHGEF10L	Rho guanine nucleotide exchange factor (GEF) 10-like	0.6905
9826	ARHGEF11	Rho guanine nucleotide exchange factor (GEF) 11	1.5182
23370	ARHGEF18	rho/rac guanine nucleotide exchange factor (GEF) 18	-0.6527
128272	ARHGEF19	Rho guanine nucleotide exchange factor (GEF) 19	0.4864
8874	ARHGEF7	Rho guanine nucleotide exchange factor (GEF) 7	-0.9383
23229	ARHGEF9	Cdc42 guanine nucleotide exchange factor (GEF) 9	0.7823
8289	ARID1A	AT rich interactive domain 1A (SWI- like)	0.7301
57492	ARID1B	AT rich interactive domain 1B (SWI1-like)	0.9382
51742	ARID4B	AT rich interactive domain 4B (RBP1- like)	-0.6552
25820	ARIH1	ariadne homolog, ubiquitin-conjugating enzyme E2 binding protein, 1 (Drosophila)	0.8995
400	ARL1	ADP-ribosylation factor-like 1	0.7683
285598	ARL10	ADP-ribosylation factor-like 10	0.8894
200894	ARL13B	ADP-ribosylation factor-like 13B	0.9705
402	ARL2	ADP-ribosylation factor-like 2	-1.1358
23568	ARL2BP	ADP-ribosylation factor-like 2 binding protein	0.2866
10124	ARL4A	ADP-ribosylation factor-like 4A	-1.6234
26225	ARL5A	ADP-ribosylation factor-like 5A	-0.9031
23204	ARL6IP	ADP-ribosylation factor-like 6 interacting protein	-0.8652
64225	ARL6IP2	ADP-ribosylation factor-like 6 interacting protein 2	1.6278
51329	ARL6IP4	ADP-ribosylation-like factor 6 interacting protein 4	0.9672
10550	ARL6IP5	ADP-ribosylation-like factor 6 interacting protein 5	-0.9720
151188	ARL6IP6	ADP-ribosylation-like factor 6 interacting protein 6	-0.8688
151188	ARL6IP6	ADP-ribosylation-like factor 6 interacting protein 6	1.4199
127829	ARL8A	ADP-ribosylation factor-like 8A	1.1111
55207	ARL8B	ADP-ribosylation factor-like 8B	-0.3278
55156	ARMC1	armadillo repeat containing 1	-0.4367
79798	ARMC5	armadillo repeat containing 5	0.6065
79637	ARMC7	armadillo repeat containing 7	-6.8042
9823	ARMCX2	armadillo repeat containing, X-linked 2	-1.1486
51566	ARMCX3	armadillo repeat containing, X-linked 3	-0.5466
158947	ARMCX4	armadillo repeat containing, X-linked 4	-1.2134
64860	ARMCX5	armadillo repeat containing, X-linked 5	-1.2286
54470	ARMCX6	armadillo repeat containing, X-linked 6	-0.6996
54470	ARMCX6	armadillo repeat containing, X-linked 6	1.0781
7873	ARMET	arginine-rich, mutated in early stage tumors	1.1002
9915	ARNT2	aryl-hydrocarbon receptor nuclear translocator 2	1.4676
406	ARNTL	aryl hydrocarbon receptor nuclear translocator-like	-0.7985
10552	ARPC1A	actin related protein 2/3 complex, subunit 1A, 41kDa	1.3866
10095	ARPC1B	actin related protein 2/3 complex, subunit 1B, 41kDa	-0.7992
10109	ARPC2	actin related protein 2/3 complex, subunit 2, 34kDa	-1.1781
10094	ARPC3	actin related protein 2/3 complex, subunit 3, 21kDa	1.1515
10093	ARPC4	actin related protein 2/3 complex, subunit 4, 20kDa	1.0129
10092	ARPC5	actin related protein 2/3 complex, subunit 5, 16kDa	0.5189
81873	ARPC5L	actin related protein 2/3 complex, subunit 5-like	1.1168
57561	ARRDC3	arrestin domain containing 3	1.6649
64801	ARV1	ARV1 homolog (yeast)	-0.6957
427	ASAH1	N-acylsphingosine amidohydrolase (acid ceramidase) 1	-0.6387
79754	ASB13	ankyrin repeat and SOCS box-containing 13	1.4016
92591	ASB16	ankyrin repeat and SOCS box-containing 16	-1.4733
401036	ASB18	ankyrin repeat and SOCS box-containing 18	-3.2117
51130	ASB3	ankyrin repeat and SOCS box-containing 3	-0.7776
51666	ASB4	ankyrin repeat and SOCS box-containing 4	0.9568
140459	ASB6	ankyrin repeat and SOCS box-containing 6	1.5243
140461	ASB8	ankyrin repeat and SOCS box-containing 8	0.6495
84164	ASCC2	activating signal cointegrator 1 complex subunit 2	1.4870
10973	ASCC3	activating signal cointegrator 1 complex subunit 3	-0.6602
10973	ASCC3	activating signal cointegrator 1 complex subunit 3	1.2471
23020	ASCC3L1	activating signal cointegrator 1 complex subunit 3-like 1	1.8436
23300	ATMIN	ATM Interactor	-1.4446
9070	ASH2L	ash2 (absent, small, or homeotic)-like (Drosophila)	1.2511
439	ASNA1	arsA arsenite transporter, ATP-binding, homolog 1 (bacterial)	1.0953
440	ASNS	asparagine synthetase	-0.8561
444	ASPH	aspartate beta-hydroxylase	1.8865
445	ASS	argininosuccinate synthetase	-0.8107
28990	ASTE1	asteroid homolog 1 (Drosophila)	-1.0390
460	ASTN	astrotactin	0.6240
460	ASTN	astrotactin	0.6203
55252	ASXL2	additional sex combs like 2 (Drosophila)	-1.1479
84896	ATAD1	ATPase family, AAA domain containing 1	1.1671
83858	ATAD3B	ATPase family, AAA domain containing 3B	1.4549
11101	ATE1	arginyltransferase 1	0.9265
1386	ATF2	activating transcription factor 2	2.0157
468	ATF4	activating transcription factor 4 (tax-responsive enhancer element B67)	1.5436
22926	ATF6	activating transcription factor 6	0.6768
55729	ATF7IP	activating transcription factor 7 interacting protein	-1.2576
80063	ATF7IP2	activating transcription factor 7 interacting protein 2	0.6150
9140	ATG12	ATG12 autophagy related 12 homolog (S. cerevisiae)	1.1494
9140	ATG12	ATG12 autophagy related 12 homolog (S. cerevisiae)	1.6068
89849	ATG16L2	ATG16 autophagy related 16-like 2 (S. cerevisiae)	0.8298
64422	ATG3	ATG3 autophagy related 3 homolog (S. cerevisiae)	1.7215
23192	ATG4B	ATG4 autophagy related 4 homolog B (S. cerevisiae)	-6.1363
80162	ATHL1	ATH1, acid trehalase-like 1 (yeast)	-1.8122
472	ATM	ataxia telangiectasia mutated (includes complementation groups A, C and D)	1.2240
1822	ATN1	atrophin 1	0.5785
84913	ATOH8	atonal homolog 8 (Drosophila)	-0.8520
475	ATOX1	ATX1 antioxidant protein 1 homolog (yeast)	0.9009
57194	ATP10A	ATPase, Class V, type 10A	-0.7941
57205	ATP10D	ATPase, Class V, type 10D	-0.5053
23250	ATP11A	ATPase, Class VI, type 11A	1.6499
23400	ATP13A2	ATPase type 13A2	-0.8578
79572	ATP13A3	ATPase type 13A3	-1.2156
476	ATP1A1	ATPase, Na+/K+ transporting, alpha 1 polypeptide	2.0671
483	ATP1B3	ATPase, Na+/K+ transporting, beta 3 polypeptide	-0.8308
488	ATP2A2	ATPase, Ca++ transporting, cardiac muscle, slow twitch 2	2.1045
489	ATP2A3	ATPase, Ca++ transporting, ubiquitous	1.6616
27032	ATP2C1	ATPase, Ca++ transporting, type 2C, member 1	0.6154
495	ATP4A	ATPase, H+/K+ exchanging, alpha polypeptide	0.9469
498	ATP5A1	ATP synthase, H+ transporting, mitochondrial F1 complex, alpha subunit, isoform 1, cardiac muscle	0.7479
506	ATP5B	ATP synthase, H+ transporting, mitochondrial F1 complex, beta polypeptide	1.2475
509	ATP5C1	ATP synthase, H+ transporting, mitochondrial F1 complex, gamma polypeptide 1	1.2035
513	ATP5D	ATP synthase, H+ transporting, mitochondrial F1 complex, delta subunit	-0.8590
514	ATP5E	ATP synthase, H+ transporting, mitochondrial F1 complex, epsilon subunit	-0.6506
514	ATP5E	ATP synthase, H+ transporting, mitochondrial F1 complex, epsilon subunit	0.8167
515	ATP5F1	ATP synthase, H+ transporting, mitochondrial F0 complex, subunit b, isoform 1	-0.7001
516	ATP5G1	ATP synthase, H+ transporting, mitochondrial F0 complex, subunit c (subunit 9), isoform 1	0.4777
518	ATP5G3	ATP synthase, H+ transporting, mitochondrial F0 complex, subunit c (subunit 9) isoform 3	0.4107
10476	ATP5H	ATP synthase, H+ transporting, mitochondrial F0 complex, subunit d	0.7179
10476	ATP5H	ATP synthase, H+ transporting, mitochondrial F0 complex, subunit d	-0.8072
522	ATP5J	ATP synthase, H+ transporting, mitochondrial F0 complex, subunit F6	1.2191
9551	ATP5J2	ATP synthase, H+ transporting, mitochondrial F0 complex, subunit f, isoform 2	2.2037
9551	ATP5J2	ATP synthase, H+ transporting, mitochondrial F0 complex, subunit f, isoform 2	-0.7004
539	ATP5O	ATP synthase, H+ transporting, mitochondrial F1 complex, O subunit (oligomycin sensitivity conferring protein)	-0.3724
27109	ATP5S	ATP synthase, H+ transporting, mitochondrial F0 complex, subunit s (factor B)	-1.5889
27109	ATP5S	ATP synthase, H+ transporting, mitochondrial F0 complex, subunit s (factor B)	-1.3925
537	ATP6AP1	ATPase, H+ transporting, lysosomal accessory protein 1	0.8519
527	ATP6V0C	ATPase, H+ transporting, lysosomal 16kDa, V0 subunit c	-0.4974
9114	ATP6V0D1	ATPase, H+ transporting, lysosomal 38kDa, V0 subunit d isoform 1	-0.5859
8992	ATP6V0E	ATPase, H+ transporting, lysosomal 9kDa, V0 subunit e	0.3728
528	ATP6V1C1	ATPase, H+ transporting, lysosomal 42kDa, V1 subunit C, isoform 1	-0.4542
529	ATP6V1E1	ATPase, H+ transporting, lysosomal 31kDa, V1 subunit E isoform 1	-0.4495
9296	ATP6V1F	ATPase, H+ transporting, lysosomal 14kDa, V1 subunit F	-1.1656
51606	ATP6V1H	ATPase, H+ transporting, lysosomal 50/57kDa, V1 subunit H	-1.1425
538	ATP7A	ATPase, Cu++ transporting, alpha polypeptide (Menkes syndrome)	0.6663
10396	ATP8A1	ATPase, aminophospholipid transporter (APLT), Class I, type 8A, member 1	0.7619
10079	ATP9A	ATPase, Class II, type 9A	-0.8709
64756	ATPAF1	ATP synthase mitochondrial F1 complex assembly factor 1	0.2892
64756	ATPAF1	ATP synthase mitochondrial F1 complex assembly factor 1	1.2840
91647	ATPAF2	ATP synthase mitochondrial F1 complex assembly factor 2	0.5608
91647	ATPAF2	ATP synthase mitochondrial F1 complex assembly factor 2	0.9015
51184	ATPBD1C	ATP binding domain 1 family, member C	-1.0140
93974	ATPIF1	ATPase inhibitory factor 1	-0.7956
8455	ATRN	attractin	-1.2308
25814	ATXN10	ataxin 10	-0.4224
127002	ATXN7L2	ataxin 7-like 2	-1.4240
56970	ATXN7L3	ataxin 7-like 3	0.5115
222255	ATXN7L4|ATXN7L1	ataxin 7-like 4|ataxin 7-like 1	1.3008
54998	AURKAIP1	aurora kinase A interacting protein 1	1.0497
26053	AUTS2	autism susceptibility candidate 2	-0.6415
8312	AXIN1	axin 1	1.1972
558	AXL	AXL receptor tyrosine kinase	-1.3557
84153	RNASEH2C	Ribonuclease H2 Subunit C	0.3281
51582	AZIN1	antizyme inhibitor 1	0.8887
567	B2M	beta-2-microglobulin	-1.2902
148789	B3GALNT2	UDP-GalNAc:betaGlcNAc beta 1,3-galactosaminyltransferase, polypeptide 2	-1.2076
8706	B3GALT3	UDP-Gal:betaGlcNAc beta 1,3-galactosyltransferase, polypeptide 3	1.2325
126792	B3GALT6	UDP-Gal:betaGal beta 1,3-galactosyltransferase polypeptide 6	-0.6876
26229	B3GAT3|GANAB	beta-1,3-glucuronyltransferase 3 (glucuronosyltransferase I)|glucosidase, alpha; neutral AB	-2.9005
11041	B3GNT6	UDP-GlcNAc:betaGal beta-1,3-N-acetylglucosaminyltransferase 6	0.9892
2583	B4GALNT1	beta-1,4-N-acetyl-galactosaminyl transferase 1	-1.5536
2683	B4GALT1	UDP-Gal:betaGlcNAc beta 1,4- galactosyltransferase, polypeptide 1	-0.8640
8703	B4GALT3	UDP-Gal:betaGlcNAc beta 1,4- galactosyltransferase, polypeptide 3	0.8797
9331	B4GALT6	UDP-Gal:betaGlcNAc beta 1,4- galactosyltransferase, polypeptide 6	1.0147
23621	BACE1	beta-site APP-cleaving enzyme 1	-0.8004
571	BACH1	BTB and CNC homology 1, basic leucine zipper transcription factor 1	-0.7644
572	BAD	BCL2-antagonist of cell death	0.8066
573	BAG1	BCL2-associated athanogene	3.4908
9532	BAG2	BCL2-associated athanogene 2	-0.6030
9531	BAG3	BCL2-associated athanogene 3	-0.4965
9529	BAG5	BCL2-associated athanogene 5	-0.5979
575	BAI1	brain-specific angiogenesis inhibitor 1	2.0672
55971	BAIAP2L1	BAI1-associated protein 2-like 1	-1.1636
8938	BAIAP3	BAI1-associated protein 3	-1.7090
578	BAK1	BCL2-antagonist/killer 1	0.5889
578	BAK1	BCL2-antagonist/killer 1	-2.4110
8815	BANF1	barrier to autointegration factor 1	2.0814
8815	BANF1	barrier to autointegration factor 1	2.1596
10409	BASP1	brain abundant, membrane attached signal protein 1	-2.0341
7919	BAT1	HLA-B associated transcript 1	-0.3632
7916	BAT2	HLA-B associated transcript 2	1.1787
23215	BAT2D1	BAT2 domain containing 1	1.4803
7920	BAT5	HLA-B associated transcript 5	0.6784
581	BAX	BCL2-associated X protein	0.5673
11176	BAZ2A	bromodomain adjacent to zinc finger domain, 2A	1.2572
29994	BAZ2B	bromodomain adjacent to zinc finger domain, 2B	-0.5183
582	BBS1	Bardet-Biedl syndrome 1	-1.1599
583	BBS2	Bardet-Biedl syndrome 2	0.4351
56987	BBX	bobby sox homolog (Drosophila)	-1.3875
386758	ZNF582-AS1	ZNF582 Antisense RNA 1 (Head To Head)	-0.8333
90485	ZNF835	Zinc Finger Protein 835	-1.4513
90485	ZNF835	Zinc Finger Protein 835	-1.4990
55973	BCAP29	B-cell receptor-associated protein 29	0.6373
8412	BCAR3	breast cancer anti-estrogen resistance 3	-0.4548
593	BCKDHA	branched chain keto acid dehydrogenase E1, alpha polypeptide	0.6126
594	BCKDHB	branched chain keto acid dehydrogenase E1, beta polypeptide (maple syrup urine disease)	1.9355
53335	BCL11A	B-cell CLL/lymphoma 11A (zinc finger protein)	-1.2340
598	BCL2L1	BCL2-like 1	1.4264
83596	BCL2L12	BCL2-like 12 (proline rich)	-1.2128
599	BCL2L2	BCL2-like 2	0.8357
9774	BCLAF1	BCL2-associated transcription factor 1	-0.7762
199786	FAM129C	Family With Sequence Similarity 129 Member C	-2.4161
10282	BET1	BET1 homolog (S. cerevisiae)	0.7610
55859	BEX1	brain expressed, X-linked 1	0.6832
84707	BEX2	brain expressed X-linked 2	1.2911
51283	BFAR	bifunctional apoptosis regulator	0.7655
8553	BHLHB2	basic helix-loop-helix domain containing, class B, 2	0.7156
128408	BHLHB4	basic helix-loop-helix domain containing, class B, 4	-2.4461
27319	BHLHB5	basic helix-loop-helix domain containing, class B, 5	-2.5003
274	BIN1	bridging integrator 1	-1.0970
55909	BIN3	bridging integrator 3	-1.2299
329	BIRC2	baculoviral IAP repeat-containing 2	-0.6502
331	BIRC4	baculoviral IAP repeat-containing 4	-0.3689
57448	BIRC6	baculoviral IAP repeat-containing 6 (apollon)	0.6730
282991	BLOC1S2	biogenesis of lysosome-related organelles complex-1, subunit 2	-0.8534
644	BLVRA	biliverdin reductase A	-1.0362
645	BLVRB	biliverdin reductase B (flavin reductase (NADPH))	-0.4660
8548	BLZF1	basic leucine zipper nuclear factor 1 (JEM-1)	0.4137
90427	BMF	Bcl2 modifying factor	1.7240
659	BMPR2	bone morphogenetic protein receptor, type II (serine/threonine kinase)	-1.4292
9790	BMS1L	BMS1-like, ribosome assembly protein (yeast)	1.3370
662	BNIP1	BCL2/adenovirus E1B 19kDa interacting protein 1	1.3082
664	BNIP3	BCL2/adenovirus E1B 19kDa interacting protein 3	-0.5285
664	BNIP3	BCL2/adenovirus E1B 19kDa interacting protein 3	3.1349
665	BNIP3L	BCL2/adenovirus E1B 19kDa interacting protein 3-like	-0.3513
51027	BOLA1	bolA-like 1 (E. coli)	0.4548
552900	BOLA2	bolA-like 2 (E. coli)	2.6265
23629	BRD7P3	Bromodomain Containing 7 Pseudogene 3	1.7098
669	BPGM	2,3-bisphosphoglycerate mutase	-0.7872
10380	BPNT1	3'(2'), 5'-bisphosphate nucleotidase 1	-0.9541
8315	BRAP	BRCA1 associated protein	1.3845
414899	BLID	BH3-Like Motif Containing, Cell Death Inducer	2.5143
79184	BRCC3	BRCA1/BRCA2-containing complex, subunit 3	1.9923
23774	BRD1	bromodomain containing 1	0.7737
6046	BRD2	bromodomain containing 2	2.3669
65980	BRD9	bromodomain containing 9	0.8399
9577	BRE	brain and reproductive organ-expressed (TNFRSF1A modulator)	-0.9528
2972	BRF1	BRF1 homolog, subunit of RNA polymerase III transcription initiation factor IIIB (S. cerevisiae)	-1.1441
55290	BRF2	BRF2, subunit of RNA polymerase III transcription initiation factor, BRF1-like	0.6036
25798	BRI3	brain protein I3	-0.6486
25874	BRP44	brain protein 44	-1.1112
51660	BRP44L	brain protein 44-like	0.6329
27154	BRPF3	bromodomain and PHD finger containing, 3	2.0142
9024	BRSK2	BR serine/threonine kinase 2	2.1910
54014	BRWD1	bromodomain and WD repeat domain containing 1	-0.9605
55717	BRWD2	bromodomain and WD repeat domain containing 2	1.3660
682	BSG	basigin (OK blood group)	1.1099
684	BST2	bone marrow stromal cell antigen 2	-0.5284
9044	BTAF1	BTAF1 RNA polymerase II, B-TFIID transcription factor-associated, 170kDa (Mot1 homolog, S. cerevisiae)	0.9184
29068	BTBD15	BTB (POZ) domain containing 15	-2.7839
689	BTF3	basic transcription factor 3	0.8556
689	BTF3	basic transcription factor 3	2.6511
91408	BTF3L4	basic transcription factor 3-like 4	1.9560
694	BTG1	B-cell translocation gene 1, anti-proliferative	0.5189
7832	BTG2	BTG family, member 2	0.7987
10950	BTG3	BTG family, member 3	1.0986
11120	BTN2A1	butyrophilin, subfamily 2, member A1	-0.3417
10385	BTN2A2	butyrophilin, subfamily 2, member A2	2.6272
11118	BTN3A2	butyrophilin, subfamily 3, member A2	0.7075
10384	BTN3A3	butyrophilin, subfamily 3, member A3	0.6857
56244	BTNL2	butyrophilin-like 2 (MHC class II associated)	-1.5138
9184	BUB3	BUB3 budding uninhibited by benzimidazoles 3 homolog (yeast)	0.3926
9184	BUB3	BUB3 budding uninhibited by benzimidazoles 3 homolog (yeast)	0.5701
84154	BXDC1	brix domain containing 1	2.9960
55299	BXDC2	brix domain containing 2	-0.5282
80135	BXDC5	brix domain containing 5	-0.6505
705	BYSL	bystin-like	-0.5567
9256	BZRAP1	benzodiazapine receptor (peripheral) associated protein 1	1.6794
706	BZRP	benzodiazapine receptor (peripheral)	-0.7722
9689	BZW1	basic leucine zipper and W2 domains 1	-2.0115
11067	DEPP1	DEPP1, Autophagy Regulator	0.8374
414152	C10orf105	chromosome 10 open reading frame 105	-1.0186
10974	ADIRF	Adipogenesis Regulatory Factor	1.3462
55088	CCDC186	Coiled-Coil Domain Containing 186	-0.9639
390010	NKX1-2	NK1 Homeobox 2	-4.9642
84890	ADO	2-Aminoethanethiol Dioxygenase	0.8752
119032	BORCS7	BLOC-1 Related Complex Subunit 7	-0.6569
84795	PYROXD2	Pyridine Nucleotide-Disulphide Oxidoreductase Domain 2	-1.2300
83641	FAM107B	Family With Sequence Similarity 107 Member B	0.6474
55719	SLF2	SMC5-SMC6 Complex Localization Factor 2	1.4624
55847	CISD1	CDGSH Iron Sulfur Domain 1	-1.0149
118461	C10orf71	chromosome 10 open reading frame 71	-2.6879
221035	REEP3	Receptor Accessory Protein 3	0.4639
63877	FAM204A	Family With Sequence Similarity 204 Member A	-0.6372
219771	CCNY	Cyclin Y	0.5741
79946	C10orf95	chromosome 10 open reading frame 95	-4.0891
80013	MINDY3	MINDY Lysine 48 Deubiquitinase 3	-1.6914
56672	AKIP1	A-Kinase Interacting Protein 1	-0.7891
738	VPS51	VPS51, GARP Complex Subunit	0.4751
53838	C11orf24	chromosome 11 open reading frame 24	-0.3911
56946	EMSY	EMSY, BRCA2 Interacting Transcriptional Repressor	0.4749
280636	SELENOH	Selenoprotein H	-0.6040
120534	ARL14EP	ADP Ribosylation Factor Like GTPase 14 Effector Protein	0.5260
79081	LBHD1	LBH Domain Containing 1	-1.0323
60314	C12orf10	chromosome 12 open reading frame 10	1.7262
55726	INTS13	Integrator Complex Subunit 13	-1.0263
90488	TMEM263	Transmembrane Protein 263	0.8252
29902	FAM216A	Family With Sequence Similarity 216 Member A	1.6621
57103	TIGAR	TP53 Induced Glycolysis Regulatory Phosphatase	-1.3382
79596	RNF219	Ring Finger Protein 219	0.5044
51528	JKAMP	JNK1/MAPK8 Associated Membrane Protein	0.8024
55102	ATG2B	Autophagy Related 2B	-2.5233
55745	AP5M1	Adaptor Related Protein Complex 5 Subunit Mu 1	-0.7016
55837	EAPP	E2F Associated Phosphoprotein	0.6342
55218	EXD2	Exonuclease 3'-5' Domain Containing 2	0.6125
55017	C14orf119	chromosome 14 open reading frame 119	0.4596
25983	NGDN	Neuroguidin	-0.6010
56948	SDR39U1	Short Chain Dehydrogenase/Reductase Family 39U Member 1	0.7230
25938	HEATR5A	HEAT Repeat Containing 5A	-0.6600
25938	HEATR5A	HEAT Repeat Containing 5A	-0.3927
25938	HEATR5A	HEAT Repeat Containing 5A	-0.7978
51527	GSKIP	GSK3B Interacting Protein	1.2663
55778	ZNF839	Zinc Finger Protein 839	0.5952
79609	VCPKMT	Valosin Containing Protein Lysine Methyltransferase	-1.0597
84520	GON7	GON7, KEOPS Complex Subunit	1.2397
171546	SPTSSA	Serine Palmitoyltransferase Small Subunit A	-0.8151
112849	L3HYPDH	Trans-L-3-Hydroxyproline Dehydratase	0.6631
112840	WDR89	WD Repeat Domain 89	1.0104
84334	APOPT1	Apoptogenic 1, Mitochondrial	0.6289
84193	SETD3	SET Domain Containing 3	1.5008
80017	DGLUCY	D-Glutamate Cyclase	0.7528
51637	RTRAF	RNA Transcription, Translation And Transport Factor	-0.7188
9556	ATP5MPL	ATP Synthase Membrane Subunit 6.8PL	-0.5958
122830	NAA30	N(Alpha)-Acetyltransferase 30, NatC Catalytic Subunit	1.0024
145407	ARMH4	Armadillo-Like Helical Domain Containing 4	0.5155
91748	ELMSAN1	ELM2 And Myb/SANT Domain Containing 1	-2.2682
161176	SYNE3	Spectrin Repeat Containing Nuclear Envelope Family Member 3	5.8734
55640	FLVCR2	Feline Leukemia Virus Subgroup C Cellular Receptor Family Member 2	-0.6518
317762	CCDC85C	Coiled-Coil Domain Containing 85C	-1.6124
9878	TOX4	TOX High Mobility Group Box Family Member 4	0.6562
54930	HAUS4	HAUS Augmin Like Complex Subunit 4	-0.5769
57184	FAM219B	Family With Sequence Similarity 219 Member B	1.4862
56851	EMC7	ER Membrane Protein Complex Subunit 7	-0.9045
348110	ARPIN	Actin Related Protein 2/3 Complex Inhibitor	-1.1864
123207	C15orf40	chromosome 15 open reading frame 40	-0.4258
84529	C15orf41	chromosome 15 open reading frame 41	-0.9820
81556	INTS14	Integrator Complex Subunit 14	1.1661
65990	FAM173A	Family With Sequence Similarity 173 Member A	1.4193
65990	FAM173A	Family With Sequence Similarity 173 Member A	-0.7909
65259	C16orf28	chromosome 16 open reading frame 28	-0.6926
79622	SNRNP25	Small Nuclear Ribonucleoprotein U11/U12 Subunit 25	-0.6286
79786	KLHL36	Kelch Like Family Member 36	-0.4207
79786	KLHL36	Kelch Like Family Member 36	-0.4671
89927	C16orf45	chromosome 16 open reading frame 45	0.6695
123775	C16orf46	chromosome 16 open reading frame 46	1.0729
84080	ENKD1	Enkurin Domain Containing 1	0.6306
57017	COQ9	Coenzyme Q9	-0.6505
84229	DRC7	Dynein Regulatory Complex Subunit 7	3.3001
79447	PAGR1	PAXIP1 Associated Glutamate Rich Protein 1	0.5211
80152	CENPT	Centromere Protein T	-0.3776
9605	VPS9D1	VPS9 Domain Containing 1	-0.6103
57674	C17orf27	chromosome 17 open reading frame 27	-4.2817
283987	C17orf28	chromosome 17 open reading frame 28	-1.0415
23293	C17orf31	chromosome 17 open reading frame 31	-1.8425
147007	C17orf32	chromosome 17 open reading frame 32	-0.7616
84299	C17orf37	chromosome 17 open reading frame 37	2.4051
55813	C17orf40	chromosome 17 open reading frame 40	-0.4187
79736	C17orf42	chromosome 17 open reading frame 42	-0.8238
254863	C17orf61	chromosome 17 open reading frame 61	0.6241
79415	C17orf62	chromosome 17 open reading frame 62	0.5192
55731	C17orf63	chromosome 17 open reading frame 63	-0.5884
25941	C18orf10	chromosome 18 open reading frame 10	-0.7877
84322	C18orf12	chromosome 18 open reading frame 12	-3.8239
125488	C18orf17	chromosome 18 open reading frame 17	1.7048
83608	C18orf21	chromosome 18 open reading frame 21	-1.2649
29919	C18orf8	chromosome 18 open reading frame 8	-0.3596
56005	C19orf10	chromosome 19 open reading frame 10	-0.4005
83636	C19orf12	chromosome 19 open reading frame 12	-1.0909
284418	C19orf16	chromosome 19 open reading frame 16	-2.4769
284451	C19orf19	chromosome 19 open reading frame 19	-5.2236
148223	C19orf25	chromosome 19 open reading frame 25	-1.8584
81926	C19orf27	chromosome 19 open reading frame 27	-1.0729
92840	C19orf32	chromosome 19 open reading frame 32	-0.8646
64073	C19orf33	chromosome 19 open reading frame 33	1.6455
374872	C19orf35	chromosome 19 open reading frame 35	1.9427
23211	C19orf7	chromosome 19 open reading frame 7	0.4114
199775	C19orf9	chromosome 19 open reading frame 9	7.6234
10438	C1D	C1D Nuclear Receptor Corepressor	-0.6062
127700	C1orf102	chromosome 1 open reading frame 102	1.6196
55791	C1orf103	chromosome 1 open reading frame 103	-1.2763
56900	C1orf119	chromosome 1 open reading frame 119	0.7679
51029	C1orf121	chromosome 1 open reading frame 121	-1.7498
127687	C1orf122	chromosome 1 open reading frame 122	-1.2294
54987	C1orf123	chromosome 1 open reading frame 123	1.5994
57095	C1orf128	chromosome 1 open reading frame 128	1.3602
128061	C1orf131	chromosome 1 open reading frame 131	0.3867
79971	C1orf139	chromosome 1 open reading frame 139	0.7828
116841	C1orf142	chromosome 1 open reading frame 142	-0.7667
574432	C1orf148	chromosome 1 open reading frame 148	2.7520
64769	C1orf149	chromosome 1 open reading frame 149	1.2189
440574	C1orf151	chromosome 1 open reading frame 151	-0.9047
9887	C1orf16	chromosome 1 open reading frame 16	0.5438
128346	C1orf162	chromosome 1 open reading frame 162	-0.3667
55182	C1orf164	chromosome 1 open reading frame 164	0.8010
127253	C1orf171	chromosome 1 open reading frame 171	-1.4339
54680	C1orf181	chromosome 1 open reading frame 181	-0.9205
128229	C1orf182	chromosome 1 open reading frame 182	-1.1133
10712	C1orf2	chromosome 1 open reading frame 2	1.0265
80267	C1orf22	chromosome 1 open reading frame 22	2.6150
116496	C1orf24	chromosome 1 open reading frame 24	-0.8362
81627	C1orf25	chromosome 1 open reading frame 25	-1.1009
54953	C1orf27	chromosome 1 open reading frame 27	-0.7798
388753	C1orf31	chromosome 1 open reading frame 31	-0.4290
79169	C1orf35	chromosome 1 open reading frame 35	0.3946
92703	C1orf37	chromosome 1 open reading frame 37	1.6492
9473	C1orf38	chromosome 1 open reading frame 38	-0.9289
51668	C1orf41	chromosome 1 open reading frame 41	-0.7766
25912	C1orf43	chromosome 1 open reading frame 43	0.3912
25936	C1orf48	chromosome 1 open reading frame 48	0.5337
79078	C1orf50	chromosome 1 open reading frame 50	-0.9589
54964	C1orf56	chromosome 1 open reading frame 56	-1.5890
84284	C1orf57	chromosome 1 open reading frame 57	-0.3535
65123	C1orf60	chromosome 1 open reading frame 60	0.8229
57035	C1orf63	chromosome 1 open reading frame 63	-1.1274
51093	C1orf66	chromosome 1 open reading frame 66	2.5155
200205	C1orf69	chromosome 1 open reading frame 69	-1.3520
163882	C1orf71	chromosome 1 open reading frame 71	-1.3092
163882	C1orf71	chromosome 1 open reading frame 71	1.6619
55248	C1orf75	chromosome 1 open reading frame 75	-0.7314
148753	C1orf76	chromosome 1 open reading frame 76	-2.7981
64853	C1orf80	chromosome 1 open reading frame 80	0.7911
64853	C1orf80	chromosome 1 open reading frame 80	0.7882
128344	C1orf88	chromosome 1 open reading frame 88	0.9401
84734	C1orf90	chromosome 1 open reading frame 90	3.9152
149499	C1orf92	chromosome 1 open reading frame 92	-1.6260
713	C1QB	complement component 1, q subcomponent, beta polypeptide	-1.1410
708	C1QBP	complement component 1, q subcomponent binding protein	0.6611
65981	C1QDC1	C1q domain containing 1	-0.4938
114897	C1QTNF1	C1q and tumor necrosis factor related protein 1	1.1602
114900	C1QTNF4	C1q and tumor necrosis factor related protein 4	-1.5352
717	C2	complement component 2	-1.5848
128434	C20orf102	chromosome 20 open reading frame 102	-2.0305
116151	C20orf108	chromosome 20 open reading frame 108	-0.8698
54994	C20orf11	chromosome 20 open reading frame 11	1.6340
51526	C20orf111	chromosome 20 open reading frame 111	-0.4743
140710	C20orf117	chromosome 20 open reading frame 117	-1.0759
140733	C20orf133	chromosome 20 open reading frame 133	-2.4900
24148	C20orf14	chromosome 20 open reading frame 14	0.9703
128653	C20orf141	chromosome 20 open reading frame 141	-1.0549
128653	C20orf141	chromosome 20 open reading frame 141	-2.9067
128486	C20orf142	chromosome 20 open reading frame 142	2.9794
54675	C20orf155	chromosome 20 open reading frame 155	-1.4958
90203	C20orf161	chromosome 20 open reading frame 161	1.6802
90203	C20orf161	chromosome 20 open reading frame 161	-0.9642
128497	C20orf165	chromosome 20 open reading frame 165	-2.2438
79980	C20orf172	chromosome 20 open reading frame 172	-0.9124
63939	C20orf177	chromosome 20 open reading frame 177	-0.8223
10616	C20orf18	chromosome 20 open reading frame 18	0.6529
55857	C20orf19	chromosome 20 open reading frame 19	-0.7134
55614	C20orf23	chromosome 20 open reading frame 23	1.1683
55969	C20orf24	chromosome 20 open reading frame 24	1.6877
54976	C20orf27	chromosome 20 open reading frame 27	-2.1782
57136	C20orf3	chromosome 20 open reading frame 3	-0.3327
29058	C20orf30	chromosome 20 open reading frame 30	-0.4671
29058	C20orf30	chromosome 20 open reading frame 30	0.7090
55861	C20orf35	chromosome 20 open reading frame 35	-0.3813
55612	C20orf42	chromosome 20 open reading frame 42	-1.0127
51012	C20orf45	chromosome 20 open reading frame 45	0.7401
51614	C20orf47	chromosome 20 open reading frame 47	0.7200
140823	C20orf52	chromosome 20 open reading frame 52	0.4273
83747	C20orf57	chromosome 20 open reading frame 57	-1.8841
51575	C20orf6	chromosome 20 open reading frame 6	-1.2471
79133	C20orf7	chromosome 20 open reading frame 7	-0.8805
92667	C20orf72	chromosome 20 open reading frame 72	0.7753
80023	C20orf98	chromosome 20 open reading frame 98	0.7961
84996	C21orf119	chromosome 21 open reading frame 119	-1.1950
29104	C21orf127	chromosome 21 open reading frame 127	-0.9861
8209	C21orf33	chromosome 21 open reading frame 33	1.1009
54069	C21orf45	chromosome 21 open reading frame 45	0.5063
54059	C21orf57	chromosome 21 open reading frame 57	1.0323
56683	C21orf59	chromosome 21 open reading frame 59	0.5577
56683	C21orf59	chromosome 21 open reading frame 59	-0.5765
10069	C21orf6	chromosome 21 open reading frame 6	0.6337
94104	C21orf66	chromosome 21 open reading frame 66	2.4849
85395	C21orf70	chromosome 21 open reading frame 70	4.2562
114035	C21orf81	chromosome 21 open reading frame 81	1.6602
149992	C21orf99	chromosome 21 open reading frame 99	3.3083
400916	C22orf16	chromosome 22 open reading frame 16	0.9378
10436	EMG1	EMG1, N1-Specific Pseudouridine Methyltransferase	0.7766
192137	C2orf12	chromosome 2 open reading frame 12	-1.2916
79137	C2orf17	chromosome 2 open reading frame 17	1.0783
27013	C2orf24	chromosome 2 open reading frame 24	1.2672
51374	C2orf28	chromosome 2 open reading frame 28	-0.9279
6936	C2orf3	chromosome 2 open reading frame 3	0.7879
27248	C2orf30	chromosome 2 open reading frame 30	-0.3473
25927	C2orf32	chromosome 2 open reading frame 32	-0.6095
56947	C2orf33	chromosome 2 open reading frame 33	-0.4503
56947	C2orf33	chromosome 2 open reading frame 33	-0.4097
79823	C2orf34	chromosome 2 open reading frame 34	1.1991
51072	C2orf4	chromosome 2 open reading frame 4	1.3489
84279	C2orf7	chromosome 2 open reading frame 7	-2.3059
51300	C3orf1	chromosome 3 open reading frame 1	0.5010
57415	C3orf14	chromosome 3 open reading frame 14	-1.3115
51161	C3orf18	chromosome 3 open reading frame 18	-0.6645
285343	C3orf23	chromosome 3 open reading frame 23	2.5801
285343	C3orf23	chromosome 3 open reading frame 23	0.7467
84319	C3orf26	chromosome 3 open reading frame 26	1.1116
64419	C3orf29	chromosome 3 open reading frame 29	0.3502
285315	C3orf33	chromosome 3 open reading frame 33	0.8963
56941	C3orf37	chromosome 3 open reading frame 37	0.4359
55435	C4orf16	chromosome 4 open reading frame 16	2.1845
10141	C4orf6	chromosome 4 open reading frame 6	-2.0227
9315	C5orf13	chromosome 5 open reading frame 13	-0.8670
9315	C5orf13	chromosome 5 open reading frame 13	-1.5943
79770	C5orf14	chromosome 5 open reading frame 14	-0.4590
56951	C5orf15	chromosome 5 open reading frame 15	0.6105
10827	C5orf3	chromosome 5 open reading frame 3	0.8958
221491	C6orf1	chromosome 6 open reading frame 1	-1.4450
10591	C6orf108	chromosome 6 open reading frame 108	1.2203
84300	C6orf125	chromosome 6 open reading frame 125	0.7845
29113	C6orf15	chromosome 6 open reading frame 15	-3.3185
387066	C6orf160	chromosome 6 open reading frame 160	0.7675
57150	C6orf162	chromosome 6 open reading frame 162	-0.5626
57150	C6orf164|C6orf162	chromosome 6 open reading frame 164|chromosome 6 open reading frame 162	1.5171
55122	C6orf166	chromosome 6 open reading frame 166	1.1351
51250	C6orf203	chromosome 6 open reading frame 203	0.6184
387119	C6orf204	chromosome 6 open reading frame 204	0.6973
79624	C6orf211	chromosome 6 open reading frame 211	0.3963
9750	C6orf32	chromosome 6 open reading frame 32	1.3415
57827	C6orf47	chromosome 6 open reading frame 47	-1.3657
50854	C6orf48	chromosome 6 open reading frame 48	-0.5764
29964	C6orf49	chromosome 6 open reading frame 49	0.3670
112495	C6orf51	chromosome 6 open reading frame 51	0.3041
135154	C6orf57	chromosome 6 open reading frame 57	-0.6194
81688	C6orf62	chromosome 6 open reading frame 62	1.4492
29078	C6orf66	chromosome 6 open reading frame 66	0.6336
116150	C6orf68|LOC389850	chromosome 6 open reading frame 68	1.7526
222658	C6orf69	chromosome 6 open reading frame 69	-1.4652
116254	C6orf72	chromosome 6 open reading frame 72	0.4180
60487	C6orf75	chromosome 6 open reading frame 75	1.7505
63933	C6orf79	chromosome 6 open reading frame 79	-1.0116
51596	C6orf82	chromosome 6 open reading frame 82	1.1865
63027	C6orf85	chromosome 6 open reading frame 85	1.1021
55005	C6orf96	chromosome 6 open reading frame 96	-0.4917
730	C7	complement component 7	-0.7235
79783	C7orf10	chromosome 7 open reading frame 10	2.2279
136647	C7orf11	chromosome 7 open reading frame 11	-0.3978
51608	C7orf20	chromosome 7 open reading frame 20	1.8468
83590	C7orf21	chromosome 7 open reading frame 21	-2.8973
79161	C7orf23	chromosome 7 open reading frame 23	-0.4377
79017	C7orf24	chromosome 7 open reading frame 24	-0.4617
79034	C7orf26	chromosome 7 open reading frame 26	-0.9527
221927	C7orf27	chromosome 7 open reading frame 27	0.8030
51622	C7orf28A|C7orf28B	chromosome 7 open reading frame 28A|chromosome 7 open reading frame 28B	0.4355
57002	C7orf36	chromosome 7 open reading frame 36	0.7490
734	C8orf1	chromosome 8 open reading frame 1	-0.6076
65265	C8orf33	chromosome 8 open reading frame 33	0.7211
286053	C8orf36	chromosome 8 open reading frame 36	-0.6867
137682	C8orf38	chromosome 8 open reading frame 38	-0.9130
80185	C8orf41	chromosome 8 open reading frame 41	-0.3344
157695	C8orf42	chromosome 8 open reading frame 42	0.7670
55656	C8orf52	chromosome 8 open reading frame 52	-0.5608
51337	C8orf55	chromosome 8 open reading frame 55	-0.7544
286103	C8orf77	chromosome 8 open reading frame 77	-5.6129
23196	C9orf10	chromosome 9 open reading frame 10	1.3005
23196	C9orf10	chromosome 9 open reading frame 10	1.7205
414328	C9orf103	chromosome 9 open reading frame 103	-0.4497
92715	C9orf112	chromosome 9 open reading frame 112	0.9675
138428	C9orf115	chromosome 9 open reading frame 115	-0.5114
375757	C9orf119	chromosome 9 open reading frame 119	0.7125
84302	C9orf125	chromosome 9 open reading frame 125	1.6149
51754	C9orf127	chromosome 9 open reading frame 127	-2.4185
286343	C9orf150	chromosome 9 open reading frame 150	-0.7479
51531	C9orf156	chromosome 9 open reading frame 156	-0.3603
79095	C9orf16	chromosome 9 open reading frame 16	0.6304
203259	C9orf25	chromosome 9 open reading frame 25	-1.1520
84909	C9orf3	chromosome 9 open reading frame 3	-3.3106
84909	C9orf3	chromosome 9 open reading frame 3	-0.6874
28989	C9orf32	chromosome 9 open reading frame 32	0.5327
85026	C9orf37	chromosome 9 open reading frame 37	-0.4940
23732	C9orf4	chromosome 9 open reading frame 4	1.2919
55848	C9orf46	chromosome 9 open reading frame 46	-1.0294
347240	C9orf48	chromosome 9 open reading frame 48	-2.7865
23731	C9orf5	chromosome 9 open reading frame 5	1.5532
83543	C9orf58	chromosome 9 open reading frame 58	1.2834
54942	C9orf6	chromosome 9 open reading frame 6	-0.7664
157927	C9orf62	chromosome 9 open reading frame 62	-1.4452
84267	C9orf64	chromosome 9 open reading frame 64	0.8377
203228	C9orf72	chromosome 9 open reading frame 72	1.4474
81605	C9orf74	chromosome 9 open reading frame 74	2.1580
286262	C9orf75	chromosome 9 open reading frame 75	1.9257
51759	C9orf78	chromosome 9 open reading frame 78	-1.1547
286234	C9orf79	chromosome 9 open reading frame 79	-2.8790
58493	C9orf80	chromosome 9 open reading frame 80	-0.5587
79886	C9orf82	chromosome 9 open reading frame 82	-0.8163
55684	C9orf86	chromosome 9 open reading frame 86	-1.1003
64855	C9orf88	chromosome 9 open reading frame 88	-1.1976
203245	C9orf90	chromosome 9 open reading frame 90	-3.1762
54981	C9orf95	chromosome 9 open reading frame 95	-0.6733
56934	CA10	carbonic anhydrase X	2.6388
770	CA11	carbonic anhydrase XI	-0.4537
760	CA2	carbonic anhydrase II	2.2324
56997	CABC1	chaperone, ABC1 activity of bc1 complex like (S. pombe)	1.1299
57685	CACHD1	cache domain containing 1	-0.6154
775	CACNA1C	calcium channel, voltage-dependent, L type, alpha 1C subunit	-3.1151
776	CACNA1D	calcium channel, voltage-dependent, L type, alpha 1D subunit	0.9590
8912	CACNA1H	calcium channel, voltage-dependent, alpha 1H subunit	1.5625
783	CACNB2	calcium channel, voltage-dependent, beta 2 subunit	3.2486
783	CACNB2	calcium channel, voltage-dependent, beta 2 subunit	1.2260
27101	CACYBP	calcyclin binding protein	-1.1023
93664	CADPS2	Ca2+-dependent activator protein for secretion 2	1.0985
793	CALB1	calbindin 1, 28kDa	1.5198
794	CALB2	calbindin 2, 29kDa (calretinin)	-0.6242
57658	CALCOCO1	calcium binding and coiled-coil domain 1	1.4323
800	CALD1	caldesmon 1	0.8882
805	CALM2	calmodulin 2 (phosphorylase kinase, delta)	-0.6490
801	CALM2|CALM1	calmodulin 2 (phosphorylase kinase, delta)|calmodulin 1 (phosphorylase kinase, delta)	0.3779
808	CALM3	calmodulin 3 (phosphorylase kinase, delta)	3.2351
91860	CALML4	calmodulin-like 4	-0.7966
811	CALR	calreticulin	1.7445
813	CALU	calumenin	1.1235
813	CALU	calumenin	2.1812
818	CAMK2G	calcium/calmodulin-dependent protein kinase (CaM kinase) II gamma	-0.4900
55450	CAMK2N1	calcium/calmodulin-dependent protein kinase II inhibitor 1	-0.6245
55450	CAMK2N1	calcium/calmodulin-dependent protein kinase II inhibitor 1	-1.4853
819	CAMLG	calcium modulating ligand	-0.6562
23271	CAMSAP1L1	calmodulin regulated spectrin-associated protein 1-like 1	0.5861
23125	CAMTA2	calmodulin binding transcription activator 2	2.1602
124583	CANT1	calcium activated nucleotidase 1	0.6535
821	CANX	calnexin	-0.4384
10487	CAP1	CAP, adenylate cyclase-associated protein 1 (yeast)	-0.9846
10486	CAP2	CAP, adenylate cyclase-associated protein, 2 (yeast)	1.0690
147968	CAPN12	calpain 12	-0.9504
824	CAPN2	calpain 2, (m/II) large subunit	-0.9544
23473	CAPN7	calpain 7	-0.4162
828	CAPS	calcyphosine	2.2457
829	CAPZA1	capping protein (actin filament) muscle Z-line, alpha 1	1.6004
829	CAPZA1	capping protein (actin filament) muscle Z-line, alpha 1	-0.7625
830	CAPZA2	capping protein (actin filament) muscle Z-line, alpha 2	2.8385
55602	CDKN2AIP	CDKN2A Interacting Protein	1.1358
23589	CARHSP1	calcium regulated heat stable protein 1, 24kDa	-1.4658
23729	CARKL	carbohydrate kinase-like	-0.7254
833	CARS	cysteinyl-tRNA synthetase	1.3784
9607	CARTPT	CART Prepropeptide	-2.6207
22794	CASC3	cancer susceptibility candidate 3	0.6407
113201	CASC4	cancer susceptibility candidate 4	4.4570
8573	CASK	calcium/calmodulin-dependent serine protein kinase (MAGUK family)	1.1872
57513	CASKIN2	CASK interacting protein 2	-0.5520
834	CASP1	caspase 1, apoptosis-related cysteine peptidase (interleukin 1, beta, convertase)	-0.6972
837	CASP4	caspase 4, apoptosis-related cysteine peptidase	-0.4912
838	CASP5	caspase 5, apoptosis-related cysteine peptidase	1.1581
840	CASP7	caspase 7, apoptosis-related cysteine peptidase	0.6876
842	CASP9	caspase 9, apoptosis-related cysteine peptidase	-0.8248
831	CAST	calpastatin	0.4604
831	CAST	calpastatin	0.7628
847	CAT	catalase	0.5580
857	CAV1	caveolin 1, caveolae protein, 22kDa	-0.9498
858	CAV2	caveolin 2	-0.7609
10367	CBARA1	calcium binding atopy-related autoantigen 1	0.4148
865	CBFB	core-binding factor, beta subunit	-0.7613
140689	CBLN4	cerebellin 4 precursor	1.4438
84869	CBR4	Carbonyl Reductase 4	-1.8130
445571	CBWD5|CBWD2|CBWD3|CBWD1|RP11-460E7.3	COBW domain containing 5|COBW domain containing 2|COBW domain containing 3|COBW domain containing 1	-0.2940
10951	CBX1	chromobox homolog 1 (HP1 beta homolog Drosophila )	-0.5336
11335	CBX3	chromobox homolog 3 (HP1 gamma homolog, Drosophila)	0.8383
23466	CBX6	chromobox homolog 6	-0.4548
23492	CBX7	chromobox homolog 7	0.9274
55749	CCAR1	cell division cycle and apoptosis regulator 1	-0.4422
91603	CCDC16	coiled-coil domain containing 16	1.2560
149483	CCDC17	coiled-coil domain containing 17	-2.7579
374969	CCDC23	coiled-coil domain containing 23	-0.6508
55246	CCDC25	coiled-coil domain containing 25	1.2038
25901	CCDC28A	coiled-coil domain containing 28A	1.5498
90416	CCDC32	coiled-coil domain containing 32	1.1896
90416	CCDC32	coiled-coil domain containing 32	1.9848
80125	CCDC33	coiled-coil domain containing 33	-2.8469
91057	CCDC34	coiled-coil domain containing 34	0.8585
387750	CCDC35	coiled-coil domain containing 35	-2.3044
51134	CCDC41	coiled-coil domain containing 41	0.9495
90799	CCDC45	coiled-coil domain containing 45	2.1116
54883	CCDC49	coiled-coil domain containing 49	1.2189
79714	CCDC51	coiled-coil domain containing 51	-0.6774
152185	CCDC52	coiled-coil domain containing 52	-0.8543
51019	CCDC53	coiled-coil domain containing 53	-0.7002
8030	CCDC6	coiled-coil domain containing 6	0.9133
26093	CCDC9	coiled-coil domain containing 9	5.5143
6346	CCL1	chemokine (C-C motif) ligand 1	-2.3172
6357	CCL13	chemokine (C-C motif) ligand 13	-0.9616
6358	CCL15|CCL14	chemokine (C-C motif) ligand 15|chemokine (C-C motif) ligand 14	-0.4013
6347	CCL2	chemokine (C-C motif) ligand 2	-1.3486
6364	CCL20	chemokine (C-C motif) ligand 20	3.3901
10850	CCL27	chemokine (C-C motif) ligand 27	-2.2537
6349	CCL3L1|CCL3L3	chemokine (C-C motif) ligand 3-like 1|chemokine (C-C motif) ligand 3-like 3	-4.3745
6351	CCL4	chemokine (C-C motif) ligand 4	-2.2310
892	CCNC	cyclin C	-1.9208
894	CCND2	cyclin D2	-0.6874
23582	CCNDBP1	cyclin D-type binding-protein 1	-0.5301
900	CCNG1	cyclin G1	0.4774
901	CCNG2	cyclin G2	1.9311
902	CCNH	cyclin H	-0.7869
81669	CCNL2	cyclin L2	1.4316
905	CCNT2	cyclin T2	-0.3260
9236	CCPG1	cell cycle progression 1	-0.7005
23552	CCRK	cell cycle related kinase	1.2586
9973	CCS	copper chaperone for superoxide dismutase	1.0668
7203	CCT3	chaperonin containing TCP1, subunit 3 (gamma)	0.8678
10575	CCT4	chaperonin containing TCP1, subunit 4 (delta)	-1.1470
10575	CCT4	chaperonin containing TCP1, subunit 4 (delta)	-0.8619
22948	CCT5	chaperonin containing TCP1, subunit 5 (epsilon)	-0.5411
908	CCT6A	chaperonin containing TCP1, subunit 6A (zeta 1)	0.3630
10693	CCT6B	chaperonin containing TCP1, subunit 6B (zeta 2)	-0.6063
10574	CCT7	chaperonin containing TCP1, subunit 7 (eta)	0.4185
10694	CCT8	chaperonin containing TCP1, subunit 8 (theta)	-1.1465
929	CD14	CD14 antigen	-1.1480
977	CD151	CD151 antigen	0.9905
9332	CD163	CD163 antigen	-1.4910
4345	CD200	CD200 antigen	2.2067
934	CD24	CD24 antigen (small cell lung carcinoma cluster 4 antigen)	-1.5959
934	CD24	CD24 antigen (small cell lung carcinoma cluster 4 antigen)	-2.2143
23607	CD2AP	CD2-associated protein	0.8680
10421	CD2BP2	CD2 antigen (cytoplasmic tail) binding protein 2	0.6550
10871	CD300C	CD300C antigen	1.7304
124599	CD300LB	CD300 antigen like family member B	1.3321
146722	CD300LF	CD300 antigen like family member F	-3.8981
9936	CD302	CD302 antigen	2.0057
51293	CD320	CD320 antigen	1.1508
920	CD4	CD4 antigen (p55)	1.6877
965	CD58	CD58 antigen, (lymphocyte function-associated antigen 3)	-0.9486
966	CD59	CD59 antigen p18-20 (antigen identified by monoclonal antibodies 16.3A5, EJ16, EJ30, EL32 and G344)	0.7206
967	CD63	CD63 antigen (melanoma 1 antigen)	0.4396
969	CD69	CD69 antigen (p60, early T-cell activation antigen)	-3.5981
972	CD74	CD74 antigen (invariant polypeptide of major histocompatibility complex, class II antigen-associated)	0.6977
975	CD81	CD81 antigen (target of antiproliferative antibody 1)	-0.7568
3732	CD82	CD82 antigen	0.5899
926	CD8B1	CD8 antigen, beta polypeptide 1 (p37)	-2.6090
83692	CD99L2	CD99 antigen-like 2	0.7331
81533	ITFG1	Integrin Alpha FG-GAP Repeat Containing 1	-0.5819
995	CDC25C	cell division cycle 25C	-3.8004
246184	CDC26	cell division cycle 26	0.8559
984	CDC2L1	cell division cycle 2-like 1 (PITSLRE proteins)	1.7088
997	CDC34	cell division cycle 34	0.5196
11140	CDC37	CDC37 cell division cycle 37 homolog (S. cerevisiae)	0.7911
55664	CDC37L1	CDC37 cell division cycle 37 homolog (S. cerevisiae)-like 1	1.2531
51362	CDC40	cell division cycle 40 homolog (yeast)	0.8689
998	CDC42	cell division cycle 42 (GTP binding protein, 25kDa)	-0.8064
8476	CDC42BPA	CDC42 binding protein kinase alpha (DMPK-like)	-2.1823
8476	CDC42BPA	CDC42 binding protein kinase alpha (DMPK-like)	0.4822
9578	CDC42BPB	CDC42 binding protein kinase beta (DMPK-like)	0.3556
11135	CDC42EP1	CDC42 effector protein (Rho GTPase binding) 1	-0.5143
10602	CDC42EP3	CDC42 effector protein (Rho GTPase binding) 3	0.4861
148170	CDC42EP5	CDC42 effector protein (Rho GTPase binding) 5	0.6220
988	CDC5L	CDC5 cell division cycle 5-like (S. pombe)	-0.8606
1013	CDH15	cadherin 15, M-cadherin (myotubule)	-3.5828
1000	CDH2	cadherin 2, type 1, N-cadherin (neuronal)	0.7869
64072	CDH23	cadherin-like 23	-2.0342
1003	CDH5	cadherin 5, type 2, VE-cadherin (vascular epithelium)	-0.9196
8558	CDK10	cyclin-dependent kinase (CDC2-like) 10	-2.2294
8099	CDK2AP1	CDK2-associated protein 1	0.3674
1019	CDK4	cyclin-dependent kinase 4	0.8981
51654	CDK5RAP1	CDK5 regulatory subunit associated protein 1	-0.2991
80279	CDK5RAP3	CDK5 regulatory subunit associated protein 3	1.2615
80279	CDK5RAP3	CDK5 regulatory subunit associated protein 3	0.5212
80279	CDK5RAP3	CDK5 regulatory subunit associated protein 3	0.7787
1021	CDK6	cyclin-dependent kinase 6	0.4398
1022	CDK7	cyclin-dependent kinase 7 (MO15 homolog, Xenopus laevis, cdk-activating kinase)	0.8081
344387	CDKL4	cyclin-dependent kinase-like 4	4.3858
1027	CDKN1B	cyclin-dependent kinase inhibitor 1B (p27, Kip1)	2.0947
1036	CDO1	cysteine dioxygenase, type I	1.1074
30850	CDR2L	cerebellar degeneration-related protein 2-like	-1.4690
284040	CDRT4	CMT1A duplicated region transcript 4	0.8310
8760	CDS2	CDP-diacylglycerol synthase (phosphatidate cytidylyltransferase) 2	0.4846
56971	CEACAM19	carcinoembryonic antigen-related cell adhesion molecule 19	-1.0484
1084	CEACAM3	carcinoembryonic antigen-related cell adhesion molecule 3	-3.2019
1051	CEBPB	CCAAT/enhancer binding protein (C/EBP), beta	1.8129
1052	CEBPD	CCAAT/enhancer binding protein (C/EBP), delta	-1.4682
10153	CEBPZ	CCAAT/enhancer binding protein zeta	-0.9960
51816	CECR1	cat eye syndrome chromosome region, candidate 1	0.4863
27440	CECR5	cat eye syndrome chromosome region, candidate 5	-0.3486
1057	CELP	carboxyl ester lipase pseudogene	-2.0422
116987	CENTG2	centaurin, gamma 2	-0.5077
116988	CENTG3	centaurin, gamma 3	1.9376
55125	CEP192	centrosomal protein 192kDa	-1.0596
9702	CEP57	centrosomal protein 57kDa	-0.6895
80254	CEP63	centrosomal protein 63kDa	-0.4594
221223	CES7	carboxylesterase 7	-2.6317
1069	CETN2	centrin, EF-hand protein, 2	2.2385
1070	CETN3	centrin, EF-hand protein, 3 (CDC31 homolog, yeast)	0.3194
3075	CFH	complement factor H	1.5950
1073	CFL2	cofilin 2 (muscle)	0.5480
142913	CFLP1	cofilin pseudogene 1	3.1189
116829	CG012	null	1.2456
90634	N4BP2L1	NEDD4 Binding Protein 2 Like 1	-0.7058
93659	CGB8|CGB|CGB1|CGB5	chorionic gonadotropin, beta polypeptide 8|chorionic gonadotropin, beta polypeptide|chorionic gonadotropin, beta polypeptide 1|chorionic gonadotropin, beta polypeptide 5	-4.1128
93659	CGB8|CGB5	chorionic gonadotropin, beta polypeptide 8|chorionic gonadotropin, beta polypeptide 5	-2.9528
8545	CGGBP1	CGG triplet repeat binding protein 1	-0.4891
51605	TRMT6	TRNA Methyltransferase 6	-1.0747
51018	RRP15	Ribosomal RNA Processing 15 Homolog	0.8284
51002	TPRKB	TP53RK Binding Protein	0.5011
84952	CGNL1	cingulin-like 1	0.9059
51142	CHCHD2	coiled-coil-helix-coiled-coil-helix domain containing 2	0.3715
54927	CHCHD3	coiled-coil-helix-coiled-coil-helix domain containing 3	0.3453
131474	CHCHD4	coiled-coil-helix-coiled-coil-helix domain containing 4	0.4261
84303	CHCHD6	coiled-coil-helix-coiled-coil-helix domain containing 6	-0.8856
79145	CHCHD7	coiled-coil-helix-coiled-coil-helix domain containing 7	-1.0879
51287	CHCHD8	coiled-coil-helix-coiled-coil-helix domain containing 8	-1.7251
9557	CHD1L	chromodomain helicase DNA binding protein 1-like	1.2716
1107	CHD3	chromodomain helicase DNA binding protein 3	1.1383
1108	CHD4	chromodomain helicase DNA binding protein 4	0.5032
57680	CHD8	chromodomain helicase DNA binding protein 8	1.2258
10523	CHERP	calcium homeostasis endoplasmic reticulum protein	0.7052
1112	CHES1	checkpoint suppressor 1	0.6090
1113	CHGA	chromogranin A (parathyroid secretory protein 1)	-3.5944
1114	CHGB	chromogranin B (secretogranin 1)	-1.1821
55790	CSGALNACT1	Chondroitin Sulfate N-Acetylgalactosaminyltransferase 1	-0.8565
66005	CHID1	chitinase domain containing 1	0.8769
1120	CHKB	choline kinase beta	-0.5625
1121	CHM	choroideremia (Rab escort protein 1)	-1.7559
25978	CHMP2B	chromatin modifying protein 2B	-0.6176
29082	CHMP4A	chromatin modifying protein 4A	0.7231
128866	CHMP4B	chromatin modifying protein 4B	1.1490
51510	CHMP5	chromatin modifying protein 5	-0.5561
91782	CHMP7	CHMP family, member 7	1.3333
1123	CHN1	chimerin (chimaerin) 1	-2.1206
1124	CHN2	chimerin (chimaerin) 2	1.0568
26973	CHORDC1	cysteine and histidine-rich domain (CHORD)-containing 1	-0.7606
11261	CHP1	Calcineurin Like EF-Hand Protein 1	-1.3129
79586	CHPF	Chondroitin Polymerizing Factor	1.9586
56994	CHPT1	choline phosphotransferase 1	0.4384
8646	CHRD	chordin	-2.4083
1128	CHRM1	cholinergic receptor, muscarinic 1	-0.9546
1143	CHRNB4	cholinergic receptor, nicotinic, beta polypeptide 4	-1.6879
50515	CHST11	carbohydrate (chondroitin 4) sulfotransferase 11	-1.2927
55501	CHST12	carbohydrate (chondroitin 4) sulfotransferase 12	-0.4703
10164	CHST4	carbohydrate (N-acetylglucosamine 6-O) sulfotransferase 4	-1.9172
23563	CHST5	carbohydrate (N-acetylglucosamine 6-O) sulfotransferase 5	-1.7067
4166	CHST6	carbohydrate (N-acetylglucosamine 6-O) sulfotransferase 6	-7.1238
64377	CHST8	carbohydrate (N-acetylgalactosamine 4-0) sulfotransferase 8	2.2438
1147	CHUK	conserved helix-loop-helix ubiquitous kinase	0.6475
23152	CIC	capicua homolog (Drosophila)	-0.4887
27141	CIDEB|LTB4R2	cell death-inducing DFFA-like effector b|leukotriene B4 receptor 2	0.5020
63924	CIDEC	cell death-inducing DFFA-like effector c	-0.9830
51550	CINP	Cyclin Dependent Kinase 2 Interacting Protein	1.3988
84324	SARNP	SAP Domain Containing Ribonucleoprotein	-1.2290
84324	SARNP	SAP Domain Containing Ribonucleoprotein	-0.6000
9541	CIR1	Corepressor Interacting With RBPJ, 1	1.4771
1153	CIRBP	cold inducible RNA binding protein	-0.4273
84916	CIRH1A	cirrhosis, autosomal recessive 1A (cirhin)	-1.4974
11113	CIT	citron (rho-interacting, serine/threonine kinase 21)	1.3042
10370	CITED2	Cbp/p300-interacting transactivator, with Glu/Asp-rich carboxy-terminal domain, 2	2.6597
1155	CKAP1	cytoskeleton associated protein 1	0.6231
10970	CKAP4	cytoskeleton-associated protein 4	-0.3952
9793	CKAP5	cytoskeleton associated protein 5	1.5576
1152	CKB	creatine kinase, brain	-0.5661
51192	CKLF	chemokine-like factor	2.3169
1163	CKS1B	CDC28 protein kinase regulatory subunit 1B	0.5706
1163	CKS1B	CDC28 protein kinase regulatory subunit 1B	-0.5337
1164	CKS2	CDC28 protein kinase regulatory subunit 2	1.3020
23155	CLCC1	chloride channel CLIC-like 1	-0.9192
1182	CLCN3	chloride channel 3	0.8074
9076	CLDN1	claudin 1	1.4166
5010	CLDN11	claudin 11 (oligodendrocyte transmembrane protein)	-1.7235
23562	CLDN14	claudin 14	-1.9256
9080	CLDN9	claudin 9	-3.9371
9080	CLDN9	claudin 9	-4.8926
56650	CLDND1	claudin domain containing 1	1.2148
1207	CLDND1|CLNS1A	claudin domain containing 1|chloride channel, nucleotide-sensitive, 1A	0.8012
9976	CLEC2B	C-type lectin domain family 2, member B	-1.4823
339390	CLEC4G	C-type lectin superfamily 4, member G	-2.9911
64581	CLEC7A	C-type lectin domain family 7, member A	0.4872
1047	CLGN	calmegin	0.8332
1192	CLIC1	chloride intracellular channel 1	-0.5009
25932	CLIC4	chloride intracellular channel 4	1.6832
1198	CLK3	CDC-like kinase 3	0.6954
57396	CLK4	CDC-like kinase 4	0.7840
1201	CLN3	ceroid-lipofuscinosis, neuronal 3, juvenile (Batten, Spielmeyer-Vogt disease)	-0.8075
1212	CLTB	clathrin, light polypeptide (Lcb)	1.8723
1212	CLTB	clathrin, light polypeptide (Lcb)	-1.0921
23059	CLUAP1	clusterin associated protein 1	0.5957
1215	CMA1	chymase 1, mast cell	-2.4921
80790	CMIP	C-Maf Inducing Protein	1.1050
146223	CMTM4	CKLF-like MARVEL transmembrane domain containing 4	0.5572
9918	NCAPD2	Non-SMC Condensin I Complex Subunit D2	1.1780
55748	CNDP2	CNDP dipeptidase 2 (metallopeptidase M20 family)	-1.8940
84518	CNFN	cornifelin	-1.3319
10175	CNIH	cornichon homolog (Drosophila)	-0.4478
29097	CNIH4	cornichon homolog 4 (Drosophila)	-1.4825
1265	CNN2	calponin 2	-0.9575
54805	CNNM2	cyclin M2	-0.5103
55330	CNO	cappuccino homolog (mouse)	-0.5040
23019	CNOT1	CCR4-NOT transcription complex, subunit 1	0.5943
25904	CNOT10	CCR4-NOT transcription complex, subunit 10	1.2708
4850	CNOT4	CCR4-NOT transcription complex, subunit 4	-0.6950
57472	CNOT6	CCR4-NOT transcription complex, subunit 6	0.5917
29883	CNOT7	CCR4-NOT transcription complex, subunit 7	0.5299
9337	CNOT8	CCR4-NOT transcription complex, subunit 8	0.7545
27255	CNTN6	contactin 6	-1.4529
80347	COASY	Coenzyme A synthase	0.3579
22837	COBLL1	COBL-like 1	-0.7517
9382	COG1	component of oligomeric golgi complex 1	-0.7359
22796	COG2	component of oligomeric golgi complex 2	0.5637
83548	COG3	component of oligomeric golgi complex 3	-0.6566
25839	COG4	component of oligomeric golgi complex 4	0.6138
10466	COG5	component of oligomeric golgi complex 5	-0.6885
57511	COG6	component of oligomeric golgi complex 6	1.1960
91949	COG7	component of oligomeric golgi complex 7	0.4339
1306	COL15A1	collagen, type XV, alpha 1	2.4307
80781	COL18A1	collagen, type XVIII, alpha 1	-0.7225
1310	COL19A1	collagen, type XIX, alpha 1	6.8235
1278	COL1A2	collagen, type I, alpha 2	-1.0538
91522	COL23A1	collagen, type XXIII, alpha 1	-2.3391
85301	COL27A1	collagen, type XXVII, alpha 1	1.0349
1280	COL2A1	collagen, type II, alpha 1 (primary osteoarthritis, spondyloepiphyseal dysplasia, congenital)	-2.7096
1281	COL3A1	collagen, type III, alpha 1 (Ehlers-Danlos syndrome type IV, autosomal dominant)	-1.1324
1284	COL4A2	collagen, type IV, alpha 2	-1.4999
1293	COL6A3	collagen, type VI, alpha 3	-1.6722
78989	COLEC11	collectin sub-family member 11	-1.3075
81035	COLEC12	collectin sub-family member 12	-1.6804
150684	COMMD1	copper metabolism (Murr1) domain containing 1	0.9442
54939	COMMD4	COMM domain containing 4	0.3475
28991	COMMD5	COMM domain containing 5	-1.6773
170622	COMMD6	COMM domain containing 6	0.8917
170622	COMMD6	COMM domain containing 6	0.8338
149951	COMMD7	COMM domain containing 7	-0.7306
54951	COMMD8	COMM domain containing 8	1.2623
1312	COMT	catechol-O-methyltransferase	-1.7382
118881	COMTD1	catechol-O-methyltransferase domain containing 1	1.2725
1315	COPB	coatomer protein complex, subunit beta	-0.3599
11316	COPE	coatomer protein complex, subunit epsilon	-1.6991
11316	COPE	coatomer protein complex, subunit epsilon	-0.8515
22820	COPG	coatomer protein complex, subunit gamma	0.6802
26958	COPG2	coatomer protein complex, subunit gamma 2	-0.9411
8533	COPS3	COP9 constitutive photomorphogenic homolog subunit 3 (Arabidopsis)	-0.5890
10987	COPS5	COP9 constitutive photomorphogenic homolog subunit 5 (Arabidopsis)	-0.6103
64708	COPS7B	COP9 constitutive photomorphogenic homolog subunit 7B (Arabidopsis)	1.3842
51226	COPZ2	coatomer protein complex, subunit zeta 2	0.4743
51004	COQ6	coenzyme Q6 homolog (yeast)	1.4674
10229	COQ7	coenzyme Q7 homolog, ubiquinone (yeast)	0.9942
57175	CORO1B	coronin, actin binding protein, 1B	1.0929
51025	CORO7|Magmas	coronin 7	0.6002
23406	COTL1	coactosin-like 1 (Dictyostelium)	2.0983
1353	COX11	COX11 homolog, cytochrome c oxidase assembly protein (yeast)	0.4573
1355	COX15	COX15 homolog, cytochrome c oxidase assembly protein (yeast)	1.1772
1355	COX15	COX15 homolog, cytochrome c oxidase assembly protein (yeast)	1.1567
10063	COX17	COX17 homolog, cytochrome c oxidase assembly protein (yeast)	2.1544
10328	COX4NB	COX4 neighbor	-0.5433
9377	COX5A	cytochrome c oxidase subunit Va	-0.6234
1329	COX5B	cytochrome c oxidase subunit Vb	1.3942
1337	COX6A1	cytochrome c oxidase subunit VIa polypeptide 1	1.1679
1337	COX6A1	cytochrome c oxidase subunit VIa polypeptide 1	-0.6858
1339	COX6A2	cytochrome c oxidase subunit VIa polypeptide 2	-0.8305
1340	COX6B1	cytochrome c oxidase subunit Vib polypeptide 1 (ubiquitous)	-0.9731
1340	COX6B1	cytochrome c oxidase subunit Vib polypeptide 1 (ubiquitous)	2.9975
1345	COX6C	cytochrome c oxidase subunit VIc	0.5099
1350	COX7C	cytochrome c oxidase subunit VIIc	1.1480
1351	COX8A	cytochrome c oxidase subunit 8A (ubiquitous)	-0.6333
9738	CCP110	Centriolar Coiled-Coil Protein 110	-1.2712
1360	CPB1	carboxypeptidase B1 (tissue)	-0.5840
80315	CPEB4	cytoplasmic polyadenylation element binding protein 4	0.6039
10814	CPLX2	complexin 2	3.7237
1368	CPM	carboxypeptidase M	-1.3355
8904	CPNE1	copine I	0.6374
8895	CPNE3	copine III	0.7176
1371	CPOX	coproporphyrinogen oxidase	0.9971
29894	CPSF1	cleavage and polyadenylation specific factor 1, 160kDa	-1.3514
51692	CPSF3	cleavage and polyadenylation specific factor 3, 73kDa	-1.7994
10898	CPSF4	cleavage and polyadenylation specific factor 4, 30kDa	0.8305
1374	CPT1A	carnitine palmitoyltransferase 1A (liver)	-1.2022
1375	CPT1B|CHKB	carnitine palmitoyltransferase 1B (muscle)|choline kinase beta	1.9179
1376	CPT2	carnitine palmitoyltransferase II	-1.9005
1382	CRABP2	cellular retinoic acid binding protein 2	1.7609
1384	CRAT	carnitine acetyltransferase	-0.4527
51185	CRBN	cereblon	0.8435
1385	CREB1	cAMP responsive element binding protein 1	0.9452
10488	CREB3	cAMP responsive element binding protein 3	0.8395
64764	CREB3L2	cAMP responsive element binding protein 3-like 2	-0.4176
84699	CREB3L3	cAMP responsive element binding protein 3-like 3	2.9883
148327	CREB3L4	cAMP responsive element binding protein 3-like 4	-0.9479
1388	CREBL1|TNXB	cAMP responsive element binding protein-like 1|tenascin XB	-2.6611
1389	CREBL2	cAMP responsive element binding protein-like 2	0.5898
8804	CREG1	cellular repressor of E1A-stimulated genes 1	-1.2453
200407	CREG2	cellular repressor of E1A-stimulated genes 2	3.2215
79174	CRELD2	cysteine-rich with EGF-like domains 2	-0.4103
1390	CREM	cAMP responsive element modulator	0.7122
1390	CREM	cAMP responsive element modulator	1.1459
51232	CRIM1	cysteine rich transmembrane BMP regulator 1 (chordin-like)	0.6829
1396	CRIP1	cysteine-rich protein 1 (intestinal)	-2.9571
1397	CRIP2	cysteine-rich protein 2	-0.7602
9419	CRIPT	CXXC Repeat Containing Interactor Of PDZ3 Domain	2.3020
3275	CRISP2|HRMT1L1	cysteine-rich secretory protein 2|HMT1 hnRNP methyltransferase-like 1 (S. cerevisiae)	1.2264
83716	CRISPLD2	cysteine-rich secretory protein LCCL domain containing 2	-2.1390
1398	CRK	v-crk sarcoma virus CT10 oncogene homolog (avian)	1.6362
51755	CRKRS	Cdc2-related kinase, arginine/serine-rich	2.1355
51340	CRNKL1	Crn, crooked neck-like 1 (Drosophila)	-0.5804
9696	CROCC	ciliary rootlet coiled-coil, rootletin	-1.4668
51747	LUC7L3	LUC7 Like 3 Pre-MRNA Splicing Factor	-0.3731
51747	LUC7L3	LUC7 Like 3 Pre-MRNA Splicing Factor	-0.7512
81037	CLPTM1L	CLPTM1 Like	2.0883
9439	CRSP3	cofactor required for Sp1 transcriptional activation, subunit 3, 130kDa	1.7931
9443	CRSP9	cofactor required for Sp1 transcriptional activation, subunit 9, 33kDa	0.4893
10491	CRTAP	cartilage associated protein	0.4921
64784	CRTC3	CREB regulated transcription coactivator 3	-1.7630
1407	CRY1	cryptochrome 1 (photolyase-like)	2.7472
1410	CRYAB	crystallin, alpha B	-0.6829
51084	CRYL1	crystallin, lambda 1	0.5708
1429	CRYZ	crystallin, zeta (quinone reductase)	-0.8359
9946	CRYZL1	crystallin, zeta (quinone reductase)-like 1	-0.8421
1431	CS	citrate synthase	1.4545
51380	CSAD	cysteine sulfinic acid decarboxylase	1.3841
8531	CSDA	cold shock domain protein A	0.9346
1436	CSF1R	colony stimulating factor 1 receptor, formerly McDonough feline sarcoma viral (v-fms) oncogene homolog	0.7291
1439	CSF2RB	colony stimulating factor 2 receptor, beta, low-affinity (granulocyte-macrophage)	-1.7258
114784	CSMD2	CUB and Sushi multiple domains 2	2.6555
122011	CSNK1A1L	casein kinase 1, alpha 1-like	0.5849
1453	CSNK1D	casein kinase 1, delta	0.6243
53944	CSNK1G1	casein kinase 1, gamma 1	2.9434
1455	CSNK1G2	casein kinase 1, gamma 2	-1.0897
1457	CSNK2A1	casein kinase 2, alpha 1 polypeptide	1.3860
283106	CSNK2A1P	casein kinase 2, alpha 1 polypeptide pseudogene	1.4377
1459	CSNK2A2	casein kinase 2, alpha prime polypeptide	-0.5186
1471	CST3	cystatin C (amyloid angiopathy and cerebral hemorrhage)	-0.4167
1472	CST4	cystatin S	-1.3633
1476	CSTB	cystatin B (stefin B)	-0.5732
1479	CSTF3	cleavage stimulation factor, 3' pre-RNA, subunit 3, 77kDa	-0.9104
91353	IGLL3P	Immunoglobulin Lambda Like Polypeptide 3, Pseudogene	-0.9355
442780	CTAGE4|LOC442780	CTAGE family, member 4	3.1611
57168	ASPHD2	Aspartate Beta-Hydroxylase Domain Containing 2	-4.6853
1487	CTBP1	C-terminal binding protein 1	1.2788
58190	CTDSP1	CTD (carboxy-terminal domain, RNA polymerase II, polypeptide A) small phosphatase 1	0.3394
10217	CTDSPL	CTD (carboxy-terminal domain, RNA polymerase II, polypeptide A) small phosphatase-like	1.0331
51496	CTDSPL2	CTD (carboxy-terminal domain, RNA polymerase II, polypeptide A) small phosphatase like 2	-0.9710
1490	CTGF	connective tissue growth factor	0.9075
1491	CTH	cystathionase (cystathionine gamma-lyase)	-1.3388
1495	CTNNA1	catenin (cadherin-associated protein), alpha 1, 102kDa	0.5236
8727	CTNNAL1	catenin (cadherin-associated protein), alpha-like 1	-0.9943
1499	CTNNB1	catenin (cadherin-associated protein), beta 1, 88kDa	2.0778
56259	CTNNBL1	catenin, beta like 1	-0.3679
1500	CTNND1	catenin (cadherin-associated protein), delta 1	-0.6259
1500	CTNND1	catenin (cadherin-associated protein), delta 1	3.0226
1501	CTNND2	catenin (cadherin-associated protein), delta 2 (neural plakophilin-related arm-repeat protein)	2.1702
1503	CTPS	CTP synthase	0.6373
11330	CTRC	chymotrypsin C (caldecrin)	-3.6413
1075	CTSC	cathepsin C	1.6800
1512	CTSH	cathepsin H	-1.7976
1519	CTSO	cathepsin O	0.4313
1522	CTSZ	cathepsin Z	-1.5390
2017	CTTN	cortactin	-0.7369
10658	CUGBP1	CUG triplet repeat, RNA binding protein 1	1.0098
10658	CUGBP1	CUG triplet repeat, RNA binding protein 1	1.5149
10659	CUGBP2	CUG triplet repeat, RNA binding protein 2	-0.7512
8451	CUL4A	cullin 4A	0.8392
8450	CUL4B	cullin 4B	-0.8948
8065	CUL5	cullin 5	1.7431
1523	CUTL1	cut-like 1, CCAAT displacement protein (Drosophila)	1.0965
219770	GJD4	Gap Junction Protein Delta 4	-4.1248
6387	CXCL12	chemokine (C-X-C motif) ligand 12 (stromal cell-derived factor 1)	-1.3393
2920	CXCL2	chemokine (C-X-C motif) ligand 2	-1.4337
3250	CXCL2|HP|HPR	chemokine (C-X-C motif) ligand 2|haptoglobin|haptoglobin-related protein	1.8915
541578	CXorf40A|CXorf40B	chromosome X open reading frame 40A|chromosome X open reading frame 40B	-1.2849
203429	CXorf50	chromosome X open reading frame 50	-6.8953
10046	CXorf6	chromosome X open reading frame 6	-1.0257
1528	CYB5	cytochrome b-5	-3.1714
80777	CYB5B	Cytochrome B5 Type B	1.0060
1534	CYB561	cytochrome b-561	-1.5624
1534	CYB561	cytochrome b-561	-0.8668
11068	CYB561D2	cytochrome b-561 domain containing 2	-1.5934
51706	CYB5R1	cytochrome b5 reductase 1	0.7068
1727	CYB5R3	cytochrome b5 reductase 3	-1.2767
1535	CYBA	cytochrome b-245, alpha polypeptide	-0.5361
1536	CYBB	cytochrome b-245, beta polypeptide (chronic granulomatous disease)	-0.7887
79901	CYBRD1	cytochrome b reductase 1	0.7877
1537	CYC1	cytochrome c-1	-0.9088
54205	CYCS	cytochrome c, somatic	-1.0039
26999	CYFIP2	cytoplasmic FMR1 interacting protein 2	0.9856
26999	CYFIP2	cytoplasmic FMR1 interacting protein 2	1.6087
50626	CYHR1	cysteine/histidine-rich 1	1.0219
7461	CYLN2	cytoplasmic linker 2	0.7251
1585	CYP11B2	cytochrome P450, family 11, subfamily B, polypeptide 2	2.1726
1589	CYP21A2	cytochrome P450, family 21, subfamily A, polypeptide 2	0.9228
1593	CYP27A1	cytochrome P450, family 27, subfamily A, polypeptide 1	1.8741
1556	CYP2B7P1	cytochrome P450, family 2, subfamily B, polypeptide 7 pseudogene 1	-4.2788
1558	CYP2C8	cytochrome P450, family 2, subfamily C, polypeptide 8	-1.1263
1564	CYP2D7P1	cytochrome P450, family 2, subfamily D, polypeptide 7 pseudogene 1	1.9475
1565	CYP2D7P1|CYP2D6	cytochrome P450, family 2, subfamily D, polypeptide 7 pseudogene 1|cytochrome P450, family 2, subfamily D, polypeptide 6	-2.7365
54905	CYP2W1	cytochrome P450, family 2, subfamily W, polypeptide 1	-2.2034
51302	CYP39A1	cytochrome P450, family 39, subfamily A, polypeptide 1	0.8704
1576	CYP3A4	cytochrome P450, family 3, subfamily A, polypeptide 4	-3.4796
10858	CYP46A1	cytochrome P450, family 46, subfamily A, polypeptide 1	-3.8410
260293	CYP4X1	cytochrome P450, family 4, subfamily X, polypeptide 1	-1.3046
1582	CYP8B1	cytochrome P450, family 8, subfamily B, polypeptide 1	-2.8492
116159	CYYR1	cysteine/tyrosine-rich 1	0.4605
27351	DESI1	Desumoylating Isopeptidase 1	0.3368
2874	D4S234E|GPS2	G protein pathway suppressor 2	-0.4750
23500	DAAM2	dishevelled associated activator of morphogenesis 2	1.4464
1601	DAB2	disabled homolog 2, mitogen-responsive phosphoprotein (Drosophila)	-0.4269
1602	DACH1	dachshund homolog 1 (Drosophila)	-0.9312
1604	DAF	decay accelerating factor for complement (CD55, Cromer blood group system)	0.4534
1604	DAF	decay accelerating factor for complement (CD55, Cromer blood group system)	0.4290
1605	DAG1	dystroglycan 1 (dystrophin-associated glycoprotein 1)	0.5791
199699	DAND5	DAN domain family, member 5	2.4134
7818	DAP3	death associated protein 3	0.4234
55157	DARS2	aspartyl-tRNA synthetase 2 (mitochondrial)	0.9096
1616	DAXX	death-associated protein 6	-0.8273
10926	DBF4	DBF4 homolog (S. cerevisiae)	0.9872
1622	DBI	diazepam binding inhibitor (GABA receptor modulator, acyl-Coenzyme A binding protein)	0.4415
28988	DBNL	drebrin-like	0.8478
1628	DBP	D site of albumin promoter (albumin D-box) binding protein	0.6733
1629	DBT	dihydrolipoamide branched chain transacylase E2	-0.9494
56942	CMC2	C-X9-C Motif Containing 2	-0.5584
58505	OSTC	Oligosaccharyltransferase Complex Non-Catalytic Subunit	-0.6148
8642	DCHS1	dachsous 1 (Drosophila)	-0.7886
1632	DCI	dodecenoyl-Coenzyme A delta isomerase (3,2 trans-enoyl-Coenzyme A isomerase)	-1.4329
1633	DCK	deoxycytidine kinase	1.3621
64421	DCLRE1C	DNA cross-link repair 1C (PSO2 homolog, S. cerevisiae)	-1.4337
167227	DCP2	DCP2 decapping enzyme homolog (S. cerevisiae)	-0.9578
127579	DCST2	DC-STAMP domain containing 2	-4.1310
1639	DCTN1	dynactin 1 (p150, glued homolog, Drosophila)	0.4654
51164	DCTN4	dynactin 4 (p62)	1.1835
84516	DCTN5	dynactin 5 (p25)	0.5839
55208	DCUN1D2	DCN1, defective in cullin neddylation 1, domain containing 2 (S. cerevisiae)	0.9861
23142	DCUN1D4	DCN1, defective in cullin neddylation 1, domain containing 4 (S. cerevisiae)	1.6443
84259	DCUN1D5	DCN1, defective in cullin neddylation 1, domain containing 5 (S. cerevisiae)	-0.9664
23564	DDAH2	dimethylarginine dimethylaminohydrolase 2	0.4302
1642	DDB1	damage-specific DNA binding protein 1, 127kDa	0.7682
50807	DDEF1	development and differentiation enhancing factor 1	0.6466
8853	DDEF2	development and differentiation enhancing factor 2	1.3450
55616	DDEFL1	development and differentiation enhancing factor-like 1	0.3661
23259	DDHD2	DDHD domain containing 2	0.6705
1650	DDOST	dolichyl-diphosphooligosaccharide-protein glycosyltransferase	0.9450
1653	DDX1	DEAD (Asp-Glu-Ala-Asp) box polypeptide 1	-0.5604
1663	DDX11|DDX12	DEAD/H (Asp-Glu-Ala-Asp/His) box polypeptide 11 (CHL1-like helicase homolog, S. cerevisiae)|DEAD/H (Asp-Glu-Ala-Asp/His) box polypeptide 12 (CHL1-like helicase homolog, S. cerevisiae)	-2.1568
8886	DDX18	DEAD (Asp-Glu-Ala-Asp) box polypeptide 18	0.5750
9188	DDX21	DEAD (Asp-Glu-Ala-Asp) box polypeptide 21	-1.1443
26512	DDX26	DEAD/H (Asp-Glu-Ala-Asp/His) box polypeptide 26	0.6993
55661	DDX27	DEAD (Asp-Glu-Ala-Asp) box polypeptide 27	-0.6955
55794	DDX28	DEAD (Asp-Glu-Ala-Asp) box polypeptide 28	-0.6264
1654	DDX3X	DEAD (Asp-Glu-Ala-Asp) box polypeptide 3, X-linked	0.6862
8653	DDX3Y	DEAD (Asp-Glu-Ala-Asp) box polypeptide 3, Y-linked	-6.1069
51428	DDX41	DEAD (Asp-Glu-Ala-Asp) box polypeptide 41	0.8677
11325	DDX42	DEAD (Asp-Glu-Ala-Asp) box polypeptide 42	1.5543
9879	DDX46	DEAD (Asp-Glu-Ala-Asp) box polypeptide 46	0.9042
51202	DDX47	DEAD (Asp-Glu-Ala-Asp) box polypeptide 47	-0.7830
11056	DDX52	DEAD (Asp-Glu-Ala-Asp) box polypeptide 52	-0.8858
79039	DDX54	DEAD (Asp-Glu-Ala-Asp) box polypeptide 54	1.1857
57696	DDX55	DEAD (Asp-Glu-Ala-Asp) box polypeptide 55	0.7175
54606	DDX56	DEAD (Asp-Glu-Ala-Asp) box polypeptide 56	0.9340
10522	DEAF1	deformed epidermal autoregulatory factor 1 (Drosophila)	-0.7877
1666	DECR1	2,4-dienoyl CoA reductase 1, mitochondrial	0.3703
26063	DECR2	2,4-dienoyl CoA reductase 2, peroxisomal	-1.4650
9191	DEDD	death effector domain containing	1.7026
7913	DEK	DEK oncogene (DNA binding)	-0.6995
26297	SERGEF	Secretion Regulating Guanine Nucleotide Exchange Factor	1.6549
79961	DENND2D	DENN/MADD domain containing 2D	0.3579
22898	DENND3	DENN/MADD domain containing 3	-1.2257
8562	DENR	density-regulated protein	-0.5458
64798	DEPDC6	DEP domain containing 6	-1.5252
79139	DERL1	Der1-like domain family, member 1	0.9808
51009	DERL2	Der1-like domain family, member 2	0.6688
1674	DES	desmin	-1.8714
1676	DFFA	DNA fragmentation factor, 45kDa, alpha polypeptide	0.7295
1687	DFNA5	deafness, autosomal dominant 5	-1.6174
25861	DFNB31	deafness, autosomal recessive 31	1.3738
9993	DGCR2	DiGeorge syndrome critical region gene 2	1.7929
85359	DGCR6|DGCR6L	DiGeorge syndrome critical region gene 6|DiGeorge syndrome critical region gene 6-like	0.4202
54487	DGCR8	DiGeorge syndrome critical region gene 8	0.8448
54487	DGCR8	DiGeorge syndrome critical region gene 8	-0.7678
1606	DGKA	diacylglycerol kinase, alpha 80kDa	-0.5406
8525	DGKZ	diacylglycerol kinase, zeta 104kDa	-1.1430
1716	DGUOK	deoxyguanosine kinase	1.0190
1716	DGUOK	deoxyguanosine kinase	1.4822
1718	DHCR24	24-dehydrocholesterol reductase	0.8158
79947	DHDDS	dehydrodolichyl diphosphate synthase	1.3915
1719	DHFR	dihydrofolate reductase	0.6779
1725	DHPS	deoxyhypusine synthase	1.6568
115817	DHRS1	dehydrogenase/reductase (SDR family) member 1	-0.4200
9249	DHRS3	dehydrogenase/reductase (SDR family) member 3	-0.4658
10901	DHRS4	dehydrogenase/reductase (SDR family) member 4	-0.6982
56898	DHRS6	dehydrogenase/reductase (SDR family) member 6	-0.5420
51635	DHRS7	dehydrogenase/reductase (SDR family) member 7	-0.7575
25979	DHRS7B	dehydrogenase/reductase (SDR family) member 7B	0.6277
55526	DHTKD1	dehydrogenase E1 and transketolase domain containing 1	-1.0599
22907	DHX30	DEAH (Asp-Glu-Ala-His) box polypeptide 30	0.5568
55760	DHX32	DEAH (Asp-Glu-Ala-His) box polypeptide 32	-0.9847
60625	DHX35	DEAH (Asp-Glu-Ala-His) box polypeptide 35	0.9118
170506	DHX36	DEAH (Asp-Glu-Ala-His) box polypeptide 36	-1.1987
57647	DHX37	DEAH (Asp-Glu-Ala-His) box polypeptide 37	-0.5776
79665	DHX40	DEAH (Asp-Glu-Ala-His) box polypeptide 40	0.8348
79665	DHX40	DEAH (Asp-Glu-Ala-His) box polypeptide 40	2.6116
90957	DHX57	DEAH (Asp-Glu-Ala-Asp/His) box polypeptide 57	1.2635
1660	DHX9	DEAH (Asp-Glu-Ala-His) box polypeptide 9	1.9123
1660	DHX9	DEAH (Asp-Glu-Ala-His) box polypeptide 9	-0.6243
11083	DIDO1	death inducer-obliterator 1	2.7922
11083	DIDO1	death inducer-obliterator 1	0.9092
1734	DIO2	deiodinase, iodothyronine, type II	1.7304
64150	DIO3OS	deiodinase, iodothyronine, type III opposite strand	-3.1468
23151	GRAMD4	GRAM Domain Containing 4	-1.7768
55198	APPL2	Adaptor Protein, Phosphotyrosine Interacting With PH Domain And Leucine Zipper 2	2.0327
9077	DIRAS3	DIRAS family, GTP-binding RAS-like 3	1.7877
84925	DIRC2	disrupted in renal carcinoma 2	-0.5361
57226	LYRM2	LYR Motif Containing 2	1.0009
286453	LOC286453	Chondroitin Sulfate N-Acetylgalactosaminyltransferase 2 Pseudogene	1.6253
26102	DKFZP434A062	Uncharacterized LOC26102	-1.0591
25851	TECPR1	Tectonin Beta-Propeller Repeat Containing 1	-0.6704
26080	ANKRD40CL	ANKRD40 C-Terminal Like	-1.4508
26112	CCDC69	Coiled-Coil Domain Containing 69	0.5195
84081	NSRP1	Nuclear Speckle Splicing Regulatory Protein 1	1.0669
222229	LRWD1	Leucine Rich Repeats And WD Repeat Domain Containing 1	0.3717
51313	FAM198B	Family With Sequence Similarity 198 Member B	1.7908
151313	FAHD2B	Fumarylacetoacetate Hydrolase Domain Containing 2B	1.5501
26083	TBC1D29	TBC1 Domain Family Member 29	-2.8362
255101	CFAP65	Cilia And Flagella Associated Protein 65	-2.3766
257160	RNF214	Ring Finger Protein 214	1.4112
196500	PIANP	PILR Alpha Associated Neural Protein	-1.5948
388221	DKFZp547E087|LOC23117|LOC388221|LOC440345	null	1.4019
56974	DKFZp547K054	null	2.5686
26071	RTL8A	Retrotransposon Gag Like 8A	-2.8611
26071	RTL8A	Retrotransposon Gag Like 8A	0.7797
83989	FAM172A	Family With Sequence Similarity 172 Member A	0.9903
25915	NDUFAF3	NADH:Ubiquinone Oxidoreductase Complex Assembly Factor 3	-0.9270
54458	PRR13	Proline Rich 13	1.7800
54458	PRR13	Proline Rich 13	-0.4248
84060	RBM48	RNA Binding Motif Protein 48	0.7768
25849	PARM1	Prostate Androgen-Regulated Mucin-Like Protein 1	-0.9335
25840	METTL7A	Methyltransferase Like 7A	-1.1032
25891	PAMR1	Peptidase Domain Containing Associated With Muscle Regeneration 1	1.3678
222161	DKFZp586I1420	Uncharacterized Protein DKFZp586I1420	2.2314
26005	C2CD3	C2 Calcium Dependent Domain Containing 3	0.3784
147172	DKFZp667M2411|LRRC37B	leucine rich repeat containing 37B	0.9649
22998	LIMCH1	LIM And Calponin Homology Domains 1	3.4070
345651	ACTBL2	Actin, Beta Like 2	2.6399
91056	AP5B1	Adaptor Related Protein Complex 5 Subunit Beta 1	-1.9299
222865	TMEM130	Transmembrane Protein 130	-1.6335
157285	PRAG1	PEAK1 Related, Kinase-Activating Pseudokinase 1	-2.9119
128989	TANGO2	Transport And Golgi Organization 2 Homolog	-0.6329
374899	ZNF829	Zinc Finger Protein 829	2.8303
27122	DKK3	dickkopf homolog 3 (Xenopus laevis)	1.4438
27120	DKKL1	dickkopf-like 1 (soggy)	-3.4251
1737	DLAT	dihydrolipoamide S-acetyltransferase (E2 component of pyruvate dehydrogenase complex)	2.6087
10395	DLC1	deleted in liver cancer 1	0.6624
1738	DLD	dihydrolipoamide dehydrogenase (E3 component of pyruvate dehydrogenase complex, 2-oxo-glutarate complex, branched chain keto acid dehydrogenase complex)	-0.4286
1739	DLG1	discs, large homolog 1 (Drosophila)	2.3982
1740	DLG2	discs, large homolog 2, chapsyn-110 (Drosophila)	-1.0361
1741	DLG3	discs, large homolog 3 (neuroendocrine-dlg, Drosophila)	-1.2121
22839	DLGAP4	discs, large (Drosophila) homolog-associated protein 4	0.7187
8788	DLK1	delta-like 1 homolog (Drosophila)	3.7036
338657	CCDC84	Coiled-Coil Domain Containing 84	-0.7854
1749	DLX5	distal-less homeobox 5	-3.4487
127343	DMBX1	diencephalon/mesencephalon homeobox 1	1.4191
11144	DMC1	DMC1 dosage suppressor of mck1 homolog, meiosis-specific homologous recombination (yeast)	5.3593
63946	DMRTC2	DMRT-like family C2	-1.5651
9988	DMTF1	cyclin D binding myb-like transcription factor 1	0.6991
1762	DMWD	dystrophia myotonica-containing WD repeat motif	1.0929
1657	DMXL1	Dmx-like 1	2.3116
23312	DMXL2	Dmx-like 2	0.8608
55567	DNAH3	dynein, axonemal, heavy polypeptide 3	-2.7725
10294	DNAJA2	DnaJ (Hsp40) homolog, subfamily A, member 2	0.4668
9093	DNAJA3	DnaJ (Hsp40) homolog, subfamily A, member 3	-0.9915
134218	DNAJC21	DnaJ Heat Shock Protein Family (Hsp40) Member C21	0.9355
3337	DNAJB1	DnaJ (Hsp40) homolog, subfamily B, member 1	1.4260
3337	DNAJB1	DnaJ (Hsp40) homolog, subfamily B, member 1	2.4934
54788	DNAJB12	DnaJ (Hsp40) homolog, subfamily B, member 12	-0.3684
79982	DNAJB14	DnaJ (Hsp40) homolog, subfamily B, member 14	0.7459
3300	DNAJB2	DnaJ (Hsp40) homolog, subfamily B, member 2	1.0406
3300	DNAJB2	DnaJ (Hsp40) homolog, subfamily B, member 2	2.0690
10049	DNAJB6	DnaJ (Hsp40) homolog, subfamily B, member 6	0.5047
4189	DNAJB9	DnaJ (Hsp40) homolog, subfamily B, member 9	-0.9249
64215	DNAJC1	DnaJ (Hsp40) homolog, subfamily C, member 1	-1.0949
54431	DNAJC10	DnaJ (Hsp40) homolog, subfamily C, member 10	0.9790
29103	DNAJC15	DnaJ (Hsp40) homolog, subfamily C, member 15	-0.5823
55192	DNAJC17	DnaJ (Hsp40) homolog, subfamily C, member 17	0.5836
131118	DNAJC19	DnaJ (Hsp40) homolog, subfamily C, member 19	2.2150
131118	DNAJC19	DnaJ (Hsp40) homolog, subfamily C, member 19	0.8888
5611	DNAJC3	DnaJ (Hsp40) homolog, subfamily C, member 3	-2.2059
3338	DNAJC4	DnaJ (Hsp40) homolog, subfamily C, member 4	0.6144
3338	DNAJC4	DnaJ (Hsp40) homolog, subfamily C, member 4	-1.5825
7266	DNAJC7	DnaJ (Hsp40) homolog, subfamily C, member 7	1.2068
22826	DNAJC8	DnaJ (Hsp40) homolog, subfamily C, member 8	0.4739
23234	DNAJC9	DnaJ (Hsp40) homolog, subfamily C, member 9	1.7588
10126	DNAL4	dynein, axonemal, light polypeptide 4	-0.6099
1774	DNASE1L1	deoxyribonuclease I-like 1	-0.8104
1776	DNASE1L3	deoxyribonuclease I-like 3	-1.1880
144132	DNHD1	dynein heavy chain domain 1	-1.2148
440290	DNM1DN8-2	null	-2.8500
26052	DNM3	dynamin 3	1.4734
1786	DNMT1	DNA (cytosine-5-)-methyltransferase 1	-0.8653
23549	DNPEP	aspartyl aminopeptidase	0.8762
1793	DOCK1	dedicator of cytokinesis 1	1.8486
55619	DOCK10	dedicator of cytokinesis 10	0.7489
139818	DOCK11	dedicator of cytokinesis 11	-0.8321
1795	DOCK3	dedicator of cytokinesis 3	0.9211
57572	DOCK6	dedicator of cytokinesis 6	1.5210
23348	DOCK9	dedicator of cytokinesis 9	-0.5176
1798	DPAGT1	dolichyl-phosphate (UDP-N-acetylglucosamine) N-acetylglucosaminephosphotransferase 1 (GlcNAc-1-P transferase)	1.2146
64180	DPEP3	dipeptidase 3	-3.5551
5977	DPF2	D4, zinc and double PHD fingers family 2	0.3416
1801	DPH1|OVCA2	DPH1 homolog (S. cerevisiae)	-0.7647
8813	DPM1	dolichyl-phosphate mannosyltransferase polypeptide 1, catalytic subunit	-1.6073
54344	DPM3	dolichyl-phosphate mannosyltransferase polypeptide 3	1.3655
57628	DPP10	dipeptidylpeptidase 10	2.8167
29952	DPP7	dipeptidylpeptidase 7	1.2601
54878	DPP8	dipeptidylpeptidase 8	-0.4191
23333	DPY19L1	dpy-19-like 1 (C. elegans)	1.1524
1806	DPYD	dihydropyrimidine dehydrogenase	-0.9474
1810	DR1	down-regulator of transcription 1, TBP-binding (negative cofactor 2)	0.8390
50632	DRD1IP	dopamine receptor D1 interacting protein	1.7212
1813	DRD2	dopamine receptor D2	-1.2238
51108	METTL9	Methyltransferase Like 9	-0.5791
4733	DRG1	developmentally regulated GTP binding protein 1	0.9506
1823	DSC1	desmocollin 1	-2.3567
1827	DSCR1	Down syndrome critical region gene 1	0.4657
10231	DSCR1L1	Down syndrome critical region gene 1-like 1	-1.2990
1832	DSP	desmoplakin	0.6626
667	DST	dystonin	2.0273
667	DST	dystonin	1.5267
11034	DSTN	destrin (actin depolymerizing factor)	-0.6694
1837	DTNA	dystrobrevin, alpha	-2.0591
56986	DTWD1	DTW domain containing 1	3.0060
56986	DTWD1	DTW domain containing 1	0.7623
113878	DTX2	deltex homolog 2 (Drosophila)	1.4063
196403	DTX3	deltex 3 homolog (Drosophila)	-0.8380
1841	DTYMK	deoxythymidylate kinase (thymidylate kinase)	-0.4426
23399	DULLARD	dullard homolog (Xenopus laevis)	0.4219
54920	DUS2L	dihydrouridine synthase 2-like (SMM1, S. cerevisiae)	-2.0306
56931	DUS3L	dihydrouridine synthase 3-like (S. cerevisiae)	1.0016
1843	DUSP1	dual specificity phosphatase 1	-2.9948
11266	DUSP12	dual specificity phosphatase 12	-1.1384
11072	DUSP14	dual specificity phosphatase 14	-0.7132
63904	DUSP21	dual specificity phosphatase 21	-3.7812
1845	DUSP3	dual specificity phosphatase 3 (vaccinia virus phosphatase VH1-related)	0.6376
1846	DUSP4	dual specificity phosphatase 4	2.5414
1848	DUSP6	dual specificity phosphatase 6	-0.6925
1849	DUSP7	dual specificity phosphatase 7	-0.6008
1850	DUSP8	dual specificity phosphatase 8	-0.6782
1854	DUT	dUTP pyrophosphatase	1.2078
1855	DVL1	dishevelled, dsh homolog 1 (Drosophila)	-0.4600
1857	DVL3	dishevelled, dsh homolog 3 (Drosophila)	-0.4288
1778	DYNC1H1	dynein, cytoplasmic 1, heavy chain 1	1.6367
1781	DYNC1I2	dynein, cytoplasmic 1, intermediate chain 2	0.4950
51143	DYNC1LI1	dynein, cytoplasmic 1, light intermediate chain 1	0.5068
51626	DYNC2LI1	dynein, cytoplasmic 2, light intermediate chain 1	-0.5792
140735	DYNLL2	dynein, light chain, LC8-type 2	-0.9000
83658	DYNLRB1	dynein, light chain, roadblock-type 1	0.5495
83658	DYNLRB1	dynein, light chain, roadblock-type 1	2.1125
6993	DYNLT1	dynein, light chain, Tctex-type 1	-0.4627
1859	DYRK1A	dual-specificity tyrosine-(Y)-phosphorylation regulated kinase 1A	0.4996
9149	DYRK1B	dual-specificity tyrosine-(Y)-phosphorylation regulated kinase 1B	-4.0408
8445	DYRK2	dual-specificity tyrosine-(Y)-phosphorylation regulated kinase 2	1.0646
9666	DZIP3	DAZ Interacting Zinc Finger Protein 3	0.5458
1871	E2F3	E2F transcription factor 3	1.1090
1877	E4F1	E4F transcription factor 1	-0.3656
9166	EBAG9	estrogen receptor binding site associated, antigen, 9	-0.8312
1880	EBI2	Epstein-Barr virus induced gene 2 (lymphocyte-specific G protein-coupled receptor)	-1.1009
10969	EBNA1BP2	EBNA1 binding protein 2	1.2308
1889	ECE1	endothelin converting enzyme 1	1.3043
1891	ECH1	enoyl Coenzyme A hydratase 1, peroxisomal	-0.6873
55862	ECHDC1	enoyl Coenzyme A hydratase domain containing 1	1.4826
55268	ECHDC2	enoyl Coenzyme A hydratase domain containing 2	-1.5361
79746	ECHDC3	enoyl Coenzyme A hydratase domain containing 3	-2.4150
1892	ECHS1	enoyl Coenzyme A hydratase, short chain, 1, mitochondrial	-0.3864
1893	ECM1	extracellular matrix protein 1	-0.4703
1893	ECM1	extracellular matrix protein 1	0.9329
1894	ECT2	epithelial cell transforming sequence 2 oncogene	-0.9826
1896	EDA	ectodysplasin A	1.4681
1896	EDA	ectodysplasin A	2.1197
51366	EDD1	E3 ubiquitin protein ligase, HECT domain containing, 1	1.8381
9695	EDEM1	ER degradation enhancer, mannosidase alpha-like 1	0.7255
8721	EDF1	endothelial differentiation-related factor 1	0.7951
8721	EDF1	endothelial differentiation-related factor 1	2.3257
1901	EDG1	endothelial differentiation, sphingolipid G-protein-coupled receptor, 1	-0.5973
1910	EDNRB	endothelin receptor type B	1.0473
1915	EEF1A1	eukaryotic translation elongation factor 1 alpha 1	0.7181
1915	EEF1A1|DKFZP434F0318	eukaryotic translation elongation factor 1 alpha 1	1.0849
1917	EEF1A2	eukaryotic translation elongation factor 1 alpha 2	0.8283
1933	EEF1B2	eukaryotic translation elongation factor 1 beta 2	2.1781
1933	EEF1B2	eukaryotic translation elongation factor 1 beta 2	1.5088
1936	EEF1D	eukaryotic translation elongation factor 1 delta (guanine nucleotide exchange protein)	0.6358
9521	EEF1E1	eukaryotic translation elongation factor 1 epsilon 1	-0.3971
1937	EEF1G	eukaryotic translation elongation factor 1 gamma	3.4093
1937	EEF1G	eukaryotic translation elongation factor 1 gamma	1.1414
1937	EEF1G	eukaryotic translation elongation factor 1 gamma	-0.4843
2202	EFEMP1	EGF-containing fibulin-like extracellular matrix protein 1	-1.0227
221154	EFHA1	EF-hand domain family, member A1	-0.9233
286097	EFHA2	EF-hand domain family, member A2	1.0264
1942	EFNA1	ephrin-A1	-1.6054
1944	EFNA3	ephrin-A3	-0.6891
1949	EFNB3	ephrin-B3	-1.8107
9343	EFTUD2	elongation factor Tu GTP binding domain containing 2	0.5560
1953	EGFL3	EGF-like-domain, multiple 3	-2.6968
1955	EGFL5	EGF-like-domain, multiple 5	-2.5110
65989	EGFL9	EGF-like-domain, multiple 9	-2.4372
1956	EGFR	epidermal growth factor receptor (erythroblastic leukemia viral (v-erb-b) oncogene homolog, avian)	0.4889
54583	EGLN1	egl nine homolog 1 (C. elegans)	2.0139
1958	EGR1	early growth response 1	-0.7207
1960	EGR3	early growth response 3	1.6027
23301	EHBP1	EH domain binding protein 1	-0.8023
10938	EHD1	EH-domain containing 1	1.4678
30845	EHD3	EH-domain containing 3	-0.7438
30844	EHD4	EH-domain containing 4	1.4213
9538	EI24	etoposide induced 2.4 mRNA	-0.9116
10209	EIF1	eukaryotic translation initiation factor 1	-1.1274
83939	EIF2A	Eukaryotic Translation Initiation Factor 2A	-0.6245
5610	EIF2AK2	eukaryotic translation initiation factor 2-alpha kinase 2	0.8045
9451	EIF2AK3	eukaryotic translation initiation factor 2-alpha kinase 3	-0.8689
1967	EIF2B1	eukaryotic translation initiation factor 2B, subunit 1 alpha, 26kDa	-0.7477
8892	EIF2B2	eukaryotic translation initiation factor 2B, subunit 2 beta, 39kDa	-0.6494
8893	EIF2B5	eukaryotic translation initiation factor 2B, subunit 5 epsilon, 82kDa	0.9847
26523	EIF2C1	eukaryotic translation initiation factor 2C, 1	1.2955
27161	EIF2C2	eukaryotic translation initiation factor 2C, 2	-0.8748
192669	EIF2C3	eukaryotic translation initiation factor 2C, 3	-0.6919
8894	EIF2S2	eukaryotic translation initiation factor 2, subunit 2 beta, 38kDa	1.2947
8894	EIF2S2	eukaryotic translation initiation factor 2, subunit 2 beta, 38kDa	-1.3847
8894	EIF2S2	eukaryotic translation initiation factor 2, subunit 2 beta, 38kDa	-1.0637
1968	EIF2S3	eukaryotic translation initiation factor 2, subunit 3 gamma, 52kDa	0.9788
1968	EIF2S3	eukaryotic translation initiation factor 2, subunit 3 gamma, 52kDa	1.3271
8669	EIF3S1	eukaryotic translation initiation factor 3, subunit 1 alpha, 35kDa	-0.9659
8661	EIF3S10	eukaryotic translation initiation factor 3, subunit 10 theta, 150/170kDa	-0.6609
8667	EIF3S3	eukaryotic translation initiation factor 3, subunit 3 gamma, 40kDa	-0.4889
8665	EIF3S5	eukaryotic translation initiation factor 3, subunit 5 epsilon, 47kDa	0.9358
8665	EIF3S5|LOC339799	eukaryotic translation initiation factor 3, subunit 5 epsilon, 47kDa	0.4306
3646	EIF3S6	eukaryotic translation initiation factor 3, subunit 6 48kDa	1.9072
1973	EIF4A1	eukaryotic translation initiation factor 4A, isoform 1	1.0059
968	EIF4A1|CD68	eukaryotic translation initiation factor 4A, isoform 1|CD68 antigen	1.6771
1975	EIF4B	eukaryotic translation initiation factor 4B	2.1357
1977	EIF4E	eukaryotic translation initiation factor 4E	0.8503
1977	EIF4E	eukaryotic translation initiation factor 4E	0.7751
9470	EIF4E2	eukaryotic translation initiation factor 4E member 2	0.5289
1979	EIF4EBP2	eukaryotic translation initiation factor 4E binding protein 2	-0.7199
56478	EIF4ENIF1	eukaryotic translation initiation factor 4E nuclear import factor 1	0.5170
1983	EIF5	eukaryotic translation initiation factor 5	0.9301
1984	EIF5A	eukaryotic translation initiation factor 5A	1.2343
143244	EIF5A|LOC143244	eukaryotic translation initiation factor 5A	1.1736
9669	EIF5B	eukaryotic translation initiation factor 5B	0.6755
1991	ELA2	elastase 2, neutrophil	-3.2332
60528	ELAC2	elaC homolog 2 (E. coli)	1.0103
1994	ELAVL1	ELAV (embryonic lethal, abnormal vision, Drosophila)-like 1 (Hu antigen R)	0.6804
1995	ELAVL3	ELAV (embryonic lethal, abnormal vision, Drosophila)-like 3 (Hu antigen C)	-1.9558
1997	ELF1	E74-like factor 1 (ets domain transcription factor)	0.9585
1998	ELF2	E74-like factor 2 (ets domain transcription factor)	0.4335
2002	ELK1	ELK1, member of ETS oncogene family	-1.8355
8178	ELL	elongation factor RNA polymerase II	-4.0886
63916	ELMO2	engulfment and cell motility 2 (ced-12 homolog, C. elegans)	1.4685
79767	ELMO3	engulfment and cell motility 3 (ced-12 homolog, C. elegans)	-2.9547
255520	ELMOD2	ELMO domain containing 2	1.2095
60481	ELOVL5	ELOVL family member 5, elongation of long chain fatty acids (FEN1/Elo2, SUR4/Elo3-like, yeast)	1.0284
79071	ELOVL6	ELOVL family member 6, elongation of long chain fatty acids (FEN1/Elo2, SUR4/Elo3-like, yeast)	-1.3651
26610	ELP4	elongation protein 4 homolog (S. cerevisiae)	0.9916
51705	EMCN	Endomucin	-0.7382
2010	EMD	emerin (Emery-Dreifuss muscular dystrophy)	-1.3359
197342	EME2	essential meiotic endonuclease 1 homolog 2 (S. pombe)	-3.2421
24139	EML2	echinoderm microtubule associated protein like 2	-0.8961
27436	EML4	echinoderm microtubule associated protein like 4	2.2114
55740	ENAH	enabled homolog (Drosophila)	2.5529
8507	ENC1	ectodermal-neural cortex (with BTB-like domain)	0.7973
2022	ENG	endoglin (Osler-Rendu-Weber syndrome 1)	1.3564
2023	ENO1	enolase 1, (alpha)	-0.7832
2027	ENO3	enolase 3 (beta, muscle)	2.5008
55556	ENOSF1	enolase superfamily member 1	0.5431
2028	ENPEP	glutamyl aminopeptidase (aminopeptidase A)	0.7720
5168	ENPP2	ectonucleotide pyrophosphatase/phosphodiesterase 2 (autotaxin)	-2.2875
5169	ENPP3	ectonucleotide pyrophosphatase/phosphodiesterase 3	1.9982
339221	ENPP7	ectonucleotide pyrophosphatase/phosphodiesterase 7	-2.7692
9685	CLINT1	Clathrin Interactor 1	0.8747
953	ENTPD1	ectonucleoside triphosphate diphosphohydrolase 1	1.1787
56943	ENY2	enhancer of yellow 2 homolog (Drosophila)	-0.8529
56943	ENY2	enhancer of yellow 2 homolog (Drosophila)	2.7610
2037	EPB41L2	erythrocyte membrane protein band 4.1-like 2	0.5664
23136	EPB41L3	erythrocyte membrane protein band 4.1-like 3	-0.8101
23136	EPB41L3	erythrocyte membrane protein band 4.1-like 3	-0.7668
54749	EPDR1	ependymin related protein 1 (zebrafish)	0.4038
284656	EPHA10	EPH receptor A10	2.0470
2050	EPHB4	EPH receptor B4	1.8483
2052	EPHX1	epoxide hydrolase 1, microsomal (xenobiotic)	1.4547
2053	EPHX2	epoxide hydrolase 2, cytoplasmic	1.1030
2054	EPIM	epimorphin	1.8237
51474	LIMA1	LIM Domain And Actin Binding 1	-0.4058
9852	EPM2AIP1	EPM2A (laforin) interacting protein 1	-0.3572
29924	EPN1	epsin 1	-0.7526
2057	EPOR	erythropoietin receptor	1.4199
2060	EPS15	epidermal growth factor receptor pathway substrate 15	1.5580
58513	EPS15L1	epidermal growth factor receptor pathway substrate 15-like 1	0.6682
55380	EPS15L2	epidermal growth factor receptor pathway substrate 15-like 2	1.9968
94240	EPSTI1	epithelial stromal interaction 1 (breast)	-1.5665
26284	ERAL1	Era G-protein-like 1 (E. coli)	-0.8912
55914	ERBB2IP	erbb2 interacting protein	-0.3830
2071	ERCC3	excision repair cross-complementing rodent repair deficiency, complementation group 3 (xeroderma pigmentosum group B complementing)	1.2219
2079	ERH	enhancer of rudimentary homolog (Drosophila)	-0.4576
157697	ERICH1	glutamate-rich 1	-0.9670
2081	ERN1	endoplasmic reticulum to nucleus signalling 1	-0.8109
10961	ERP29	endoplasmic reticulum protein 29	0.3634
30816	ERVWE1	endogenous retroviral family W, env(C7), member 1 (syncytin)	0.8499
2098	ESD	esterase D/formylglutathione hydrolase	0.2848
11082	ESM1	endothelial cell-specific molecule 1	2.1259
9700	ESPL1	extra spindle poles like 1 (S. cerevisiae)	-1.3814
2099	ESR1	estrogen receptor 1	-0.6011
2107	ETF1	eukaryotic translation termination factor 1	-0.6016
2109	ETFB	electron-transfer-flavoprotein, beta polypeptide	0.7545
23474	ETHE1	ethylmalonic encephalopathy 1	-1.4408
55500	ETNK1	ethanolamine kinase 1	-0.4310
2115	ETV1	ets variant gene 1	1.2972
2119	ETV5	ets variant gene 5 (ets-related molecule)	0.9883
7813	EVI5	ecotropic viral integration site 5	-0.7020
2130	EWSR1	Ewing sarcoma breakpoint region 1	-1.6892
55763	EXOC1	exocyst complex component 1	-0.6881
55770	EXOC2	exocyst complex component 2	1.3499
11336	EXOC3	exocyst complex component 3	1.0507
60412	EXOC4	exocyst complex component 4	0.4634
10640	EXOC5	exocyst complex component 5	1.9427
54536	EXOC6	exocyst complex component 6	0.6161
149371	EXOC8	exocyst complex component 8	1.7176
5394	EXOSC10	exosome component 10	-0.4925
5394	EXOSC10	exosome component 10	0.4434
23404	EXOSC2	exosome component 2	0.8436
51010	EXOSC3	exosome component 3	-0.7664
54512	EXOSC4	exosome component 4	-1.8032
23016	EXOSC7	exosome component 7	-0.4253
11340	EXOSC8	exosome component 8	1.0586
2135	EXTL2	exostoses (multiple)-like 2	-1.1656
2137	EXTL3	exostoses (multiple)-like 3	2.6029
2139	EYA2	eyes absent homolog 2 (Drosophila)	-5.5934
2159	F10	coagulation factor X	1.1147
2162	F13A1	coagulation factor XIII, A1 polypeptide	-2.3737
2152	F3	coagulation factor III (thromboplastin, tissue factor)	-0.9661
2157	F8	coagulation factor VIII, procoagulant component (hemophilia A)	-0.4397
8263	F8A1	coagulation factor VIII-associated (intronic transcript) 1	-0.3531
2166	FAAH	fatty acid amide hydrolase	1.1105
2167	FABP4	fatty acid binding protein 4, adipocyte	-2.4433
3992	FADS1	fatty acid desaturase 1	-1.1516
9415	FADS2	fatty acid desaturase 2	1.9979
11124	FAF1	Fas (TNFRSF6) associated factor 1	0.5590
2184	FAH	fumarylacetoacetate hydrolase (fumarylacetoacetase)	1.0474
51011	FAHD2A	fumarylacetoacetate hydrolase domain containing 2A	1.5137
55179	FAIM	Fas apoptotic inhibitory molecule	-0.9911
124402	FAM100A	family with sequence similarity 100, member A	0.6727
145165	FAM10A4	family with sequence similarity 10, member A4	2.1834
144106	FAM10A5	family with sequence similarity 10, member A5	0.3819
84548	FAM11A	family with sequence similarity 11, member A	1.0021
220965	FAM13C1	family with sequence similarity 13, member C1	2.1377
83982	FAM14A	family with sequence similarity 14, member A	0.7702
122509	FAM14B	family with sequence similarity 14, member B	1.6882
51030	FAM18B	family with sequence similarity 18, member B	0.9494
201158	FAM18B2	family with sequence similarity 18, member B2	1.4276
151647	FAM19A4	family with sequence similarity 19 (chemokine (C-C motif)-like), member A4	0.8883
54754	FAM22E|FAM22A|FAM22B|FAM22C|FAM22F|FAM22D	family with sequence similarity 22, member E|family with sequence similarity 22, member A|family with sequence similarity 22, member B|family with sequence similarity 22, member C|family with sequence similarity 22, member F|family with sequence similarity 22, member D	-1.1783
54801	FAM29A	family with sequence similarity 29, member A	-0.8336
54537	FAM35A|RP11-38L15.1	family with sequence similarity 35, member A	2.0934
9780	FAM38A	family with sequence similarity 38, member A	0.6396
60343	FAM3A	family with sequence similarity 3, member A	0.8723
284257	FAM44C	family with sequence similarity 44, member C	3.5615
404636	FAM45A	family with sequence similarity 45, member A	-0.7397
55855	FAM45B	family with sequence similarity 45, member B	-0.5050
55603	FAM46A	family with sequence similarity 46, member A	-1.0238
55578	FAM48A	family with sequence similarity 48, member A	0.4411
55578	FAM48A	family with sequence similarity 48, member A	6.5964
9130	FAM50A	family with sequence similarity 50, member A	2.6755
26240	FAM50B	family with sequence similarity 50, member B	0.4795
9679	FAM53B	family with sequence similarity 53, member B	-0.7019
92002	FAM58A	family with sequence similarity 58, member A	1.9632
92002	FAM58A	family with sequence similarity 58, member A	0.4426
64762	FAM59A	family with sequence similarity 59, member A	-0.5628
58516	FAM60A	family with sequence similarity 60, member A	0.6498
26065	FAM61A	family with sequence similarity 61, member A	0.6061
149986	FAM61B	family with sequence similarity 61, member B	0.7895
23344	FAM62A	family with sequence similarity 62 (C2 domain containing), member A	0.4401
79567	FAM65A	family with sequence similarity 65, member A	0.7921
143684	FAM76B	family with sequence similarity 76, member B	1.6050
151393	FAM82A	family with sequence similarity 82, member A	-0.4308
55177	FAM82C	family with sequence similarity 82, member C	-0.5658
151354	FAM84A	family with sequence similarity 84, member A	1.9892
51439	FAM8A1	family with sequence similarity 8, member A1	-0.6564
441331	FAM90A11P	family with sequence similarity 90, member A11 pseudogene	-2.0678
57234	FAM91A2	family with sequence similarity 91, member A2	1.1797
403315	FAM92A3	family with sequence similarity 92, member A3	1.2190
51647	FAM96B	family with sequence similarity 96, member B	-0.3620
25940	FAM98A	family with sequence similarity 98, member A	2.2633
55120	FANCL	Fanconi anemia, complementation group L	-1.0889
92565	FANK1	fibronectin type III and ankyrin repeat domains 1	0.8449
10160	FARP1	FERM, RhoGEF (ARHGEF) and pleckstrin domain protein 1 (chondrocyte-derived)	0.9244
9855	FARP2	FERM, RhoGEF and pleckstrin domain protein 2	-1.2132
10056	FARSLB	phenylalanine-tRNA synthetase-like, beta subunit	-1.3663
10922	FASTK	Fas-activated serine/threonine kinase	-1.9842
2195	FAT	FAT tumor suppressor homolog 1 (Drosophila)	1.8614
2197	FAU	Finkel-Biskis-Reilly murine sarcoma virus (FBR-MuSV) ubiquitously expressed (fox derived); ribosomal protein S30	-0.4035
2091	FBL	fibrillarin	1.6989
2192	FBLN1	fibulin 1	2.7853
2203	FBP1	fructose-1,6-bisphosphatase 1	-0.9884
64319	FBS1	fibrosin 1	-0.7478
64319	FBS1	fibrosin 1	-1.6688
22992	FBXL11	F-box and leucine-rich repeat protein 11	1.1706
54850	FBXL12	F-box and leucine-rich repeat protein 12	-0.6946
146330	FBXL16	F-box and leucine-rich repeat protein 16	-2.1137
54620	FBXL19	F-box and leucine-rich repeat protein 19	-0.9798
26224	FBXL3	F-box and leucine-rich repeat protein 3	-1.0430
26234	FBXL5	F-box and leucine-rich repeat protein 5	-0.7617
23194	FBXL7	F-box and leucine-rich repeat protein 7	0.9357
55336	FBXL8	F-box and leucine-rich repeat protein 8	-2.1602
80204	FBXO11	F-box protein 11	0.7866
201456	FBXO15	F-box protein 15	1.6483
23219	FBXO28	F-box protein 28	-0.9084
26273	FBXO3	F-box protein 3	1.6829
79791	FBXO31	F-box protein 31	-0.7598
254170	FBXO33	F-box protein 33	-0.5293
55030	FBXO34	F-box protein 34	-0.4319
81545	FBXO38	F-box protein 38	-0.6331
93611	FBXO44	F-box protein 44	-0.6292
25793	FBXO7	F-box protein 7	0.6281
26268	FBXO9	F-box protein 9	-0.5843
10517	FBXW10	F-box and WD-40 domain protein 10	1.0327
23291	FBXW11	F-box and WD-40 domain protein 11	-0.6063
8857	FCGBP	Fc fragment of IgG binding protein	-0.8883
2213	FCGR2B	Fc fragment of IgG, low affinity IIb, receptor (CD32)	1.5254
9103	FCGR2C|FCGR2A	Fc fragment of IgG, low affinity IIa, receptor (CD32)	0.9301
2217	FCGRT	Fc fragment of IgG, receptor, transporter, alpha	1.0194
89848	FCHSD1	FCH and double SH3 domains 1	-1.4855
2218	FCMD	Fukuyama type congenital muscular dystrophy (fukutin)	-0.8075
2220	FCN2	ficolin (collagen/fibrinogen domain containing lectin) 2 (hucolin)	-1.5934
2222	FDFT1	farnesyl-diphosphate farnesyltransferase 1	-0.9364
2224	FDPS	farnesyl diphosphate synthase (farnesyl pyrophosphate synthetase, dimethylallyltranstransferase, geranyltranstransferase)	-0.8412
2232	FDXR	ferredoxin reductase	0.7255
26509	FER1L3	fer-1-like 3, myoferlin (C. elegans)	-0.8355
221472	FGD2	FYVE, RhoGEF and PH domain containing 2	-2.0399
89846	FGD3	FYVE, RhoGEF and PH domain containing 3	-2.7031
121512	FGD4	FYVE, RhoGEF and PH domain containing 4	-1.1079
2246	FGF1	fibroblast growth factor 1 (acidic)	-2.8990
2257	FGF12	fibroblast growth factor 12	1.3580
9965	FGF19	fibroblast growth factor 19	-1.5054
27006	FGF22	fibroblast growth factor 22	2.7789
2253	FGF8	fibroblast growth factor 8 (androgen-induced)	-4.0457
2260	FGFR1	fibroblast growth factor receptor 1 (fms-related tyrosine kinase 2, Pfeiffer syndrome)	0.9250
2263	FGFR2	fibroblast growth factor receptor 2 (bacteria-expressed kinase, keratinocyte growth factor receptor, craniofacial dysostosis 1, Crouzon syndrome, Pfeiffer syndrome, Jackson-Weiss syndrome)	-1.0521
53834	FGFRL1	fibroblast growth factor receptor-like 1	0.4017
2266	FGG	fibrinogen gamma chain	-4.6967
10875	FGL2	fibrinogen-like 2	-1.1980
2271	FH	fumarate hydratase	-0.5872
2272	FHIT	fragile histidine triad gene	0.8339
80206	FHOD3	formin homology 2 domain containing 3	-0.7969
84929	FIBCD1	fibrinogen C domain containing 1	-3.7263
9158	FIBP	fibroblast growth factor (acidic) intracellular binding protein	-0.5574
24147	FJX1	four jointed box 1 (Drosophila)	1.2374
60681	FKBP10	FK506 binding protein 10, 65 kDa	1.1074
51303	FKBP11	FK506 binding protein 11, 19 kDa	0.7847
55033	FKBP14	FK506 binding protein 14, 22 kDa	-1.4793
2280	FKBP1A	FK506 binding protein 1A, 12kDa	1.4316
2286	FKBP2	FK506 binding protein 2, 13kDa	2.2042
2288	FKBP4	FK506 binding protein 4, 59kDa	-0.7637
2289	FKBP5	FK506 binding protein 5	0.4521
11328	FKBP9L|FKBP9	FK506 binding protein 9-like|FK506 binding protein 9, 63 kDa	-0.8740
59347	TPT1P8	Tumor Protein, Translationally-Controlled 1 Pseudogene 8	1.2705
2314	FLII	flightless I homolog (Drosophila)	0.9277
55677	IWS1	IWS1, SUPT6H Interacting Protein	1.2454
55677	IWS1	IWS1, SUPT6H Interacting Protein	-0.3650
55073	LRRC37A4P	Leucine Rich Repeat Containing 37 Member A4, Pseudogene	1.2964
55084	SOBP	Sine Oculis Binding Protein Homolog	1.0136
55101	DMAC2	Distal Membrane Arm Assembly Complex 2	0.6890
55110	MAGOHB	Mago Homolog B, Exon Junction Complex Subunit	1.2907
55701	ARHGEF40	Rho Guanine Nucleotide Exchange Factor 40	-0.8653
54540	FAM193B	Family With Sequence Similarity 193 Member B	1.3337
55171	TBCCD1	TBCC Domain Containing 1	0.8410
55196	RESF1	Retroelement Silencing Factor 1	0.7497
55209	SETD5	SET Domain Containing 5	-1.0194
55216	NKAPD1	NKAP Domain Containing 1	1.1813
55226	NAT10	N-Acetyltransferase 10	1.6044
55228	PNMA8A	PNMA Family Member 8A	0.3672
55239	OGFOD1	2-Oxoglutarate And Iron Dependent Oxygenase Domain Containing 1	-0.4962
55262	C7orf43	Chromosome 7 Open Reading Frame 43	-3.5777
55267	PRR34	PRR34 Long Non-Coding RNA	-2.3069
55322	C5orf22	Chromosome 5 Open Reading Frame 22	0.7925
55325	UFSP2	UFM1 Specific Peptidase 2	-0.6781
55337	C19orf66	Chromosome 19 Open Reading Frame 66	-0.9664
55338	LINC01949	Long Intergenic Non-Protein Coding RNA 1949	1.5104
64897	C12orf43	Chromosome 12 Open Reading Frame 43	-0.6278
79869	CPSF7	Cleavage And Polyadenylation Specific Factor 7	0.3552
80060	GNL3LP1	G Protein Nucleolar 3 Like Pseudogene 1	-1.8862
79840	NHEJ1	Non-Homologous End Joining Factor 1	-1.7371
79970	ZNF767P	Zinc Finger Family Member 767, Pseudogene	0.7443
64427	TTC31	Tetratricopeptide Repeat Domain 31	-0.8489
65095	KRI1	KRI1 Homolog	0.8665
60493	FASTKD5	FAST Kinase Domains 5	-1.1021
79650	USB1	U6 SnRNA Biogenesis Phosphodiesterase 1	0.5147
64940	STAG3L4	Stromal Antigen 3-Like 4 (Pseudogene)	2.3538
79667	KLF3-AS1	KLF3 Antisense RNA 1	1.7488
79676	OGFOD2	2-Oxoglutarate And Iron Dependent Oxygenase Domain Containing 2	2.0747
79758	DHRS12	Dehydrogenase/Reductase 12	1.3086
79635	CCDC121	Coiled-Coil Domain Containing 121	-1.0032
79829	NAA40	N(Alpha)-Acetyltransferase 40, NatD Catalytic Subunit	0.8822
64755	C16orf58	Chromosome 16 Open Reading Frame 58	1.0931
79614	FLJ14054	null	0.7574
199990	FLJ14100|C1orf86	chromosome 1 open reading frame 86	-1.7986
79907	FLJ14126	null	-1.2267
79972	FLJ14327	null	-1.9351
80097	MZT2B	Mitotic Spindle Organizing Protein 2B	-1.8005
80097	MZT2B	Mitotic Spindle Organizing Protein 2B	0.5894
84865	CCDC142	Coiled-Coil Domain Containing 142	-0.7110
84886	C1orf198	Chromosome 1 Open Reading Frame 198	0.9577
84900	RNFT2	Ring Finger Protein, Transmembrane 2	0.9588
84915	FAM222A	Family With Sequence Similarity 222 Member A	0.7837
84922	FIZ1	FLT3 Interacting Zinc Finger 1	-1.0576
84926	SPRYD3	SPRY Domain Containing 3	0.5386
84928	TMEM209	Transmembrane Protein 209	-0.4090
84931	LINC01101	Long Intergenic Non-Protein Coding RNA 1101	-2.0237
284391	ZNF844	Zinc Finger Protein 844	6.7630
84954	MPND	MPN Domain Containing	-0.8772
388567	ZNF749	Zinc Finger Protein 749	3.0425
126017	ZNF813	Zinc Finger Protein 813	0.9667
158431	ZNF782	Zinc Finger Protein 782	-2.6562
54494	C11orf71	Chromosome 11 Open Reading Frame 71	-1.6216
54784	ALKBH4	AlkB Homolog 4, Lysine Demethylase	-1.2187
55610	VPS50	VPS50, EARP/GARPII Complex Subunit	1.5931
54842	MFSD6	Major Facilitator Superfamily Domain Containing 6	2.1923
54867	TMEM214	Transmembrane Protein 214	0.6522
55626	AMBRA1	Autophagy And Beclin 1 Regulator 1	0.7490
55627	SMPD4	Sphingomyelin Phosphodiesterase 4	-0.5573
54908	SPDL1	Spindle Apparatus Coiled-Coil Protein 1	-1.0512
55638	SYBU	Syntabulin	-1.4990
54919	DNAAF5	Dynein Axonemal Assembly Factor 5	0.6772
54929	TMEM161A	Transmembrane Protein 161A	-1.0688
54932	EXD3	Exonuclease 3'-5' Domain Containing 3	-1.8271
54934	KANSL2	KAT8 Regulatory NSL Complex Subunit 2	-0.8865
54949	SDHAF2	Succinate Dehydrogenase Complex Assembly Factor 2	-0.6834
55652	SLC48A1	Solute Carrier Family 48 Member 1	-0.8638
54962	TIPIN	TIMELESS Interacting Protein	2.1265
54980	C2orf42	Chromosome 2 Open Reading Frame 42	-0.8250
55004	LAMTOR1	Late Endosomal/Lysosomal Adaptor, MAPK And MTOR Activator 1	1.3557
55011	PIH1D1	PIH1 Domain Containing 1	2.9986
54621	VSIG10	V-Set And Immunoglobulin Domain Containing 10	-1.4596
55037	PTCD3	Pentatricopeptide Repeat Domain 3	0.4328
55049	REX1BD	Required For Excision 1-B Domain Containing	0.5487
64745	METTL17	Methyltransferase Like 17	0.8050
79600	TCTN1	Tectonic Family Member 1	-0.6736
79884	MAP9	Microtubule Associated Protein 9	1.3954
79618	HMBOX1	Homeobox Containing 1	-0.9475
79984	FLJ21736	null	0.7533
56912	IFT46	Intraflagellar Transport 46	-0.3908
60509	AGBL5	ATP/GTP Binding Protein Like 5	-1.1353
79611	ACSS3	Acyl-CoA Synthetase Short Chain Family Member 3	1.3423
79974	CPED1	Cadherin Like And PC-Esterase Domain Containing 1	1.6148
65084	TMEM135	Transmembrane Protein 135	-0.5867
64224	HERPUD2	HERPUD Family Member 2	-0.5475
64777	RMND5B	Required For Meiotic Nuclear Division 5 Homolog B	-2.9999
80212	CCDC92	Coiled-Coil Domain Containing 92	0.9332
63901	FAM111A	Family With Sequence Similarity 111 Member A	0.8014
63932	CXorf56	Chromosome X Open Reading Frame 56	1.4114
79625	NDNF	Neuron Derived Neurotrophic Factor	1.9288
79724	ZNF768	Zinc Finger Protein 768	1.5054
79731	NARS2	Asparaginyl-TRNA Synthetase 2, Mitochondrial	-0.6965
79780	CCDC82	Coiled-Coil Domain Containing 82	0.4640
124923	RSKR	Ribosomal Protein S6 Kinase Related	-2.7429
374666	WASH3P	WAS Protein Family Homolog 3, Pseudogene	-0.7206
159989	DEUP1	Deuterosome Assembly Protein 1	-3.4545
388566	ZNF470	Zinc Finger Protein 470	6.4608
196515	FLJ30092	null	1.2780
253868	MIR1-1HG-AS1	MIR1-1HG Antisense RNA 1	2.3425
[truncated: 6,604 more rows]
