# Supplementary material for: Retinoic acid receptor α as a novel contributor to adrenal cortex structure and function through interactions with Wnt and Vegfa signalling
Source: Sci Rep. 2019 Oct 11;9:14677. doi: 10.1038/s41598-019-50988-2 (PMC6789122; doi:10.1038/s41598-019-50988-2)
Supplement: Supplementary file 3 — Supplementary Table 2 [file 41598_2019_50988_MOESM3_ESM.xls]

## Sheet: Supplementary Table 2
Supplementary Table 2. List of significantly differentially expressed genes in APA_B vs Control adrenal
Gene ID	Gene Symbol	Gene Name	LogQ[APA_B-CA]
2	A2M	alpha-2-macroglobulin	-4.6118
8086	AAAS	achalasia, adrenocortical insufficiency, alacrimia (Allgrove, triple-A)	-7.7075
13	AADAC	arylacetamide deacetylase (esterase)	-3.9826
57552	AADACL1	arylacetamide deacetylase-like 1	-1.7530
14	AAMP	angio-associated, migratory cell protein	-3.2189
16	AARS	alanyl-tRNA synthetase	-0.9511
80755	AARSD1	alanyl-tRNA synthetase domain containing 1	-5.3967
57505	AARSL	alanyl-tRNA synthetase like	-0.7173
60496	AASDHPPT	aminoadipate-semialdehyde dehydrogenase-phosphopantetheinyl transferase	-2.6418
26574	AATF	apoptosis antagonizing transcription factor	-2.1539
19	ABCA1	ATP-binding cassette, sub-family A (ABC1), member 1	-3.8235
79963	ABCA11	ATP-binding cassette, sub-family A (ABC1), member 11 (pseudogene)	-0.8953
10351	ABCA8	ATP-binding cassette, sub-family A (ABC1), member 8	-1.0068
5243	ABCB1	ATP-binding cassette, sub-family B (MDR/TAP), member 1	-4.4228
5244	ABCB4	ATP-binding cassette, sub-family B (MDR/TAP), member 4	3.3746
79065	ABCB6|ATG9A	ATP-binding cassette, sub-family B (MDR/TAP), member 6|ATG9 autophagy related 9 homolog A (S. cerevisiae)	-1.5683
22	ABCB7	ATP-binding cassette, sub-family B (MDR/TAP), member 7	-1.3047
150000	ABCC13	ATP-binding cassette, sub-family C (CFTR/MRP), member 13	2.9091
8714	ABCC3	ATP-binding cassette, sub-family C (CFTR/MRP), member 3	-1.5562
10057	ABCC5	ATP-binding cassette, sub-family C (CFTR/MRP), member 5	-1.2767
5825	ABCD3	ATP-binding cassette, sub-family D (ALD), member 3	-1.4275
10061	ABCF2	ATP-binding cassette, sub-family F (GCN20), member 2	-1.5828
55324	ABCF3	ATP-binding cassette, sub-family F (GCN20), member 3	-1.1654
64137	ABCG4	ATP-binding cassette, sub-family G (WHITE), member 4	2.2328
64240	ABCG5	ATP-binding cassette, sub-family G (WHITE), member 5 (sterolin 1)	2.1567
25864	ABHD14A	abhydrolase domain containing 14A	-1.2949
84836	ABHD14B	abhydrolase domain containing 14B	-3.4894
23563	ABHD14B|CHST5	abhydrolase domain containing 14B|carbohydrate (N-acetylglucosamine 6-O) sulfotransferase 5	1.0115
11057	ABHD2|C11orf2	abhydrolase domain containing 2|chromosome 11 open reading frame2	-1.2205
10006	ABI1	abl-interactor 1	-2.0100
25890	ABI3BP	ABI gene family, member 3 (NESH) binding protein	-1.4947
3983	ABLIM1	actin binding LIM protein 1	-2.5377
29	ABR	active BCR-related gene	-2.6537
30	ACAA1	acetyl-Coenzyme A acyltransferase 1 (peroxisomal 3-oxoacyl-Coenzyme A thiolase)	-2.1968
10449	ACAA2	acetyl-Coenzyme A acyltransferase 2 (mitochondrial 3-oxoacyl-Coenzyme A thiolase)	-2.9089
80724	ACAD10	acyl-Coenzyme A dehydrogenase family, member 10	-1.3745
27034	ACAD8	acyl-Coenzyme A dehydrogenase family, member 8	-1.2057
36	ACADSB	acyl-Coenzyme A dehydrogenase, short/branched chain	-1.6148
36	ACADSB	acyl-Coenzyme A dehydrogenase, short/branched chain	-1.6348
37	ACADVL	acyl-Coenzyme A dehydrogenase, very long chain	-3.0562
38	ACAT1	acetyl-Coenzyme A acetyltransferase 1 (acetoacetyl Coenzyme A thiolase)	-4.0914
39	ACAT2	acetyl-Coenzyme A acetyltransferase 2 (acetoacetyl Coenzyme A thiolase)	-2.7783
1636	ACE	angiotensin I converting enzyme (peptidyl-dipeptidase A) 1	-2.4708
22985	ACIN1	apoptotic chromatin condensation inducer 1	-3.3538
130013	ACMSD	aminocarboxymuconate semialdehyde decarboxylase	2.7084
48	ACO1	aconitase 1, soluble	-1.8123
50	ACO2	aconitase 2, mitochondrial	-3.2234
10965	ACOT1|ACOT2	acyl-CoA thioesterase 2	-3.3088
10005	ACOT8	acyl-CoA thioesterase 8	-1.5123
52	ACP1	acid phosphatase 1, soluble	-2.8579
93650	ACPT	acid phosphatase, testicular	-2.7939
2181	ACSL3	acyl-CoA synthetase long-chain family member 3	-1.7174
2182	ACSL4	acyl-CoA synthetase long-chain family member 4	-4.0006
84532	ACSS1	acyl-CoA synthetase short-chain family member 1	1.6729
55902	ACSS2	acyl-CoA synthetase short-chain family member 2	-3.0980
59	ACTA2	actin, alpha 2, smooth muscle, aorta	-2.9057
60	ACTB	actin, beta	-5.6747
70	ACTC	actin, alpha, cardiac muscle	-1.3577
71	ACTG1	actin, gamma 1	-5.4143
86	ACTL6A	actin-like 6A	-1.2909
81	ACTN4	actinin, alpha 4	-1.6111
10121	ACTR1A	ARP1 actin-related protein 1 homolog A, centractin alpha (yeast)	-2.2248
10097	ACTR2	ARP2 actin-related protein 2 homolog (yeast)	1.1551
10096	ACTR3	ARP3 actin-related protein 3 homolog (yeast)	-2.1375
98	ACYP2	acylphosphatase 2, muscle type	-1.1277
100	ADA	adenosine deaminase	-1.4474
8754	ADAM9	ADAM metallopeptidase domain 9 (meltrin gamma)	-3.7550
9510	ADAMTS1	ADAM metallopeptidase with thrombospondin type 1 motif, 1	-2.2938
170689	ADAMTS15	ADAM metallopeptidase with thrombospondin type 1 motif, 15	3.1951
9507	ADAMTS4	ADAM metallopeptidase with thrombospondin type 1 motif, 4	-1.4396
203054	ADCK5	aarF domain containing kinase 5	-2.5113
113	ADCY7	adenylate cyclase 7	0.7772
123	ADFP	adipose differentiation-related protein	-3.0127
124	ADH1A	alcohol dehydrogenase 1A (class I), alpha polypeptide	-2.1151
125	ADH1B	alcohol dehydrogenase IB (class I), beta polypeptide	-1.2283
125	ADH1B	alcohol dehydrogenase IB (class I), beta polypeptide	-1.5190
126	ADH1C	alcohol dehydrogenase 1C (class I), gamma polypeptide	-1.3681
128	ADH5	alcohol dehydrogenase 5 (class III), chi polypeptide	-1.7391
51094	ADIPOR1	adiponectin receptor 1	-4.6227
133	ADM	adrenomedullin	-1.4120
23394	ADNP	activity-dependent neuroprotector	-1.6870
83440	ADPGK	ADP-dependent glucokinase	-1.4411
54936	ADPRHL2	ADP-ribosylhydrolase like 2	-2.0726
152	ADRA2C	adrenergic, alpha-2C-, receptor	-3.3156
156	ADRBK1	adrenergic, beta, receptor kinase 1	-3.3888
11047	ADRM1	adhesion regulating molecule 1	-3.2593
166	AES	amino-terminal enhancer of split	-4.0685
60312	AFAP	null	2.6418
10554	AGPAT1	1-acylglycerol-3-phosphate O-acyltransferase 1 (lysophosphatidic acid acyltransferase, alpha)	-2.9913
55326	AGPAT5	1-acylglycerol-3-phosphate O-acyltransferase 5 (lysophosphatidic acid acyltransferase, epsilon)	-1.4056
181	AGRP	agouti related protein homolog (mouse)	-0.9260
64902	AGXT2	alanine-glyoxylate aminotransferase 2	-1.8097
25909	AHCTF1	AT hook containing transcription factor 1	-2.2593
10768	AHCYL1	S-adenosylhomocysteine hydrolase-like 1	1.8517
196	AHR	aryl hydrocarbon receptor	1.8922
10598	AHSA1	AHA1, activator of heat shock 90kDa protein ATPase homolog 1 (yeast)	-2.4151
199	AIF1	allograft inflammatory factor 1	-1.9118
150209	AIFL	null	2.1202
202	AIM1	absent in melanoma 1	4.2026
9049	AIP	aryl hydrocarbon receptor interacting protein	-1.4024
204	AK2	adenylate kinase 2	1.8498
8165	AKAP1	A kinase (PRKA) anchor protein 1	-1.2378
11215	AKAP11	A kinase (PRKA) anchor protein 11	-2.2432
9590	AKAP12	A kinase (PRKA) anchor protein (gravin) 12	-2.2415
11214	AKAP13	A kinase (PRKA) anchor protein 13	-1.1647
445815	AKAP2|PALM2-AKAP2	A kinase (PRKA) anchor protein 2	-1.8428
10142	AKAP9	A kinase (PRKA) anchor protein (yotiao) 9	-1.5788
80709	AKNA	AT-hook transcription factor	-2.3358
231	AKR1B1	aldo-keto reductase family 1, member B1 (aldose reductase)	-1.0156
8574	AKR7A2	aldo-keto reductase family 7, member A2 (aflatoxin aldehyde reductase)	-1.8298
207	AKT1	v-akt murine thymoma viral oncogene homolog 1	-2.3282
211	ALAS1	aminolevulinate, delta-, synthase 1	-2.2177
214	ALCAM	activated leukocyte cell adhesion molecule	-1.5066
5832	ALDH18A1	aldehyde dehydrogenase 18 family, member A1	-1.4466
216	ALDH1A1	aldehyde dehydrogenase 1 family, member A1	-4.1515
10840	ALDH1L1	aldehyde dehydrogenase 1 family, member L1	-2.2205
224	ALDH3A2	aldehyde dehydrogenase 3 family, member A2	-0.5365
8659	ALDH4A1	aldehyde dehydrogenase 4 family, member A1	-1.6762
8659	ALDH4A1	aldehyde dehydrogenase 4 family, member A1	-1.1983
7915	ALDH5A1	aldehyde dehydrogenase 5 family, member A1 (succinate-semialdehyde dehydrogenase)	1.8338
4329	ALDH6A1	aldehyde dehydrogenase 6 family, member A1	-1.6870
501	ALDH7A1	aldehyde dehydrogenase 7 family, member A1	-2.2088
223	ALDH9A1	aldehyde dehydrogenase 9 family, member A1	-1.1618
226	ALDOA	aldolase A, fructose-bisphosphate	-4.3266
79087	ALG12	asparagine-linked glycosylation 12 homolog (yeast, alpha-1,6-mannosyltransferase)	-2.4749
199857	ALG14	asparagine-linked glycosylation 14 homolog (yeast)	-2.9012
10195	ALG3	asparagine-linked glycosylation 3 homolog (yeast, alpha-1,3-mannosyltransferase)	-3.2252
29880	ALG5	asparagine-linked glycosylation 5 homolog (yeast, dolichyl-phosphate beta-glucosyltransferase)	-2.4156
241	ALOX5AP	arachidonate 5-lipoxygenase-activating protein	-1.1394
249	ALPL	alkaline phosphatase, liver/bone/kidney	-3.4877
57679	ALS2	amyotrophic lateral sclerosis 2 (juvenile)	1.1798
55437	ALS2CR2	amyotrophic lateral sclerosis 2 (juvenile) chromosome region, candidate 2	-0.8311
146861	AMAC1	acyl-malonyl condensing enzyme 1	-4.6616
266	AMELY	amelogenin, Y-linked	-5.9743
267	AMFR	autocrine motility factor receptor	-2.4686
269	AMHR2	anti-Mullerian hormone receptor, type II	-1.7779
347902	AMIGO2	adhesion molecule with Ig-like domain 2	-1.5596
51421	AMOTL2	angiomotin like 2	-2.2970
275	AMT	aminomethyltransferase (glycine cleavage system protein T)	-1.6503
51529	ANAPC11	APC11 anaphase promoting complex subunit 11 homolog (yeast)	-3.4837
25847	ANAPC13	anaphase promoting complex subunit 13	-1.6224
51479	ANKFY1	ankyrin repeat and FYVE domain containing 1	-2.3001
56172	ANKH	ankylosis, progressive homolog (mouse)	-1.6286
54882	ANKHD1	ankyrin repeat and KH domain containing 1	1.1784
57763	ANKRA2	ankyrin repeat, family A (RFXANK-like), 2	-2.5235
29123	ANKRD11	ankyrin repeat domain 11	-1.1237
88455	ANKRD13	ankyrin repeat domain 13	0.6745
81573	ANKRD13C	ankyrin repeat domain 13C	-1.5737
26057	ANKRD17	ankyrin repeat domain 17	-1.4796
169675	ANKRD18A	ankyrin repeat domain 18A	2.7569
25959	ANKRD25	ankyrin repeat domain 25	-0.8086
374860	ANKRD30B	ankyrin repeat domain 30B	1.6204
353322	ANKRD37	ankyrin repeat domain 37	-2.2476
57182	ANKRD50	ankyrin repeat domain 50	2.7438
122416	ANKRD9	ankyrin repeat domain 9	-0.6436
8125	ANP32A	acidic (leucine-rich) nuclear phosphoprotein 32 family, member A	-5.2448
10541	ANP32B	acidic (leucine-rich) nuclear phosphoprotein 32 family, member B	1.1303
84168	ANTXR1	anthrax toxin receptor 1	-2.8669
118429	ANTXR2	anthrax toxin receptor 2	-1.4769
301	ANXA1	annexin A1	-1.8308
311	ANXA11	annexin A11	-1.8742
302	ANXA2	annexin A2	1.3521
308	ANXA5	annexin A5	-3.3402
308	ANXA5	annexin A5	-1.4087
309	ANXA6	annexin A6	-2.7830
310	ANXA7	annexin A7	-1.1669
244	ANXA8	annexin A8	-5.1529
314	AOC2	amine oxidase, copper containing 2 (retina-specific)	-3.7459
8639	AOC3	amine oxidase, copper containing 3 (vascular adhesion protein 1)	-1.9463
23028	AOF2	amine oxidase (flavin containing) domain 2	-0.8402
316	AOX1	aldehyde oxidase 1	-3.0118
8906	AP1G2	adaptor-related protein complex 1, gamma 2 subunit	-2.1591
11276	AP1GBP1	AP1 gamma subunit binding protein 1	0.8486
8907	AP1M1	adaptor-related protein complex 1, mu 1 subunit	-2.5591
8905	AP1S2	adaptor-related protein complex 1, sigma 2 subunit	-2.6982
8905	AP1S2	adaptor-related protein complex 1, sigma 2 subunit	-1.4778
160	AP2A1	adaptor-related protein complex 2, alpha 1 subunit	-1.9070
163	AP2B1	adaptor-related protein complex 2, beta 1 subunit	-1.7504
163	AP2B1	adaptor-related protein complex 2, beta 1 subunit	-0.8684
1173	AP2M1	adaptor-related protein complex 2, mu 1 subunit	-3.9667
8546	AP3B1	adaptor-related protein complex 3, beta 1 subunit	-0.7764
8120	AP3B2	adaptor-related protein complex 3, beta 2 subunit	5.8250
10947	AP3M2	adaptor-related protein complex 3, mu 2 subunit	-3.1266
1176	AP3S1	adaptor-related protein complex 3, sigma 1 subunit	1.2642
10239	AP3S2	adaptor-related protein complex 3, sigma 2 subunit	-0.4859
9546	APBA3	amyloid beta (A4) precursor protein-binding, family A, member 3 (X11-like 2)	-1.8295
323	APBB2	amyloid beta (A4) precursor protein-binding, family B, member 2 (Fe65-like)	2.1887
147495	APCDD1	adenomatosis polyposis coli down-regulated 1	-1.6336
327	APEH	N-acylaminoacyl-peptide hydrolase	-2.7056
328	APEX1	APEX nuclease (multifunctional DNA repair enzyme) 1	-0.9730
51107	APH1A	anterior pharynx defective 1 homolog A (C. elegans)	-2.3360
8539	API5	apoptosis inhibitor 5	-0.8141
51074	APIP	APAF1 interacting protein	-1.3654
334	APLP2	amyloid beta (A4) precursor-like protein 2	-3.5027
334	APLP2	amyloid beta (A4) precursor-like protein 2	1.9322
341	APOC1	apolipoprotein C-I	-4.6969
346	APOC4	apolipoprotein C-IV	-2.7582
347	APOD	apolipoprotein D	-0.7714
348	APOE|HMGA1	apolipoprotein E|high mobility group AT-hook 1	-7.4546
351	APP	amyloid beta (A4) precursor protein (peptidase nexin-II, Alzheimer disease)	-5.9057
26060	APPL	null	-0.8934
23591	APR-2	null	-2.9295
353	APRT	adenine phosphoribosyltransferase	-0.7371
362	AQP5	aquaporin 5	2.6962
8260	ARD1A	ARD1 homolog A, N-acetyltransferase (S. cerevisiae)	1.3281
375	ARF1	ADP-ribosylation factor 1	-3.8991
377	ARF3	ADP-ribosylation factor 3	-1.5494
390423	ARF4P3	ADP-ribosylation factor 4 pseudogene 3	-3.2403
26286	ARFGAP3	ADP-ribosylation factor GTPase activating protein 3	-4.1646
10564	ARFGEF2	ADP-ribosylation factor guanine nucleotide-exchange factor 2 (brefeldin A-inhibited)	-1.2073
383	ARG1	arginase, liver	3.1945
55114	ARHGAP17	Rho GTPase activating protein 17	-3.0012
93663	ARHGAP18	Rho GTPase activating protein 18	-1.4294
394	ARHGAP5	Rho GTPase activating protein 5	-0.9889
9639	ARHGEF10	Rho guanine nucleotide exchange factor (GEF) 10	-0.8763
50650	ARHGEF3	Rho guanine nucleotide exchange factor (GEF) 3	-2.3911
8874	ARHGEF7	Rho guanine nucleotide exchange factor (GEF) 7	-2.2838
23229	ARHGEF9	Cdc42 guanine nucleotide exchange factor (GEF) 9	0.7392
51742	ARID4B	AT rich interactive domain 4B (RBP1- like)	-1.7029
400	ARL1	ADP-ribosylation factor-like 1	-1.7075
339231	ARL16	ADP-ribosylation factor-like 16	-1.6997
402	ARL2	ADP-ribosylation factor-like 2	-2.3171
26225	ARL5A	ADP-ribosylation factor-like 5A	-2.7252
23204	ARL6IP	ADP-ribosylation factor-like 6 interacting protein	-5.0389
51329	ARL6IP4	ADP-ribosylation-like factor 6 interacting protein 4	-1.7747
51329	ARL6IP4	ADP-ribosylation-like factor 6 interacting protein 4	-2.1159
151188	ARL6IP6	ADP-ribosylation-like factor 6 interacting protein 6	-2.6364
127829	ARL8A	ADP-ribosylation factor-like 8A	-1.4497
55207	ARL8B	ADP-ribosylation factor-like 8B	-2.2115
55156	ARMC1	armadillo repeat containing 1	-1.2011
79637	ARMC7	armadillo repeat containing 7	-7.1785
80210	ARMC9	armadillo repeat containing 9	-2.3353
9823	ARMCX2	armadillo repeat containing, X-linked 2	-3.3864
51566	ARMCX3	armadillo repeat containing, X-linked 3	-1.0087
158947	ARMCX4	armadillo repeat containing, X-linked 4	-2.2308
64860	ARMCX5	armadillo repeat containing, X-linked 5	-0.8462
9915	ARNT2	aryl-hydrocarbon receptor nuclear translocator 2	1.3453
10095	ARPC1B	actin related protein 2/3 complex, subunit 1B, 41kDa	-1.1797
10094	ARPC3	actin related protein 2/3 complex, subunit 3, 21kDa	-3.0663
10093	ARPC4	actin related protein 2/3 complex, subunit 4, 20kDa	-1.7584
10092	ARPC5	actin related protein 2/3 complex, subunit 5, 16kDa	-3.0801
81873	ARPC5L	actin related protein 2/3 complex, subunit 5-like	-1.2233
84517	ARPM1	null	1.9612
57561	ARRDC3	arrestin domain containing 3	-2.9679
91947	ARRDC4	arrestin domain containing 4	2.2008
51593	ARS2	null	-0.4063
64801	ARV1	ARV1 homolog (yeast)	-1.8127
57412	AS3MT	arsenic (+3 oxidation state) methyltransferase	-2.5610
427	ASAH1	N-acylsphingosine amidohydrolase (acid ceramidase) 1	-4.6438
92591	ASB16	ankyrin repeat and SOCS box-containing 16	-1.2533
401036	ASB18	ankyrin repeat and SOCS box-containing 18	-2.3627
51130	ASB3	ankyrin repeat and SOCS box-containing 3	-1.3030
51666	ASB4	ankyrin repeat and SOCS box-containing 4	-1.9802
140461	ASB8	ankyrin repeat and SOCS box-containing 8	-1.6919
23020	ASCC3L1	activating signal cointegrator 1 complex subunit 3-like 1	-1.5928
23300	ASCIZ	null	-2.5304
434	ASIP	agouti signaling protein, nonagouti homolog (mouse)	-1.6720
435	ASL	argininosuccinate lyase	-1.1093
439	ASNA1	arsA arsenite transporter, ATP-binding, homolog 1 (bacterial)	-1.9562
440	ASNS	asparagine synthetase	-1.9759
259266	ASPM	asp (abnormal spindle)-like, microcephaly associated (Drosophila)	2.3283
54829	ASPN	asporin (LRR class 1)	-1.9869
460	ASTN	astrotactin	0.8077
171023	ASXL1	additional sex combs like 1 (Drosophila)	-0.9006
55252	ASXL2	additional sex combs like 2 (Drosophila)	-1.4141
85300	ATCAY	ataxia, cerebellar, Cayman type (caytaxin)	-1.5616
467	ATF3	activating transcription factor 3	-2.3724
468	ATF4	activating transcription factor 4 (tax-responsive enhancer element B67)	-1.7845
55729	ATF7IP	activating transcription factor 7 interacting protein	-1.4190
80063	ATF7IP2	activating transcription factor 7 interacting protein 2	1.1346
64422	ATG3	ATG3 autophagy related 3 homolog (S. cerevisiae)	-1.0547
23192	ATG4B	ATG4 autophagy related 4 homolog B (S. cerevisiae)	-5.9236
84971	ATG4D	ATG4 autophagy related 4 homolog D (S. cerevisiae)	-1.4825
471	ATIC	5-aminoimidazole-4-carboxamide ribonucleotide formyltransferase/IMP cyclohydrolase	-2.4596
474	ATOH1	atonal homolog 1 (Drosophila)	2.0986
23250	ATP11A	ATPase, Class VI, type 11A	1.7462
79572	ATP13A3	ATPase type 13A3	-1.2296
476	ATP1A1	ATPase, Na+/K+ transporting, alpha 1 polypeptide	-3.9522
481	ATP1B1	ATPase, Na+/K+ transporting, beta 1 polypeptide	-1.6514
483	ATP1B3	ATPase, Na+/K+ transporting, beta 3 polypeptide	-3.1187
483	ATP1B3	ATPase, Na+/K+ transporting, beta 3 polypeptide	-5.3469
490	ATP2B1	ATPase, Ca++ transporting, plasma membrane 1	-1.6934
27032	ATP2C1	ATPase, Ca++ transporting, type 2C, member 1	-1.6877
498	ATP5A1	ATP synthase, H+ transporting, mitochondrial F1 complex, alpha subunit, isoform 1, cardiac muscle	-6.1686
506	ATP5B	ATP synthase, H+ transporting, mitochondrial F1 complex, beta polypeptide	-3.8018
509	ATP5C1	ATP synthase, H+ transporting, mitochondrial F1 complex, gamma polypeptide 1	-4.1757
513	ATP5D	ATP synthase, H+ transporting, mitochondrial F1 complex, delta subunit	-2.5974
514	ATP5E	ATP synthase, H+ transporting, mitochondrial F1 complex, epsilon subunit	1.7636
516	ATP5G1	ATP synthase, H+ transporting, mitochondrial F0 complex, subunit c (subunit 9), isoform 1	-0.6803
517	ATP5G2	ATP synthase, H+ transporting, mitochondrial F0 complex, subunit c (subunit 9), isoform 2	-2.1919
518	ATP5G3	ATP synthase, H+ transporting, mitochondrial F0 complex, subunit c (subunit 9) isoform 3	-1.9792
10476	ATP5H	ATP synthase, H+ transporting, mitochondrial F0 complex, subunit d	1.0366
9551	ATP5J2	ATP synthase, H+ transporting, mitochondrial F0 complex, subunit f, isoform 2	-0.9991
27109	ATP5S	ATP synthase, H+ transporting, mitochondrial F0 complex, subunit s (factor B)	-1.1967
537	ATP6AP1	ATPase, H+ transporting, lysosomal accessory protein 1	-2.0361
527	ATP6V0C	ATPase, H+ transporting, lysosomal 16kDa, V0 subunit c	-0.8460
9114	ATP6V0D1	ATPase, H+ transporting, lysosomal 38kDa, V0 subunit d isoform 1	-4.3600
523	ATP6V1A	ATPase, H+ transporting, lysosomal 70kDa, V1 subunit A	-2.8481
526	ATP6V1B2	ATPase, H+ transporting, lysosomal 56/58kDa, V1 subunit B, isoform 2	-2.7988
528	ATP6V1C1	ATPase, H+ transporting, lysosomal 42kDa, V1 subunit C, isoform 1	-2.0206
51382	ATP6V1D	ATPase, H+ transporting, lysosomal 34kDa, V1 subunit D	-3.0100
9296	ATP6V1F	ATPase, H+ transporting, lysosomal 14kDa, V1 subunit F	-2.1253
9550	ATP6V1G1	ATPase, H+ transporting, lysosomal 13kDa, V1 subunit G isoform 1	-2.3555
51606	ATP6V1H	ATPase, H+ transporting, lysosomal 50/57kDa, V1 subunit H	-0.5656
10079	ATP9A	ATPase, Class II, type 9A	-1.5138
64756	ATPAF1	ATP synthase mitochondrial F1 complex assembly factor 1	-2.2538
51184	ATPBD1C	ATP binding domain 1 family, member C	-2.1285
8455	ATRN	attractin	-2.3994
25814	ATXN10	ataxin 10	-3.3706
6311	ATXN2	ataxin 2	-2.8634
127002	ATXN7L2	ataxin 7-like 2	-2.2741
56970	ATXN7L3	ataxin 7-like 3	0.7940
549	AUH	AU RNA binding protein/enoyl-Coenzyme A hydratase	-2.4749
550	AUP1	ancient ubiquitous protein 1	-3.4507
57099	AVEN	apoptosis, caspase activation inhibitor	-1.4945
8312	AXIN1	axin 1	1.0025
558	AXL	AXL receptor tyrosine kinase	-2.3565
84153	AYP1	null	0.7285
79888	AYTL2	acyltransferase like 2	-1.8255
126792	B3GALT6	UDP-Gal:betaGal beta 1,3-galactosyltransferase polypeptide 6	-0.8272
9334	B4GALT5	UDP-Gal:betaGlcNAc beta 1,4- galactosyltransferase, polypeptide 5	-0.8019
79870	BAALC	brain and acute leukemia, cytoplasmic	-1.8148
23621	BACE1	beta-site APP-cleaving enzyme 1	-2.8237
571	BACH1	BTB and CNC homology 1, basic leucine zipper transcription factor 1	-1.6499
9532	BAG2	BCL2-associated athanogene 2	-2.0747
9531	BAG3	BCL2-associated athanogene 3	-1.0180
57597	BAHCC1	BAH domain and coiled-coil containing 1	1.4060
22893	BAHD1	bromo adjacent homology domain containing 1	-0.8525
575	BAI1	brain-specific angiogenesis inhibitor 1	2.2649
55971	BAIAP2L1	BAI1-associated protein 2-like 1	-0.8374
8938	BAIAP3	BAI1-associated protein 3	-1.5882
578	BAK1	BCL2-antagonist/killer 1	-1.3336
8815	BANF1	barrier to autointegration factor 1	-2.3684
8314	BAP1	BRCA1 associated protein-1 (ubiquitin carboxy-terminal hydrolase)	-1.6309
10409	BASP1	brain abundant, membrane attached signal protein 1	-0.9620
7919	BAT1	HLA-B associated transcript 1	-2.5755
9031	BAZ1B	bromodomain adjacent to zinc finger domain, 1B	-1.8607
9031	BAZ1B	bromodomain adjacent to zinc finger domain, 1B	-3.0294
11176	BAZ2A	bromodomain adjacent to zinc finger domain, 2A	-1.9044
29994	BAZ2B	bromodomain adjacent to zinc finger domain, 2B	-2.8806
27113	BBC3	BCL2 binding component 3	1.4241
582	BBS1	Bardet-Biedl syndrome 1	-0.8610
583	BBS2	Bardet-Biedl syndrome 2	-3.9044
585	BBS4	Bardet-Biedl syndrome 4	-1.8004
56987	BBX	bobby sox homolog (Drosophila)	-2.7915
90485	BC37295_3	null	-3.4801
10134	BCAP31	B-cell receptor-associated protein 31	-4.2085
10286	BCAS2|DENND2C	breast carcinoma amplified sequence 2|DENN/MADD domain containing 2C	-2.7197
54828	BCAS3	breast carcinoma amplified sequence 3	-0.7252
587	BCAT2	branched chain aminotransferase 2, mitochondrial	-2.3457
56647	BCCIP	BRCA2 and CDKN1A interacting protein	-2.3863
56257	BCDIN3	bin3, bicoid-interacting 3, homolog (Drosophila)	-3.2421
10295	BCKDK	branched chain ketoacid dehydrogenase kinase	-2.8180
64919	BCL11B	B-cell CLL/lymphoma 11B (zinc finger protein)	2.6586
597	BCL2A1	BCL2-related protein A1	1.6432
604	BCL6	B-cell CLL/lymphoma 6 (zinc finger protein 51)	-1.8079
9274	BCL7C	B-cell CLL/lymphoma 7C	-2.0215
199786	BCNP1	null	-1.9139
617	BCS1L	BCS1-like (yeast)	-1.1592
8678	BECN1	beclin 1 (coiled-coil, myosin-like BCL2 interacting protein)	-2.3305
51272	BET1L	blocked early in transport 1 homolog (S. cerevisiae)-like	-2.0333
84707	BEX2	brain expressed X-linked 2	-2.8763
56271	BEXL1	brain expressed X-linked-like 1	-3.5882
8553	BHLHB2	basic helix-loop-helix domain containing, class B, 2	-1.7380
79365	BHLHB3	basic helix-loop-helix domain containing, class B, 3	-1.4635
274	BIN1	bridging integrator 1	-2.8788
274	BIN1	bridging integrator 1	-2.4851
55909	BIN3	bridging integrator 3	-2.0948
329	BIRC2	baculoviral IAP repeat-containing 2	-0.7560
57448	BIRC6	baculoviral IAP repeat-containing 6 (apollon)	-1.6507
2647	BLOC1S1	biogenesis of lysosome-related organelles complex-1, subunit 1	-3.2223
282991	BLOC1S2	biogenesis of lysosome-related organelles complex-1, subunit 2	-1.6130
644	BLVRA	biliverdin reductase A	-1.7319
8548	BLZF1	basic leucine zipper nuclear factor 1 (JEM-1)	-1.0208
90427	BMF	Bcl2 modifying factor	-1.1761
55589	BMP2K	BMP2 inducible kinase	-1.4356
659	BMPR2	bone morphogenetic protein receptor, type II (serine/threonine kinase)	-2.8753
664	BNIP3	BCL2/adenovirus E1B 19kDa interacting protein 3	-2.0654
665	BNIP3L	BCL2/adenovirus E1B 19kDa interacting protein 3-like	-1.4365
51027	BOLA1	bolA-like 1 (E. coli)	1.0795
388962	BOLA3	bolA-like 3 (E. coli)	0.9736
388962	BOLA3	bolA-like 3 (E. coli)	0.6791
670	BPHL	biphenyl hydrolase-like (serine hydrolase; breast epithelial mucin-associated antigen)	-1.9579
10380	BPNT1	3'(2'), 5'-bisphosphate nucleotidase 1	-1.8715
10902	BRD8	bromodomain containing 8	-2.3058
9577	BRE	brain and reproductive organ-expressed (TNFRSF1A modulator)	-1.2804
25798	BRI3	brain protein I3	-4.8885
25855	BRMS1	breast cancer metastasis suppressor 1	-1.8927
51660	BRP44L	brain protein 44-like	-1.7725
54014	BRWD1	bromodomain and WD repeat domain containing 1	-0.9413
682	BSG	basigin (OK blood group)	-3.7608
684	BST2	bone marrow stromal cell antigen 2	-5.1988
29068	BTBD15	BTB (POZ) domain containing 15	-2.4562
22903	BTBD3	BTB (POZ) domain containing 3	-2.6787
90135	BTBD6	BTB (POZ) domain containing 6	-0.6459
689	BTF3	basic transcription factor 3	-5.3741
91408	BTF3L4	basic transcription factor 3-like 4	-1.8087
91408	BTF3L4	basic transcription factor 3-like 4	-2.0005
694	BTG1	B-cell translocation gene 1, anti-proliferative	-1.3238
10950	BTG3	BTG family, member 3	-2.1306
11118	BTN3A2	butyrophilin, subfamily 3, member A2	-2.1918
10917	BTNL3	butyrophilin-like 3	2.1859
9184	BUB3	BUB3 budding uninhibited by benzimidazoles 3 homolog (yeast)	-1.8966
9184	BUB3	BUB3 budding uninhibited by benzimidazoles 3 homolog (yeast)	-2.2054
84154	BXDC1	brix domain containing 1	0.6865
80135	BXDC5	brix domain containing 5	-0.5078
705	BYSL	bystin-like	-0.7020
706	BZRP	benzodiazapine receptor (peripheral)	-2.9020
9689	BZW1	basic leucine zipper and W2 domains 1	-2.3168
9689	BZW1	basic leucine zipper and W2 domains 1	-4.5800
11067	C10orf10	chromosome 10 open reading frame 10	-1.8670
119504	C10orf104	chromosome 10 open reading frame 104	-3.4153
414152	C10orf105	chromosome 10 open reading frame 105	-1.1137
219621	C10orf107	chromosome 10 open reading frame 107	1.3431
390010	C10orf121	chromosome 10 open reading frame 121	-3.9155
119032	C10orf32	chromosome 10 open reading frame 32	-3.2240
143384	C10orf46	chromosome 10 open reading frame 46	-2.3642
55328	C10orf59	chromosome 10 open reading frame 59	-2.1482
26123	C10orf61	chromosome 10 open reading frame 61	-1.5221
414157	C10orf62	chromosome 10 open reading frame 62	2.6039
256815	C10orf67	chromosome 10 open reading frame 67	2.3183
55847	C10orf70	chromosome 10 open reading frame 70	-0.9711
118461	C10orf71	chromosome 10 open reading frame 71	-1.9338
221035	C10orf74	chromosome 10 open reading frame 74	0.7824
54780	C10orf86	chromosome 10 open reading frame 86	-0.8676
54780	C10orf86	chromosome 10 open reading frame 86	-0.6528
219771	C10orf9	chromosome 10 open reading frame 9	-1.2906
219771	C10orf9	chromosome 10 open reading frame 9	-1.4327
79946	C10orf95	chromosome 10 open reading frame 95	-3.4621
374355	C10orf96	chromosome 10 open reading frame 96	2.8404
80013	C10orf97	chromosome 10 open reading frame 97	-1.1185
56672	C11orf17	chromosome 11 open reading frame 17	-1.5380
53838	C11orf24	chromosome 11 open reading frame 24	-1.3240
492304	C11orf43	chromosome 11 open reading frame 43	-3.4705
60314	C12orf10	chromosome 12 open reading frame 10	-1.7746
81566	C12orf22	chromosome 12 open reading frame 22	-1.9665
64062	C13orf10	chromosome 13 open reading frame 10	-1.1796
80183	C13orf18	chromosome 13 open reading frame 18	2.1630
55012	C14orf10	chromosome 14 open reading frame 10	-2.9230
51528	C14orf100	chromosome 14 open reading frame 100	-1.8296
54916	C14orf101	chromosome 14 open reading frame 101	-1.0065
55102	C14orf103	chromosome 14 open reading frame 103	-1.9385
51241	C14orf112	chromosome 14 open reading frame 112	-1.6262
55017	C14orf119	chromosome 14 open reading frame 119	1.0772
25983	C14orf120	chromosome 14 open reading frame 120	-1.0116
51016	C14orf122	chromosome 14 open reading frame 122	-0.8101
56948	C14orf124	chromosome 14 open reading frame 124	-3.3037
25938	C14orf125	chromosome 14 open reading frame 125	-1.0521
55778	C14orf131	chromosome 14 open reading frame 131	0.9561
79686	C14orf139	chromosome 14 open reading frame 139	-1.4636
171546	C14orf147	chromosome 14 open reading frame 147	-1.4481
81892	C14orf156	chromosome 14 open reading frame 156	0.4509
83544	C14orf168	chromosome 14 open reading frame 168	-1.1479
283635	C14orf24	chromosome 14 open reading frame 24	-1.1974
93487	C14orf32	chromosome 14 open reading frame 32	-1.9327
80127	C14orf45	chromosome 14 open reading frame 45	1.2854
161176	C14orf49	chromosome 14 open reading frame 49	8.3827
55640	C14orf58	chromosome 14 open reading frame 58	-2.5024
317762	C14orf65	chromosome 14 open reading frame 65	-1.2596
145200	C14orf72	chromosome 14 open reading frame 72	5.4385
51187	C15orf15	chromosome 15 open reading frame 15	-1.7827
283651	C15orf21	chromosome 15 open reading frame 21	-0.5299
90417	C15orf23	chromosome 15 open reading frame 23	1.5213
56851	C15orf24	chromosome 15 open reading frame 24	-3.9348
65990	C16orf24	chromosome 16 open reading frame 24	-2.4524
79622	C16orf33	chromosome 16 open reading frame 33	-2.0210
79786	C16orf44	chromosome 16 open reading frame 44	-1.5777
57017	C16orf49	chromosome 16 open reading frame 49	-2.9589
29965	C16orf5	chromosome 16 open reading frame 5	-1.5416
80152	C16orf56	chromosome 16 open reading frame 56	1.8747
80152	C16orf56	chromosome 16 open reading frame 56	-1.8562
57674	C17orf27	chromosome 17 open reading frame 27	-5.8431
283987	C17orf28	chromosome 17 open reading frame 28	-0.9872
23293	C17orf31	chromosome 17 open reading frame 31	-2.3907
284029	C17orf44	chromosome 17 open reading frame 44	1.7861
25941	C18orf10	chromosome 18 open reading frame 10	-2.0166
83608	C18orf21	chromosome 18 open reading frame 21	-1.3945
79863	C18orf22	chromosome 18 open reading frame 22	-0.7270
29090	C18orf55	chromosome 18 open reading frame 55	-2.1858
494514	C18orf56	chromosome 18 open reading frame 56	2.1449
83636	C19orf12	chromosome 19 open reading frame 12	-2.1434
284418	C19orf16	chromosome 19 open reading frame 16	-1.0817
284451	C19orf19	chromosome 19 open reading frame 19	-4.3682
8725	C19orf2	chromosome 19 open reading frame 2	-2.9118
81926	C19orf27	chromosome 19 open reading frame 27	-3.2740
92840	C19orf32	chromosome 19 open reading frame 32	-2.5213
126299	C19orf37	chromosome 19 open reading frame 37	-2.3822
23211	C19orf7	chromosome 19 open reading frame 7	0.6791
199775	C19orf9	chromosome 19 open reading frame 9	4.9341
10438	C1D	null	-3.0540
56913	C1GALT1	core 1 synthase, glycoprotein-N-acetylgalactosamine 3-beta-galactosyltransferase, 1	-2.1008
29071	C1GALT1C1	C1GALT1-specific chaperone 1	-1.3283
55791	C1orf103	chromosome 1 open reading frame 103	-2.0584
56900	C1orf119	chromosome 1 open reading frame 119	-1.3380
51029	C1orf121	chromosome 1 open reading frame 121	-2.7964
127687	C1orf122	chromosome 1 open reading frame 122	-3.7207
128061	C1orf131	chromosome 1 open reading frame 131	0.7446
574432	C1orf148	chromosome 1 open reading frame 148	4.7649
440574	C1orf151	chromosome 1 open reading frame 151	-0.9939
91687	C1orf155	chromosome 1 open reading frame 155	1.0451
9887	C1orf16	chromosome 1 open reading frame 16	-1.8371
55182	C1orf164	chromosome 1 open reading frame 164	-2.2205
127253	C1orf171	chromosome 1 open reading frame 171	-2.4876
338094	C1orf179	chromosome 1 open reading frame 179	2.9184
54680	C1orf181	chromosome 1 open reading frame 181	-0.9699
116461	C1orf19	chromosome 1 open reading frame 19	-1.2554
54953	C1orf27	chromosome 1 open reading frame 27	-2.6805
51154	C1orf33	chromosome 1 open reading frame 33	-0.8880
25912	C1orf43	chromosome 1 open reading frame 43	-3.1853
25936	C1orf48	chromosome 1 open reading frame 48	-1.8603
148423	C1orf52	chromosome 1 open reading frame 52	-1.1968
79630	C1orf54	chromosome 1 open reading frame 54	-0.9128
54964	C1orf56	chromosome 1 open reading frame 56	-0.8606
84284	C1orf57	chromosome 1 open reading frame 57	-1.2689
65123	C1orf60	chromosome 1 open reading frame 60	-3.3024
57035	C1orf63	chromosome 1 open reading frame 63	-2.7332
51093	C1orf66	chromosome 1 open reading frame 66	3.4896
163882	C1orf71	chromosome 1 open reading frame 71	-2.1428
148753	C1orf76	chromosome 1 open reading frame 76	-2.4051
26097	C1orf77	chromosome 1 open reading frame 77	0.6858
51430	C1orf9	chromosome 1 open reading frame 9	1.3636
149499	C1orf92	chromosome 1 open reading frame 92	-2.1623
713	C1QB	complement component 1, q subcomponent, beta polypeptide	-5.5577
708	C1QBP	complement component 1, q subcomponent binding protein	-2.1702
714	C1QG	complement component 1, q subcomponent, gamma polypeptide	-1.6652
22918	C1QR1	complement component 1, q subcomponent, receptor 1	-1.5534
716	C1S	complement component 1, s subcomponent	-4.2859
717	C2	complement component 2	-2.3302
128434	C20orf102	chromosome 20 open reading frame 102	-2.5484
24141	C20orf103	chromosome 20 open reading frame 103	-1.6226
116151	C20orf108	chromosome 20 open reading frame 108	-0.6892
65992	C20orf116	chromosome 20 open reading frame 116	-4.2915
140710	C20orf117	chromosome 20 open reading frame 117	-2.5586
140733	C20orf133	chromosome 20 open reading frame 133	-1.7840
24148	C20orf14	chromosome 20 open reading frame 14	-1.6695
128653	C20orf141	chromosome 20 open reading frame 141	-2.3615
128486	C20orf142	chromosome 20 open reading frame 142	1.7669
79144	C20orf149	chromosome 20 open reading frame 149	-1.5453
54675	C20orf155	chromosome 20 open reading frame 155	-1.1288
128497	C20orf165	chromosome 20 open reading frame 165	-2.2843
79980	C20orf172	chromosome 20 open reading frame 172	-2.5069
140876	C20orf175	chromosome 20 open reading frame 175	-1.7685
26090	C20orf22	chromosome 20 open reading frame 22	-3.2764
26090	C20orf22	chromosome 20 open reading frame 22	-2.5173
55969	C20orf24	chromosome 20 open reading frame 24	-1.9927
54976	C20orf27	chromosome 20 open reading frame 27	-3.5133
29058	C20orf30	chromosome 20 open reading frame 30	-3.6249
55861	C20orf35	chromosome 20 open reading frame 35	-1.2096
25980	C20orf4	chromosome 20 open reading frame 4	-2.3351
55612	C20orf42	chromosome 20 open reading frame 42	-1.4807
51507	C20orf43	chromosome 20 open reading frame 43	-1.8032
55245	C20orf44	chromosome 20 open reading frame 44	-0.6362
51012	C20orf45	chromosome 20 open reading frame 45	-2.5902
83747	C20orf57	chromosome 20 open reading frame 57	-1.1290
51575	C20orf6	chromosome 20 open reading frame 6	-1.8501
63935	C20orf67	chromosome 20 open reading frame 67	-2.0724
80023	C20orf98	chromosome 20 open reading frame 98	1.6210
23181	C21orf106	chromosome 21 open reading frame 106	-2.6715
84996	C21orf119	chromosome 21 open reading frame 119	-0.8460
387486	C21orf131	chromosome 21 open reading frame 131	2.2070
25966	C21orf25	chromosome 21 open reading frame 25	-1.4854
54065	C21orf51	chromosome 21 open reading frame 51	-1.5324
84221	C21orf56	chromosome 21 open reading frame 56	-1.7633
56683	C21orf59	chromosome 21 open reading frame 59	-2.0624
56683	C21orf59	chromosome 21 open reading frame 59	-0.5219
83606	C22orf13	chromosome 22 open reading frame 13	-1.7352
192137	C2orf12	chromosome 2 open reading frame 12	-2.8865
79137	C2orf17	chromosome 2 open reading frame 17	1.1095
27013	C2orf24	chromosome 2 open reading frame 24	-1.0074
51374	C2orf28	chromosome 2 open reading frame 28	-3.1186
27248	C2orf30	chromosome 2 open reading frame 30	-2.1033
56947	C2orf33	chromosome 2 open reading frame 33	-1.8780
84279	C2orf7	chromosome 2 open reading frame 7	-2.5348
718	C3	complement component 3	-4.8564
10162	C3F	null	-1.1615
55845	C3orf10	chromosome 3 open reading frame 10	-3.7883
57415	C3orf14	chromosome 3 open reading frame 14	-0.8788
26355	C3orf28	chromsome 3 open reading frame 28	-0.9434
432395	C4A|XXbac-BPG116M5.7|C4B	complement component 4A|complement component 4B	-4.7411
9315	C5orf13	chromosome 5 open reading frame 13	-0.5439
9315	C5orf13	chromosome 5 open reading frame 13	-1.6211
56951	C5orf15	chromosome 5 open reading frame 15	-3.1470
7905	C5orf18	chromosome 5 open reading frame 18	-3.0053
51306	C5orf5	chromosome 5 open reading frame 5	-1.3991
728	C5R1	complement component 5 receptor 1 (C5a ligand)	-1.9672
221491	C6orf1	chromosome 6 open reading frame 1	-2.2808
64771	C6orf106	chromosome 6 open reading frame 106	-2.6355
387263	C6orf120	chromosome 6 open reading frame 120	-0.7098
84300	C6orf125	chromosome 6 open reading frame 125	0.8271
88745	C6orf153	chromosome 6 open reading frame 153	-0.6047
29964	C6orf49	chromosome 6 open reading frame 49	-0.7907
112495	C6orf51	chromosome 6 open reading frame 51	1.0594
81688	C6orf62	chromosome 6 open reading frame 62	-0.8100
222658	C6orf69	chromosome 6 open reading frame 69	-4.6233
83590	C7orf21	chromosome 7 open reading frame 21	-2.9878
79020	C7orf25	chromosome 7 open reading frame 25	1.0318
79020	C7orf25	chromosome 7 open reading frame 25	-1.4011
79034	C7orf26	chromosome 7 open reading frame 26	-1.0833
221960	C7orf28A|C7orf28B	chromosome 7 open reading frame 28A|chromosome 7 open reading frame 28B	-3.0108
51622	C7orf28A|C7orf28B	chromosome 7 open reading frame 28A|chromosome 7 open reading frame 28B	-4.0787
55174	C8orf35	chromosome 8 open reading frame 35	-1.1587
286053	C8orf36	chromosome 8 open reading frame 36	-1.0696
114926	C8orf40	chromosome 8 open reading frame 40	-2.3149
84294	C8orf53	chromosome 8 open reading frame 53	-1.0832
51337	C8orf55	chromosome 8 open reading frame 55	-0.7179
286103	C8orf77	chromosome 8 open reading frame 77	-4.4992
92715	C9orf112	chromosome 9 open reading frame 112	1.1118
375757	C9orf119	chromosome 9 open reading frame 119	-0.7758
286343	C9orf150	chromosome 9 open reading frame 150	-0.9145
51531	C9orf156	chromosome 9 open reading frame 156	-0.7517
79095	C9orf16	chromosome 9 open reading frame 16	-3.3859
203259	C9orf25	chromosome 9 open reading frame 25	-1.7916
84909	C9orf3	chromosome 9 open reading frame 3	-3.2404
84909	C9orf3	chromosome 9 open reading frame 3	-1.5010
28989	C9orf32	chromosome 9 open reading frame 32	-1.2807
55848	C9orf46	chromosome 9 open reading frame 46	-1.6139
23731	C9orf5	chromosome 9 open reading frame 5	-2.8472
55667	C9orf55	chromosome 9 open reading frame 55	-1.0230
54942	C9orf6	chromosome 9 open reading frame 6	-1.7099
157927	C9orf62	chromosome 9 open reading frame 62	-0.9322
51759	C9orf78	chromosome 9 open reading frame 78	-3.1823
286234	C9orf79	chromosome 9 open reading frame 79	-2.1498
58493	C9orf80	chromosome 9 open reading frame 80	-2.0474
79886	C9orf82	chromosome 9 open reading frame 82	-1.8083
55684	C9orf86	chromosome 9 open reading frame 86	-2.5261
64855	C9orf88	chromosome 9 open reading frame 88	-2.9403
203245	C9orf90	chromosome 9 open reading frame 90	-2.7494
206938	C9orf94	chromosome 9 open reading frame 94	2.7783
56934	CA10	carbonic anhydrase X	4.7787
770	CA11	carbonic anhydrase XI	-2.8844
51719	CAB39	calcium binding protein 39	-1.5805
56997	CABC1	chaperone, ABC1 activity of bc1 complex like (S. pombe)	-3.5137
23523	CABIN1	null	-0.6413
26256	CABYR	calcium binding tyrosine-(Y)-phosphorylation regulated (fibrousheathin 2)	1.9813
775	CACNA1C	calcium channel, voltage-dependent, L type, alpha 1C subunit	-1.9942
786	CACNG1	calcium channel, voltage-dependent, gamma subunit 1	2.3077
93664	CADPS2	Ca2+-dependent activator protein for secretion 2	-1.2853
794	CALB2	calbindin 2, 29kDa (calretinin)	-0.6838
800	CALD1	caldesmon 1	-2.8757
805	CALM2	calmodulin 2 (phosphorylase kinase, delta)	-1.6916
163688	CALML6	calmodulin-like 6	1.9270
83698	CALN1	calneuron 1	-1.9052
8536	CAMK1	calcium/calmodulin-dependent protein kinase I	-3.0080
55450	CAMK2N1	calcium/calmodulin-dependent protein kinase II inhibitor 1	-1.8215
10645	CAMKK2	calcium/calmodulin-dependent protein kinase kinase 2, beta	-1.1533
10645	CAMKK2	calcium/calmodulin-dependent protein kinase kinase 2, beta	0.7369
23271	CAMSAP1L1	calmodulin regulated spectrin-associated protein 1-like 1	-2.0070
23261	CAMTA1	calmodulin binding transcription activator 1	-0.9852
821	CANX	calnexin	-3.7801
10487	CAP1	CAP, adenylate cyclase-associated protein 1 (yeast)	-4.1173
823	CAPN1	calpain 1, (mu/I) large subunit	-2.3572
23473	CAPN7	calpain 7	-2.0162
826	CAPNS1	calpain, small subunit 1	-3.8211
829	CAPZA1	capping protein (actin filament) muscle Z-line, alpha 1	-1.2951
832	CAPZB	capping protein (actin filament) muscle Z-line, beta	-2.0794
23589	CARHSP1	calcium regulated heat stable protein 1, 24kDa	-1.9890
23729	CARKL	carbohydrate kinase-like	-1.3115
9607	CART	null	-3.1985
22794	CASC3	cancer susceptibility candidate 3	-1.7067
838	CASP5	caspase 5, apoptosis-related cysteine peptidase	2.2092
842	CASP9	caspase 9, apoptosis-related cysteine peptidase	-1.5920
842	CASP9	caspase 9, apoptosis-related cysteine peptidase	-3.9853
831	CAST	calpastatin	-1.2722
847	CAT	catalase	-2.7298
858	CAV2	caveolin 2	-1.8453
865	CBFB	core-binding factor, beta subunit	-1.5225
11335	CBX3	chromobox homolog 3 (HP1 gamma homolog, Drosophila)	-0.9224
23468	CBX5	chromobox homolog 5 (HP1 alpha homolog, Drosophila)	-1.6263
23466	CBX6	chromobox homolog 6	-3.3882
55749	CCAR1	cell division cycle and apoptosis regulator 1	-0.5402
149483	CCDC17	coiled-coil domain containing 17	-0.9602
28952	CCDC22	coiled-coil domain containing 22	-1.9589
91057	CCDC34	coiled-coil domain containing 34	1.9046
387750	CCDC35	coiled-coil domain containing 35	-1.3669
90799	CCDC45	coiled-coil domain containing 45	2.5083
51019	CCDC53	coiled-coil domain containing 53	-0.5197
26093	CCDC9	coiled-coil domain containing 9	2.1621
6346	CCL1	chemokine (C-C motif) ligand 1	-1.7400
6347	CCL2	chemokine (C-C motif) ligand 2	-2.3708
6364	CCL20	chemokine (C-C motif) ligand 20	5.3200
6349	CCL3L1|CCL3L3	chemokine (C-C motif) ligand 3-like 1|chemokine (C-C motif) ligand 3-like 3	-4.5606
6351	CCL4	chemokine (C-C motif) ligand 4	-2.3070
892	CCNC	cyclin C	-4.2965
595	CCND1	cyclin D1	-1.3919
595	CCND1	cyclin D1	-2.1265
894	CCND2	cyclin D2	-0.6157
896	CCND3	cyclin D3	-4.1388
900	CCNG1	cyclin G1	-3.1336
902	CCNH	cyclin H	-3.0156
81669	CCNL2	cyclin L2	-3.5145
905	CCNT2	cyclin T2	-0.6108
9236	CCPG1	cell cycle progression 1	-2.3239
9973	CCS	copper chaperone for superoxide dismutase	-2.0172
10576	CCT2	chaperonin containing TCP1, subunit 2 (beta)	-0.6508
7203	CCT3	chaperonin containing TCP1, subunit 3 (gamma)	-3.0461
10575	CCT4	chaperonin containing TCP1, subunit 4 (delta)	-1.3981
10575	CCT4	chaperonin containing TCP1, subunit 4 (delta)	-3.6755
908	CCT6A	chaperonin containing TCP1, subunit 6A (zeta 1)	0.5715
10694	CCT8	chaperonin containing TCP1, subunit 8 (theta)	-0.9503
929	CD14	CD14 antigen	-1.9006
977	CD151	CD151 antigen	-2.7795
8763	CD164	CD164 antigen, sialomucin	-1.1470
934	CD24	CD24 antigen (small cell lung carcinoma cluster 4 antigen)	-3.2029
934	CD24	CD24 antigen (small cell lung carcinoma cluster 4 antigen)	-3.8285
124599	CD300LB	CD300 antigen like family member B	2.7808
146722	CD300LF	CD300 antigen like family member F	-3.1874
9936	CD302	CD302 antigen	3.3508
51293	CD320	CD320 antigen	-2.2488
961	CD47	CD47 antigen (Rh-related antigen, integrin-associated signal transducer)	-2.6291
963	CD53	CD53 antigen	-2.2419
965	CD58	CD58 antigen, (lymphocyte function-associated antigen 3)	-1.1836
966	CD59	CD59 antigen p18-20 (antigen identified by monoclonal antibodies 16.3A5, EJ16, EJ30, EL32 and G344)	-1.1493
967	CD63	CD63 antigen (melanoma 1 antigen)	-1.7143
969	CD69	CD69 antigen (p60, early T-cell activation antigen)	-1.7810
972	CD74	CD74 antigen (invariant polypeptide of major histocompatibility complex, class II antigen-associated)	-5.7753
972	CD74	CD74 antigen (invariant polypeptide of major histocompatibility complex, class II antigen-associated)	-4.6191
975	CD81	CD81 antigen (target of antiproliferative antibody 1)	-3.9898
9308	CD83	CD83 antigen (activated B lymphocytes, immunoglobulin superfamily)	-1.3179
926	CD8B1	CD8 antigen, beta polypeptide 1 (p37)	2.5659
928	CD9	CD9 antigen (p24)	-2.3302
4267	CD99	CD99 antigen	-0.7927
83692	CD99L2	CD99 antigen-like 2	-1.8966
81533	CDA08	null	-1.6590
81602	CDADC1	cytidine and dCMP deaminase domain containing 1	-1.5032
8555	CDC14B	CDC14 cell division cycle 14 homolog B (S. cerevisiae)	2.5652
8881	CDC16	CDC16 cell division cycle 16 homolog (S. cerevisiae)	0.8292
995	CDC25C	cell division cycle 25C	-3.1077
985	CDC2L1|CDC2L2	cell division cycle 2-like 1 (PITSLRE proteins)|cell division cycle 2-like 2 (PITSLRE proteins)	-2.4364
11140	CDC37	CDC37 cell division cycle 37 homolog (S. cerevisiae)	0.6057
998	CDC42	cell division cycle 42 (GTP binding protein, 25kDa)	-1.0146
8476	CDC42BPA	CDC42 binding protein kinase alpha (DMPK-like)	-2.0316
8476	CDC42BPA	CDC42 binding protein kinase alpha (DMPK-like)	1.0855
11135	CDC42EP1	CDC42 effector protein (Rho GTPase binding) 1	-3.8234
148170	CDC42EP5	CDC42 effector protein (Rho GTPase binding) 5	-2.5710
56882	CDC42SE1	CDC42 small effector 1	-2.0039
988	CDC5L	CDC5 cell division cycle 5-like (S. pombe)	-2.2577
83879	CDCA7	cell division cycle associated 7	1.9220
64072	CDH23	cadherin-like 23	-1.2545
1001	CDH3	cadherin 3, type 1, P-cadherin (placental)	2.3545
8099	CDK2AP1	CDK2-associated protein 1	0.6952
10263	CDK2AP2	CDK2-associated protein 2	-2.4125
80279	CDK5RAP3	CDK5 regulatory subunit associated protein 3	1.6117
80279	CDK5RAP3	CDK5 regulatory subunit associated protein 3	-2.1202
1021	CDK6	cyclin-dependent kinase 6	0.9223
1022	CDK7	cyclin-dependent kinase 7 (MO15 homolog, Xenopus laevis, cdk-activating kinase)	1.6565
344387	CDKL4	cyclin-dependent kinase-like 4	4.8301
1026	CDKN1A	cyclin-dependent kinase inhibitor 1A (p21, Cip1)	-3.2623
1027	CDKN1B	cyclin-dependent kinase inhibitor 1B (p27, Kip1)	-2.7691
1031	CDKN2C	cyclin-dependent kinase inhibitor 2C (p18, inhibits CDK4)	-2.1405
1032	CDKN2D	cyclin-dependent kinase inhibitor 2D (p19, inhibits CDK4)	1.4697
8760	CDS2	CDP-diacylglycerol synthase (phosphatidate cytidylyltransferase) 2	-1.6363
56971	CEACAM19	carcinoembryonic antigen-related cell adhesion molecule 19	-2.0647
90273	CEACAM21	carcinoembryonic antigen-related cell adhesion molecule 21	1.6426
1084	CEACAM3	carcinoembryonic antigen-related cell adhesion molecule 3	-2.0346
1088	CEACAM8	carcinoembryonic antigen-related cell adhesion molecule 8	2.1487
1052	CEBPD	CCAAT/enhancer binding protein (C/EBP), delta	-0.6593
10153	CEBPZ	CCAAT/enhancer binding protein zeta	-2.5987
27440	CECR5	cat eye syndrome chromosome region, candidate 5	-1.0323
51148	CEECAM1	cerebral endothelial cell adhesion molecule 1	2.1607
55803	CENTA2	centaurin, alpha 2	1.7283
116987	CENTG2	centaurin, gamma 2	-1.0370
10390	CEPT1	choline/ethanolamine phosphotransferase 1	-0.7901
9350	CER1	cerberus 1, cysteine knot superfamily, homolog (Xenopus laevis)	-1.3042
64781	CERK	ceramide kinase	-3.1178
8824	CES2	carboxylesterase 2 (intestine, liver)	-3.3670
221223	CES7	carboxylesterase 7	-1.6893
1069	CETN2	centrin, EF-hand protein, 2	-2.2079
3075	CFH	complement factor H	1.1630
1072	CFL1	cofilin 1 (non-muscle)	-5.1985
1073	CFL2	cofilin 2 (muscle)	-3.6333
8837	CFLAR	CASP8 and FADD-like apoptosis regulator	-1.8312
116829	CG012	null	2.0153
93659	CGB8|CGB|CGB1|CGB5	chorionic gonadotropin, beta polypeptide 8|chorionic gonadotropin, beta polypeptide|chorionic gonadotropin, beta polypeptide 1|chorionic gonadotropin, beta polypeptide 5	-3.2592
93659	CGB8|CGB5	chorionic gonadotropin, beta polypeptide 8|chorionic gonadotropin, beta polypeptide 5	-2.2127
51605	CGI-09	null	-1.2381
84952	CGNL1	cingulin-like 1	-1.6876
10669	CGREF1	cell growth regulator with EF-hand domain 1	1.3974
10668	CGRRF1	cell growth regulator with ring finger domain 1	-1.1251
51142	CHCHD2	coiled-coil-helix-coiled-coil-helix domain containing 2	-0.5244
54927	CHCHD3	coiled-coil-helix-coiled-coil-helix domain containing 3	0.8888
131474	CHCHD4	coiled-coil-helix-coiled-coil-helix domain containing 4	-0.7209
84303	CHCHD6	coiled-coil-helix-coiled-coil-helix domain containing 6	-1.4218
79145	CHCHD7	coiled-coil-helix-coiled-coil-helix domain containing 7	-1.4272
51287	CHCHD8	coiled-coil-helix-coiled-coil-helix domain containing 8	-1.8192
1105	CHD1	chromodomain helicase DNA binding protein 1	-2.0508
10523	CHERP	calcium homeostasis endoplasmic reticulum protein	0.9095
1112	CHES1	checkpoint suppressor 1	0.9907
1113	CHGA	chromogranin A (parathyroid secretory protein 1)	-6.7601
1114	CHGB	chromogranin B (secretogranin 1)	-3.1187
55790	ChGn	null	-2.2937
66005	CHID1	chitinase domain containing 1	-2.8761
1120	CHKB	choline kinase beta	-2.6616
1121	CHM	choroideremia (Rab escort protein 1)	-1.6537
57132	CHMP1B	chromatin modifying protein 1B	-3.1551
27243	CHMP2A	chromatin modifying protein 2A	-2.8594
145553	CHMP4A|MGC5987	chromatin modifying protein 4A	-1.6741
145553	CHMP4A|MGC5987	chromatin modifying protein 4A	-1.3672
128866	CHMP4B	chromatin modifying protein 4B	-1.6864
51510	CHMP5	chromatin modifying protein 5	-2.9209
91782	CHMP7	CHMP family, member 7	-2.1218
1123	CHN1	chimerin (chimaerin) 1	-0.9140
26973	CHORDC1	cysteine and histidine-rich domain (CHORD)-containing 1	-0.5258
11261	CHP	null	-0.9007
11261	CHP	null	-1.8768
56994	CHPT1	choline phosphotransferase 1	-2.8912
8646	CHRD	chordin	-3.8503
1141	CHRNB2	cholinergic receptor, nicotinic, beta polypeptide 2 (neuronal)	-2.2453
9469	CHST3	carbohydrate (chondroitin 6) sulfotransferase 3	-1.0780
4166	CHST6	carbohydrate (N-acetylglucosamine 6-O) sulfotransferase 6	-7.4400
56548	CHST7	carbohydrate (N-acetylglucosamine 6-O) sulfotransferase 7	-0.9731
22856	CHSY1	carbohydrate (chondroitin) synthase 1	-0.9587
338917	CHX10	ceh-10 homeodomain containing homolog (C. elegans)	4.1368
57019	CIAPIN1	cytokine induced apoptosis inhibitor 1	-1.6392
10519	CIB1	calcium and integrin binding 1 (calmyrin)	-4.6324
27141	CIDEB|LTB4R2	cell death-inducing DFFA-like effector b|leukotriene B4 receptor 2	-1.5275
84324	CIP29	null	-1.5338
84324	CIP29	null	-2.0255
84916	CIRH1A	cirrhosis, autosomal recessive 1A (cirhin)	-3.6960
10970	CKAP4	cytoskeleton-associated protein 4	-2.6947
1152	CKB	creatine kinase, brain	-3.4975
51192	CKLF	chemokine-like factor	3.0314
1160	CKMT2	creatine kinase, mitochondrial 2 (sarcomeric)	-1.2463
1163	CKS1B	CDC28 protein kinase regulatory subunit 1B	-1.4641
1163	CKS1B	CDC28 protein kinase regulatory subunit 1B	-1.7907
1164	CKS2	CDC28 protein kinase regulatory subunit 2	2.2391
23155	CLCC1	chloride channel CLIC-like 1	-0.8540
23562	CLDN14	claudin 14	-1.7032
9080	CLDN9	claudin 9	-3.1127
9080	CLDN9	claudin 9	-3.8283
1207	CLDND1|CLNS1A	claudin domain containing 1|chloride channel, nucleotide-sensitive, 1A	-0.8919
26253	CLEC4E	C-type lectin domain family 4, member E	1.0739
1047	CLGN	calmegin	2.4111
1192	CLIC1	chloride intracellular channel 1	-3.0053
1198	CLK3	CDC-like kinase 3	1.1032
1201	CLN3	ceroid-lipofuscinosis, neuronal 3, juvenile (Batten, Spielmeyer-Vogt disease)	-2.0103
9575	CLOCK	clock homolog (mouse)	-0.7732
1209	CLPTM1	cleft lip and palate associated transmembrane protein 1	-3.3495
10845	CLPX	ClpX caseinolytic peptidase X homolog (E. coli)	-2.0700
22883	CLSTN1	calsyntenin 1	-1.5806
1212	CLTB	clathrin, light polypeptide (Lcb)	-2.5776
1213	CLTC	clathrin, heavy polypeptide (Hc)	-4.4919
1191	CLU	clusterin (complement lysis inhibitor, SP-40,40, sulfated glycoprotein 2, testosterone-repressed prostate message 2, apolipoprotein J)	-0.7160
55907	CMAS	cytidine monophosphate N-acetylneuraminic acid synthetase	-1.2260
54918	CMTM6	CKLF-like MARVEL transmembrane domain containing 6	-3.6814
152189	CMTM8	CKLF-like MARVEL transmembrane domain containing 8	-0.7658
55748	CNDP2	CNDP dipeptidase 2 (metallopeptidase M20 family)	-1.5235
1258	CNGB1	cyclic nucleotide gated channel beta 1	1.9209
10175	CNIH	cornichon homolog (Drosophila)	-0.6420
29097	CNIH4	cornichon homolog 4 (Drosophila)	-1.6689
1266	CNN3	calponin 3, acidic	-0.5263
54805	CNNM2	cyclin M2	-0.9816
25904	CNOT10	CCR4-NOT transcription complex, subunit 10	-2.0156
4848	CNOT2	CCR4-NOT transcription complex, subunit 2	-2.0953
4849	CNOT3	CCR4-NOT transcription complex, subunit 3	-1.1684
4850	CNOT4	CCR4-NOT transcription complex, subunit 4	-1.6457
57472	CNOT6	CCR4-NOT transcription complex, subunit 6	1.4291
9337	CNOT8	CCR4-NOT transcription complex, subunit 8	-2.3724
80347	COASY	Coenzyme A synthase	-2.5245
9382	COG1	component of oligomeric golgi complex 1	-1.6036
22796	COG2	component of oligomeric golgi complex 2	-2.2968
91949	COG7	component of oligomeric golgi complex 7	-1.4032
8161	COIL	coilin	0.9416
1306	COL15A1	collagen, type XV, alpha 1	-0.9809
80781	COL18A1	collagen, type XVIII, alpha 1	-1.2237
1310	COL19A1	collagen, type XIX, alpha 1	9.5398
1278	COL1A2	collagen, type I, alpha 2	-0.9081
1280	COL2A1	collagen, type II, alpha 1 (primary osteoarthritis, spondyloepiphyseal dysplasia, congenital)	-1.1645
1281	COL3A1	collagen, type III, alpha 1 (Ehlers-Danlos syndrome type IV, autosomal dominant)	-1.5603
1284	COL4A2	collagen, type IV, alpha 2	-4.6167
10087	COL4A3BP	collagen, type IV, alpha 3 (Goodpasture antigen) binding protein	-1.5403
1290	COL5A2	collagen, type V, alpha 2	-1.3495
1291	COL6A1|PVT1	collagen, type VI, alpha 1|Pvt1 oncogene homolog, MYC activator (mouse)	-3.1227
1293	COL6A3	collagen, type VI, alpha 3	-0.8037
81035	COLEC12	collectin sub-family member 12	-1.7027
23412	COMMD3	COMM domain containing 3	0.5339
54939	COMMD4	COMM domain containing 4	0.6437
170622	COMMD6	COMM domain containing 6	0.8710
170622	COMMD6	COMM domain containing 6	0.7740
149951	COMMD7	COMM domain containing 7	-1.9603
1312	COMT	catechol-O-methyltransferase	-4.7757
22820	COPG	coatomer protein complex, subunit gamma	-3.1172
9318	COPS2	COP9 constitutive photomorphogenic homolog subunit 2 (Arabidopsis)	-1.7949
8533	COPS3	COP9 constitutive photomorphogenic homolog subunit 3 (Arabidopsis)	-2.2228
10980	COPS6	COP9 constitutive photomorphogenic homolog subunit 6 (Arabidopsis)	-2.4055
50813	COPS7A	COP9 constitutive photomorphogenic homolog subunit 7A (Arabidopsis)	-2.4403
22818	COPZ1	coatomer protein complex, subunit zeta 1	-3.4572
27235	COQ2	coenzyme Q2 homolog, prenyltransferase (yeast)	0.7413
51117	COQ4	coenzyme Q4 homolog (yeast)	-1.8106
51004	COQ6	coenzyme Q6 homolog (yeast)	-1.4916
10495	COVA1	cytosolic ovarian carcinoma antigen 1	0.7181
1353	COX11	COX11 homolog, cytochrome c oxidase assembly protein (yeast)	1.0125
1353	COX11	COX11 homolog, cytochrome c oxidase assembly protein (yeast)	-1.4578
1355	COX15	COX15 homolog, cytochrome c oxidase assembly protein (yeast)	-1.4626
10063	COX17	COX17 homolog, cytochrome c oxidase assembly protein (yeast)	0.7684
1327	COX4I1	cytochrome c oxidase subunit IV isoform 1	0.7346
10328	COX4NB	COX4 neighbor	-2.7613
1329	COX5B	cytochrome c oxidase subunit Vb	-3.6064
1337	COX6A1	cytochrome c oxidase subunit VIa polypeptide 1	-1.5115
1340	COX6B1	cytochrome c oxidase subunit Vib polypeptide 1 (ubiquitous)	-2.0418
1345	COX6C	cytochrome c oxidase subunit VIc	1.6799
1346	COX7A1	cytochrome c oxidase subunit VIIa polypeptide 1 (muscle)	-1.4749
9167	COX7A2L	cytochrome c oxidase subunit VIIa polypeptide 2 like	-3.6361
1349	COX7B	cytochrome c oxidase subunit VIIb	-0.5417
1350	COX7C	cytochrome c oxidase subunit VIIc	1.9171
1351	COX8A	cytochrome c oxidase subunit 8A (ubiquitous)	-1.0384
1359	CPA3	carboxypeptidase A3 (mast cell)	2.8067
1360	CPB1	carboxypeptidase B1 (tissue)	-2.9402
80315	CPEB4	cytoplasmic polyadenylation element binding protein 4	-3.6168
1368	CPM	carboxypeptidase M	-3.1971
8904	CPNE1	copine I	-1.7342
29894	CPSF1	cleavage and polyadenylation specific factor 1, 160kDa	-1.5266
53981	CPSF2	cleavage and polyadenylation specific factor 2, 100kDa	-0.9872
10898	CPSF4	cleavage and polyadenylation specific factor 4, 30kDa	-1.5206
1374	CPT1A	carnitine palmitoyltransferase 1A (liver)	-1.0943
1376	CPT2	carnitine palmitoyltransferase II	-2.8375
1384	CRAT	carnitine acetyltransferase	-3.0145
10488	CREB3	cAMP responsive element binding protein 3	-2.4014
84699	CREB3L3	cAMP responsive element binding protein 3-like 3	2.6179
1390	CREM	cAMP responsive element modulator	-1.9977
1390	CREM	cAMP responsive element modulator	-2.5354
23741	CRI1	CREBBP/EP300 inhibitor 1	-5.5912
1396	CRIP1	cysteine-rich protein 1 (intestinal)	-2.1130
83716	CRISPLD2	cysteine-rich secretory protein LCCL domain containing 2	-1.8873
51747	CROP	null	-0.7706
51747	CROP	null	-4.3716
54677	CROT	carnitine O-octanoyltransferase	-1.9424
10491	CRTAP	cartilage associated protein	-4.0659
64784	CRTC3	CREB regulated transcription coactivator 3	-1.8144
1410	CRYAB	crystallin, alpha B	-1.8597
1417	CRYBB3	crystallin, beta B3	-1.4320
51084	CRYL1	crystallin, lambda 1	-1.8807
1429	CRYZ	crystallin, zeta (quinone reductase)	-1.4078
9946	CRYZL1	crystallin, zeta (quinone reductase)-like 1	-2.6261
9946	CRYZL1	crystallin, zeta (quinone reductase)-like 1	-0.5806
8531	CSDA	cold shock domain protein A	-2.1095
7812	CSDE1	cold shock domain containing E1, RNA-binding	-4.2910
1434	CSE1L	CSE1 chromosome segregation 1-like (yeast)	-1.0831
1436	CSF1R	colony stimulating factor 1 receptor, formerly McDonough feline sarcoma viral (v-fms) oncogene homolog	-2.7725
1446	CSN1S1	casein alpha s1	2.4239
1452	CSNK1A1	casein kinase 1, alpha 1	-1.0004
122011	CSNK1A1L	casein kinase 1, alpha 1-like	-1.4735
1453	CSNK1D	casein kinase 1, delta	-2.1379
53944	CSNK1G1	casein kinase 1, gamma 1	4.8048
1455	CSNK1G2	casein kinase 1, gamma 2	-1.6270
1460	CSNK2B	casein kinase 2, beta polypeptide	-3.5144
1465	CSRP1	cysteine and glycine-rich protein 1	-2.3864
1471	CST3	cystatin C (amyloid angiopathy and cerebral hemorrhage)	-5.3457
1472	CST4	cystatin S	-2.1384
1476	CSTB	cystatin B (stefin B)	-1.2840
1477	CSTF1	cleavage stimulation factor, 3' pre-RNA, subunit 1, 50kDa	-0.7327
91353	CTA-246H3.1	null	-1.4815
442780	CTAGE4|LOC442780	CTAGE family, member 4	3.6403
57168	CTB-1048E9.3	null	-2.8903
1488	CTBP2	C-terminal binding protein 2	-1.0698
1489	CTF1	cardiotrophin 1	-2.3538
1490	CTGF	connective tissue growth factor	-3.2936
1491	CTH	cystathionase (cystathionine gamma-lyase)	-2.6010
1495	CTNNA1	catenin (cadherin-associated protein), alpha 1, 102kDa	-1.8706
8727	CTNNAL1	catenin (cadherin-associated protein), alpha-like 1	-2.8808
56259	CTNNBL1	catenin, beta like 1	-0.5943
1500	CTNND1	catenin (cadherin-associated protein), delta 1	1.6440
1501	CTNND2	catenin (cadherin-associated protein), delta 2 (neural plakophilin-related arm-repeat protein)	2.0757
11330	CTRC	chymotrypsin C (caldecrin)	-2.6921
1509	CTSD	cathepsin D (lysosomal aspartyl peptidase)	-4.5628
1512	CTSH	cathepsin H	-1.1637
1514	CTSL	cathepsin L	-2.5025
1520	CTSS	cathepsin S	-2.5362
2017	CTTN	cortactin	-0.6689
404093	CUEDC1	CUE domain containing 1	-1.2159
79004	CUEDC2	CUE domain containing 2	-1.4554
8454	CUL1	cullin 1	-2.0225
8450	CUL4B	cullin 4B	-3.0248
219770	CX40.1	null	-2.8712
6387	CXCL12	chemokine (C-X-C motif) ligand 12 (stromal cell-derived factor 1)	-1.9599
6387	CXCL12	chemokine (C-X-C motif) ligand 12 (stromal cell-derived factor 1)	-1.9406
2920	CXCL2	chemokine (C-X-C motif) ligand 2	-1.5083
8269	CXorf12	chromosome X open reading frame 12	-1.2900
55787	CXorf15	chromosome X open reading frame 15	-2.0308
51260	CXorf26	chromosome X open reading frame 26	-2.2944
541578	CXorf40A|CXorf40B	chromosome X open reading frame 40A|chromosome X open reading frame 40B	-2.0533
139324	CXorf43	chromosome X open reading frame 43	1.8270
203429	CXorf50	chromosome X open reading frame 50	-7.1184
1528	CYB5	cytochrome b-5	-2.3550
80777	CYB5-M	null	-3.7543
1534	CYB561	cytochrome b-561	-3.1849
284613	CYB561D1	cytochrome b-561 domain containing 1	-1.3783
51706	CYB5R1	cytochrome b5 reductase 1	-1.6262
1727	CYB5R3	cytochrome b5 reductase 3	-1.3008
1535	CYBA	cytochrome b-245, alpha polypeptide	-2.9793
220002	CYBASC3	cytochrome b, ascorbate dependent 3	-2.6756
1536	CYBB	cytochrome b-245, beta polypeptide (chronic granulomatous disease)	-1.5938
1537	CYC1	cytochrome c-1	-3.0560
54205	CYCS	cytochrome c, somatic	-0.7954
1540	CYLD	cylindromatosis (turban tumor syndrome)	-1.9361
7461	CYLN2	cytoplasmic linker 2	-1.4313
84663	CYorf15B	chromosome Y open reading frame 15B	-1.3281
1583	CYP11A1	cytochrome P450, family 11, subfamily A, polypeptide 1	-5.6009
1585	CYP11B2	cytochrome P450, family 11, subfamily B, polypeptide 2	-4.0225
1586	CYP17A1	cytochrome P450, family 17, subfamily A, polypeptide 1	-6.2432
57404	CYP20A1	cytochrome P450, family 20, subfamily A, polypeptide 1	-2.0099
1556	CYP2B7P1	cytochrome P450, family 2, subfamily B, polypeptide 7 pseudogene 1	-3.6504
1576	CYP3A4	cytochrome P450, family 3, subfamily A, polypeptide 4	-2.7921
1577	CYP3A5P2|CYP3A5	cytochrome P450, family 3, subfamily A, polypeptide 5 pseudogene 2|cytochrome P450, family 3, subfamily A, polypeptide 5	-1.9075
10858	CYP46A1	cytochrome P450, family 46, subfamily A, polypeptide 1	-3.4815
1582	CYP8B1	cytochrome P450, family 8, subfamily B, polypeptide 1	-1.7707
3491	CYR61	cysteine-rich, angiogenic inducer, 61	-4.3930
116159	CYYR1	cysteine/tyrosine-rich 1	-3.0049
2874	D4S234E|GPS2	G protein pathway suppressor 2	-0.7957
23500	DAAM2	dishevelled associated activator of morphogenesis 2	-2.5203
1601	DAB2	disabled homolog 2, mitogen-responsive phosphoprotein (Drosophila)	-1.2561
1604	DAF	decay accelerating factor for complement (CD55, Cromer blood group system)	-2.1512
1605	DAG1	dystroglycan 1 (dystrophin-associated glycoprotein 1)	-2.3795
26007	DAK	dihydroxyacetone kinase 2 homolog (yeast)	-2.5132
199699	DAND5	DAN domain family, member 5	4.8813
1611	DAP	death-associated protein	-3.3246
7818	DAP3	death associated protein 3	-2.4724
1616	DAXX	death-associated protein 6	-1.0569
9802	DAZAP2	DAZ associated protein 2	-1.3745
1622	DBI	diazepam binding inhibitor (GABA receptor modulator, acyl-Coenzyme A binding protein)	-0.9243
1629	DBT	dihydrolipoamide branched chain transacylase E2	-2.7768
1632	DCI	dodecenoyl-Coenzyme A delta isomerase (3,2 trans-enoyl-Coenzyme A isomerase)	-0.9546
64421	DCLRE1C	DNA cross-link repair 1C (PSO2 homolog, S. cerevisiae)	-1.1024
167227	DCP2	DCP2 decapping enzyme homolog (S. cerevisiae)	-1.2172
149095	DCST1	DC-STAMP domain containing 1	2.2388
127579	DCST2	DC-STAMP domain containing 2	-3.6002
1635	DCTD	dCMP deaminase	-1.3306
1639	DCTN1	dynactin 1 (p150, glued homolog, Drosophila)	-2.7342
1639	DCTN1	dynactin 1 (p150, glued homolog, Drosophila)	-0.9425
11258	DCTN3	dynactin 3 (p22)	-0.6745
51164	DCTN4	dynactin 4 (p62)	-1.1637
54165	DCUN1D1	DCN1, defective in cullin neddylation 1, domain containing 1 (S. cerevisiae)	-1.2728
54165	DCUN1D1	DCN1, defective in cullin neddylation 1, domain containing 1 (S. cerevisiae)	-1.0561
84259	DCUN1D5	DCN1, defective in cullin neddylation 1, domain containing 5 (S. cerevisiae)	-1.4458
51181	DCXR	dicarbonyl/L-xylulose reductase	-1.2620
79016	DDA1	null	-2.3615
23564	DDAH2	dimethylarginine dimethylaminohydrolase 2	0.6201
1643	DDB2|LHX3	damage-specific DNA binding protein 2, 48kDa|LIM homeobox 3	-2.4837
50807	DDEF1	development and differentiation enhancing factor 1	-2.4865
8853	DDEF2	development and differentiation enhancing factor 2	1.7272
55616	DDEFL1	development and differentiation enhancing factor-like 1	-1.2043
23259	DDHD2	DDHD domain containing 2	1.1822
1649	DDIT3	DNA-damage-inducible transcript 3	-0.9338
54541	DDIT4	DNA-damage-inducible transcript 4	-1.8481
1650	DDOST	dolichyl-diphosphooligosaccharide-protein glycosyltransferase	-4.4080
4921	DDR2	discoidin domain receptor family, member 2	-4.1173
1662	DDX10	DEAD (Asp-Glu-Ala-Asp) box polypeptide 10	-0.6807
1663	DDX11|DDX12	DEAD/H (Asp-Glu-Ala-Asp/His) box polypeptide 11 (CHL1-like helicase homolog, S. cerevisiae)|DEAD/H (Asp-Glu-Ala-Asp/His) box polypeptide 12 (CHL1-like helicase homolog, S. cerevisiae)	-2.4723
10521	DDX17	DEAD (Asp-Glu-Ala-Asp) box polypeptide 17	-1.6696
9188	DDX21	DEAD (Asp-Glu-Ala-Asp) box polypeptide 21	-1.5226
57062	DDX24	DEAD (Asp-Glu-Ala-Asp) box polypeptide 24	-4.5226
55661	DDX27	DEAD (Asp-Glu-Ala-Asp) box polypeptide 27	-2.4298
10212	DDX39	DEAD (Asp-Glu-Ala-Asp) box polypeptide 39	-1.4840
1654	DDX3X	DEAD (Asp-Glu-Ala-Asp) box polypeptide 3, X-linked	-2.5988
8653	DDX3Y	DEAD (Asp-Glu-Ala-Asp) box polypeptide 3, Y-linked	-4.2695
11325	DDX42	DEAD (Asp-Glu-Ala-Asp) box polypeptide 42	-3.2569
9775	DDX48	DEAD (Asp-Glu-Ala-Asp) box polypeptide 48	-0.9630
79039	DDX54	DEAD (Asp-Glu-Ala-Asp) box polypeptide 54	-1.4867
1666	DECR1	2,4-dienoyl CoA reductase 1, mitochondrial	-3.8182
26063	DECR2	2,4-dienoyl CoA reductase 2, peroxisomal	-0.7442
1668	DEFA3	defensin, alpha 3, neutrophil-specific	-2.0904
8560	DEGS1	degenerative spermatocyte homolog 1, lipid desaturase (Drosophila)	-2.6174
7913	DEK	DEK oncogene (DNA binding)	-1.3280
163486	DENND1B	DENN/MADD domain containing 1B	2.2984
8562	DENR	density-regulated protein	-0.4838
64798	DEPDC6	DEP domain containing 6	-2.7447
51071	DERA	2-deoxyribose-5-phosphate aldolase homolog (C. elegans)	-1.8117
79139	DERL1	Der1-like domain family, member 1	-2.9570
79139	DERL1	Der1-like domain family, member 1	-2.7221
51009	DERL2	Der1-like domain family, member 2	-2.0072
23587	DERP6	null	-2.0770
1674	DES	desmin	-1.7891
1687	DFNA5	deafness, autosomal dominant 5	-0.9335
25861	DFNB31	deafness, autosomal recessive 31	-3.5186
8694	DGAT1	diacylglycerol O-acyltransferase homolog 1 (mouse)	-3.3117
8220	DGCR14	DiGeorge syndrome critical region gene 14	-1.7514
85359	DGCR6|DGCR6L	DiGeorge syndrome critical region gene 6|DiGeorge syndrome critical region gene 6-like	-1.6237
1606	DGKA	diacylglycerol kinase, alpha 80kDa	-2.9614
8525	DGKZ	diacylglycerol kinase, zeta 104kDa	-1.7619
1718	DHCR24	24-dehydrocholesterol reductase	-3.0505
1719	DHFR	dihydrofolate reductase	2.0481
115817	DHRS1	dehydrogenase/reductase (SDR family) member 1	-0.7548
56898	DHRS6	dehydrogenase/reductase (SDR family) member 6	-0.3600
51635	DHRS7	dehydrogenase/reductase (SDR family) member 7	-3.7828
51170	DHRS8	dehydrogenase/reductase (SDR family) member 8	-2.6079
8449	DHX16	DEAH (Asp-Glu-Ala-His) box polypeptide 16	-2.1921
55760	DHX32	DEAH (Asp-Glu-Ala-His) box polypeptide 32	-2.6768
170506	DHX36	DEAH (Asp-Glu-Ala-His) box polypeptide 36	-0.6336
79665	DHX40	DEAH (Asp-Glu-Ala-His) box polypeptide 40	-1.5853
1660	DHX9	DEAH (Asp-Glu-Ala-His) box polypeptide 9	-0.9666
1660	DHX9	DEAH (Asp-Glu-Ala-His) box polypeptide 9	-3.5824
56616	DIABLO	diablo homolog (Drosophila)	-0.4946
64150	DIO3OS	deiodinase, iodothyronine, type III opposite strand	-3.6242
23151	DIP	null	-2.5876
11007	DIPA	null	-2.0221
57226	DJ122O8.2	null	-1.9473
1736	DKC1	dyskeratosis congenita 1, dyskerin	-1.1094
26102	DKFZP434A062	null	-1.0509
26112	DKFZP434C171	null	-2.9353
84081	DKFZP434K1421	null	1.3699
26083	DKFZP434O047	null	-2.0850
255101	DKFZp434O0527	null	-1.6531
56974	DKFZp547K054	null	2.0595
26071	DKFZP564B147	null	-3.4658
25845	DKFZP564I1171	null	0.9199
25974	DKFZp564I122	null	3.9987
25915	DKFZP564J0123	null	-1.4012
84060	DKFZP564O0523	null	1.0186
25849	DKFZP564O0823	null	-2.3212
147172	DKFZp667M2411|LRRC37B	leucine rich repeat containing 37B	0.8460
85865	DKFZP686A10121	null	-1.4476
91056	DKFZp761E198	null	-1.8973
157285	DKFZp761P0423	null	-4.3395
10395	DLC1	deleted in liver cancer 1	-1.4378
1738	DLD	dihydrolipoamide dehydrogenase (E3 component of pyruvate dehydrogenase complex, 2-oxo-glutarate complex, branched chain keto acid dehydrogenase complex)	-5.7137
9231	DLG5	discs, large homolog 5 (Drosophila)	-3.7598
8788	DLK1	delta-like 1 homolog (Drosophila)	-1.4198
1743	DLST	dihydrolipoamide S-succinyltransferase (E2 component of 2-oxo-glutarate complex)	-1.0306
1749	DLX5	distal-less homeobox 5	-2.5044
11144	DMC1	DMC1 dosage suppressor of mck1 homolog, meiosis-specific homologous recombination (yeast)	8.5899
23336	DMN	desmuslin	-0.8129
63946	DMRTC2	DMRT-like family C2	-1.2190
9988	DMTF1	cyclin D binding myb-like transcription factor 1	-1.5331
3301	DNAJA1	DnaJ (Hsp40) homolog, subfamily A, member 1	-3.3707
10294	DNAJA2	DnaJ (Hsp40) homolog, subfamily A, member 2	-3.3967
3337	DNAJB1	DnaJ (Hsp40) homolog, subfamily B, member 1	-1.9476
51726	DNAJB11	DnaJ (Hsp40) homolog, subfamily B, member 11	0.9259
54788	DNAJB12	DnaJ (Hsp40) homolog, subfamily B, member 12	-1.2272
79982	DNAJB14	DnaJ (Hsp40) homolog, subfamily B, member 14	0.4663
11080	DNAJB4	DnaJ (Hsp40) homolog, subfamily B, member 4	-2.6564
4189	DNAJB9	DnaJ (Hsp40) homolog, subfamily B, member 9	-0.9799
64215	DNAJC1	DnaJ (Hsp40) homolog, subfamily C, member 1	-1.0914
55735	DNAJC11	DnaJ (Hsp40) homolog, subfamily C, member 11	-0.9259
56521	DNAJC12	DnaJ (Hsp40) homolog, subfamily C, member 12	-3.6836
29103	DNAJC15	DnaJ (Hsp40) homolog, subfamily C, member 15	-0.9703
131118	DNAJC19	DnaJ (Hsp40) homolog, subfamily C, member 19	1.0732
5611	DNAJC3	DnaJ (Hsp40) homolog, subfamily C, member 3	-3.1993
3338	DNAJC4	DnaJ (Hsp40) homolog, subfamily C, member 4	-2.8440
285126	DNAJC5G	DnaJ (Hsp40) homolog, subfamily C, member 5 gamma	1.8742
144132	DNHD1	dynein heavy chain domain 1	-1.3980
401814	DNM1DN5	DNM1 duplicon 5	1.7903
440290	DNM1DN8-2	null	-1.7587
1785	DNM2	dynamin 2	-0.9063
1786	DNMT1	DNA (cytosine-5-)-methyltransferase 1	-0.4831
23549	DNPEP	aspartyl aminopeptidase	-2.2036
116092	DNTTIP1	deoxynucleotidyltransferase, terminal, interacting protein 1	-2.8311
30836	DNTTIP2	deoxynucleotidyltransferase, terminal, interacting protein 2	-2.5880
81704	DOCK8	dedicator of cytokinesis 8	-1.2703
23348	DOCK9	dedicator of cytokinesis 9	-1.9143
1797	DOM3Z	dom-3 homolog Z (C. elegans)	-3.2393
64180	DPEP3	dipeptidase 3	-3.1530
5977	DPF2	D4, zinc and double PHD fingers family 2	-2.9646
8813	DPM1	dolichyl-phosphate mannosyltransferase polypeptide 1, catalytic subunit	-2.1914
54344	DPM3	dolichyl-phosphate mannosyltransferase polypeptide 3	-1.1215
359787	DPPA3	developmental pluripotency associated 3	-0.9169
23333	DPY19L1|LOC442526|DPY19L1P1	dpy-19-like 1 (C. elegans)|dpy-19-like 1 pseudogene 1 (C. elegans)	2.5228
1806	DPYD	dihydropyrimidine dehydrogenase	-0.7640
1808	DPYSL2	dihydropyrimidinase-like 2	-2.5919
10589	DRAP1	DR1-associated protein 1 (negative cofactor 2 alpha)	-0.9109
51108	DREV1	null	-3.9078
4733	DRG1	developmentally regulated GTP binding protein 1	-2.9492
10311	DSCR3	Down syndrome critical region gene 3	-1.8891
1832	DSP	desmoplakin	-0.8011
113878	DTX2	deltex homolog 2 (Drosophila)	-0.9675
113878	DTX2	deltex homolog 2 (Drosophila)	-1.0187
196403	DTX3	deltex 3 homolog (Drosophila)	-1.9577
54920	DUS2L	dihydrouridine synthase 2-like (SMM1, S. cerevisiae)	-2.5007
1843	DUSP1	dual specificity phosphatase 1	-3.3487
11266	DUSP12	dual specificity phosphatase 12	-0.9878
80824	DUSP16	dual specificity phosphatase 16	-3.2281
63904	DUSP21	dual specificity phosphatase 21	-2.7875
1845	DUSP3	dual specificity phosphatase 3 (vaccinia virus phosphatase VH1-related)	-4.0760
1847	DUSP5	dual specificity phosphatase 5	-2.8409
1848	DUSP6	dual specificity phosphatase 6	-2.5297
1849	DUSP7	dual specificity phosphatase 7	-1.6897
1850	DUSP8	dual specificity phosphatase 8	-1.1356
1854	DUT	dUTP pyrophosphatase	-0.6257
1857	DVL3	dishevelled, dsh homolog 3 (Drosophila)	-2.7884
1781	DYNC1I2	dynein, cytoplasmic 1, intermediate chain 2	-2.8905
51626	DYNC2LI1	dynein, cytoplasmic 2, light intermediate chain 1	-2.9348
8655	DYNLL1	dynein, light chain, LC8-type 1	1.2476
140735	DYNLL2	dynein, light chain, LC8-type 2	-2.0147
83658	DYNLRB1	dynein, light chain, roadblock-type 1	-2.6907
6993	DYNLT1	dynein, light chain, Tctex-type 1	-0.7021
6990	DYNLT3	dynein, light chain, Tctex-type 3	-3.8927
1859	DYRK1A	dual-specificity tyrosine-(Y)-phosphorylation regulated kinase 1A	-1.8878
9149	DYRK1B	dual-specificity tyrosine-(Y)-phosphorylation regulated kinase 1B	-3.6328
9666	DZIP3	null	-1.7119
1877	E4F1	E4F transcription factor 1	-0.5749
9166	EBAG9	estrogen receptor binding site associated, antigen, 9	-1.8574
1880	EBI2	Epstein-Barr virus induced gene 2 (lymphocyte-specific G protein-coupled receptor)	-1.8299
10969	EBNA1BP2	EBNA1 binding protein 2	-1.6130
10682	EBP	emopamil binding protein (sterol isomerase)	-4.9542
84650	EBPL	emopamil binding protein-like	-2.9257
84650	EBPL	emopamil binding protein-like	1.0052
1891	ECH1	enoyl Coenzyme A hydratase 1, peroxisomal	-0.8772
55268	ECHDC2	enoyl Coenzyme A hydratase domain containing 2	-1.3438
79746	ECHDC3	enoyl Coenzyme A hydratase domain containing 3	-1.9174
1892	ECHS1	enoyl Coenzyme A hydratase, short chain, 1, mitochondrial	-4.0463
1893	ECM1	extracellular matrix protein 1	-1.9646
81552	ECOP	null	-2.1486
84417	ECRG4	null	-1.0061
1896	EDA	ectodysplasin A	1.0470
9695	EDEM1	ER degradation enhancer, mannosidase alpha-like 1	-3.1075
8721	EDF1	endothelial differentiation-related factor 1	-2.0643
1901	EDG1	endothelial differentiation, sphingolipid G-protein-coupled receptor, 1	-1.0470
1910	EDNRB	endothelin receptor type B	-2.3070
8726	EED	embryonic ectoderm development	-0.8883
1915	EEF1A1	eukaryotic translation elongation factor 1 alpha 1	-5.1575
1915	EEF1A1	eukaryotic translation elongation factor 1 alpha 1	-1.1782
1915	EEF1A1|DKFZP434F0318	eukaryotic translation elongation factor 1 alpha 1	1.4855
1917	EEF1A2	eukaryotic translation elongation factor 1 alpha 2	-1.6398
1933	EEF1B2	eukaryotic translation elongation factor 1 beta 2	-4.8887
1933	EEF1B2	eukaryotic translation elongation factor 1 beta 2	-1.1390
1936	EEF1D	eukaryotic translation elongation factor 1 delta (guanine nucleotide exchange protein)	0.6110
9521	EEF1E1	eukaryotic translation elongation factor 1 epsilon 1	-0.8289
1937	EEF1G	eukaryotic translation elongation factor 1 gamma	-3.7377
1937	EEF1G	eukaryotic translation elongation factor 1 gamma	-3.9850
1937	EEF1G	eukaryotic translation elongation factor 1 gamma	-0.5268
84288	EFCAB2	EF-hand calcium binding domain 2	-1.4816
221154	EFHA1	EF-hand domain family, member A1	-0.6374
79180	EFHD2	EF-hand domain family, member D2	-0.7488
1942	EFNA1	ephrin-A1	-1.8843
1949	EFNB3	ephrin-B3	-2.0215
1953	EGFL3	EGF-like-domain, multiple 3	-2.0711
1955	EGFL5	EGF-like-domain, multiple 5	-2.9673
65989	EGFL9	EGF-like-domain, multiple 9	-0.9990
1958	EGR1	early growth response 1	-5.4002
23301	EHBP1	EH domain binding protein 1	-0.6669
10938	EHD1	EH-domain containing 1	2.2649
9538	EI24	etoposide induced 2.4 mRNA	-1.5332
10209	EIF1	eukaryotic translation initiation factor 1	-1.4763
1964	EIF1AX|EIF1AP1	eukaryotic translation initiation factor 1A, X-linked|eukaryotic translation initiation factor 1A pseudogene 1	-0.8286
9451	EIF2AK3	eukaryotic translation initiation factor 2-alpha kinase 3	-1.2201
1967	EIF2B1	eukaryotic translation initiation factor 2B, subunit 1 alpha, 26kDa	-0.7279
8891	EIF2B3	eukaryotic translation initiation factor 2B, subunit 3 gamma, 58kDa	-1.3607
8890	EIF2B4	eukaryotic translation initiation factor 2B, subunit 4 delta, 67kDa	-1.7982
27161	EIF2C2	eukaryotic translation initiation factor 2C, 2	-1.4260
8894	EIF2S2	eukaryotic translation initiation factor 2, subunit 2 beta, 38kDa	-2.9858
8894	EIF2S2	eukaryotic translation initiation factor 2, subunit 2 beta, 38kDa	-2.3038
8894	EIF2S2	eukaryotic translation initiation factor 2, subunit 2 beta, 38kDa	-1.6564
8661	EIF3S10	eukaryotic translation initiation factor 3, subunit 10 theta, 150/170kDa	-0.8039
27335	EIF3S12	eukaryotic translation initiation factor 3, subunit 12	-1.7939
8668	EIF3S2	eukaryotic translation initiation factor 3, subunit 2 beta, 36kDa	-4.2395
8667	EIF3S3	eukaryotic translation initiation factor 3, subunit 3 gamma, 40kDa	-3.6940
8666	EIF3S4	eukaryotic translation initiation factor 3, subunit 4 delta, 44kDa	-4.7347
8665	EIF3S5|LOC339799	eukaryotic translation initiation factor 3, subunit 5 epsilon, 47kDa	-3.6408
3646	EIF3S6	eukaryotic translation initiation factor 3, subunit 6 48kDa	-2.3865
3646	EIF3S6	eukaryotic translation initiation factor 3, subunit 6 48kDa	2.6091
51386	EIF3S6IP	eukaryotic translation initiation factor 3, subunit 6 interacting protein	0.4963
8662	EIF3S9	eukaryotic translation initiation factor 3, subunit 9 eta, 116kDa	-1.0275
1973	EIF4A1	eukaryotic translation initiation factor 4A, isoform 1	-4.6441
1974	EIF4A2	eukaryotic translation initiation factor 4A, isoform 2	-2.9429
1975	EIF4B	eukaryotic translation initiation factor 4B	1.4003
1977	EIF4E	eukaryotic translation initiation factor 4E	1.2908
9470	EIF4E2	eukaryotic translation initiation factor 4E member 2	0.6401
1981	EIF4G1	eukaryotic translation initiation factor 4 gamma, 1	-3.7254
1982	EIF4G2	eukaryotic translation initiation factor 4 gamma, 2	-4.6785
8672	EIF4G3	eukaryotic translation initiation factor 4 gamma, 3	-2.3697
1983	EIF5	eukaryotic translation initiation factor 5	-2.7350
1984	EIF5A	eukaryotic translation initiation factor 5A	-2.5302
1991	ELA2	elastase 2, neutrophil	-1.8991
55520	ELAC1	elaC homolog 1 (E. coli)	-0.8584
60528	ELAC2	elaC homolog 2 (E. coli)	-2.3304
1994	ELAVL1	ELAV (embryonic lethal, abnormal vision, Drosophila)-like 1 (Hu antigen R)	-2.3485
2002	ELK1	ELK1, member of ETS oncogene family	-2.8743
8178	ELL	elongation factor RNA polymerase II	-4.0662
22936	ELL2	elongation factor, RNA polymerase II, 2	-1.6341
79767	ELMO3	engulfment and cell motility 3 (ced-12 homolog, C. elegans)	-2.1503
2006	ELN	elastin (supravalvular aortic stenosis, Williams-Beuren syndrome)	1.4682
60481	ELOVL5	ELOVL family member 5, elongation of long chain fatty acids (FEN1/Elo2, SUR4/Elo3-like, yeast)	-2.7257
197342	EME2	essential meiotic endonuclease 1 homolog 2 (S. pombe)	-3.3992
24139	EML2	echinoderm microtubule associated protein like 2	-2.0388
5168	ENPP2	ectonucleotide pyrophosphatase/phosphodiesterase 2 (autotaxin)	-1.5261
339221	ENPP7	ectonucleotide pyrophosphatase/phosphodiesterase 7	-1.4510
2029	ENSA	endosulfine alpha	-1.3098
957	ENTPD5	ectonucleoside triphosphate diphosphohydrolase 5	-1.7710
56943	ENY2	enhancer of yellow 2 homolog (Drosophila)	-0.5939
56943	ENY2	enhancer of yellow 2 homolog (Drosophila)	1.2948
2033	EP300	E1A binding protein p300	-2.4665
2037	EPB41L2	erythrocyte membrane protein band 4.1-like 2	0.9132
23136	EPB41L3	erythrocyte membrane protein band 4.1-like 3	-2.9130
23136	EPB41L3	erythrocyte membrane protein band 4.1-like 3	-2.6689
26122	EPC2	enhancer of polycomb homolog 2 (Drosophila)	-1.4442
284656	EPHA10	EPH receptor A10	4.0122
285220	EPHA6	EPH receptor A6	1.7165
2052	EPHX1	epoxide hydrolase 1, microsomal (xenobiotic)	-4.3038
51474	EPLIN	null	-2.4788
9852	EPM2AIP1	EPM2A (laforin) interacting protein 1	-2.6762
29924	EPN1	epsin 1	-2.9140
2058	EPRS	glutamyl-prolyl-tRNA synthetase	-2.4049
55380	EPS15L2	epidermal growth factor receptor pathway substrate 15-like 2	2.1623
94240	EPSTI1	epithelial stromal interaction 1 (breast)	-1.0407
26284	ERAL1	Era G-protein-like 1 (E. coli)	-0.9353
55914	ERBB2IP	erbb2 interacting protein	-1.3427
2065	ERBB3	v-erb-b2 erythroblastic leukemia viral oncogene homolog 3 (avian)	2.7551
2067	ERCC1	excision repair cross-complementing rodent repair deficiency, complementation group 1 (includes overlapping antisense sequence)	-1.8614
2073	ERCC5	excision repair cross-complementing rodent repair deficiency, complementation group 5 (xeroderma pigmentosum, complementation group G (Cockayne syndrome))	0.8659
2079	ERH	enhancer of rudimentary homolog (Drosophila)	-0.4056
2081	ERN1	endoplasmic reticulum to nucleus signalling 1	-1.5602
10961	ERP29	endoplasmic reticulum protein 29	-3.0860
11082	ESM1	endothelial cell-specific molecule 1	2.3162
2107	ETF1	eukaryotic translation termination factor 1	-3.8841
2108	ETFA	electron-transfer-flavoprotein, alpha polypeptide (glutaric aciduria II)	-1.1939
2109	ETFB	electron-transfer-flavoprotein, beta polypeptide	-2.7083
2110	ETFDH	electron-transferring-flavoprotein dehydrogenase	-2.8905
23474	ETHE1	ethylmalonic encephalopathy 1	-2.7098
55500	ETNK1	ethanolamine kinase 1	-0.8906
2119	ETV5	ets variant gene 5 (ets-related molecule)	-3.7998
2119	ETV5	ets variant gene 5 (ets-related molecule)	-4.2736
7813	EVI5	ecotropic viral integration site 5	-2.2733
2130	EWSR1	Ewing sarcoma breakpoint region 1	-3.9559
55763	EXOC1	exocyst complex component 1	-2.0926
60412	EXOC4	exocyst complex component 4	-2.5046
54536	EXOC6	exocyst complex component 6	0.7339
51013	EXOSC1	exosome component 1	0.4638
5394	EXOSC10	exosome component 10	-1.0139
5394	EXOSC10	exosome component 10	-0.9815
51010	EXOSC3	exosome component 3	-1.1312
54512	EXOSC4	exosome component 4	-1.8853
11340	EXOSC8	exosome component 8	1.9071
5393	EXOSC9	exosome component 9	-1.2118
2131	EXT1	exostoses (multiple) 1	-1.3966
2132	EXT2	exostoses (multiple) 2	-0.8780
2135	EXTL2	exostoses (multiple)-like 2	-1.9299
2139	EYA2	eyes absent homolog 2 (Drosophila)	-5.6169
2162	F13A1	coagulation factor XIII, A1 polypeptide	-4.7726
2167	FABP4	fatty acid binding protein 4, adipocyte	-1.3851
8772	FADD	Fas (TNFRSF6)-associated via death domain	0.8251
3992	FADS1	fatty acid desaturase 1	-4.7983
9415	FADS2	fatty acid desaturase 2	-3.6031
283985	FADS6	fatty acid desaturase domain family, member 6	4.9952
81889	FAHD1	fumarylacetoacetate hydrolase domain containing 1	-1.0857
145165	FAM10A4	family with sequence similarity 10, member A4	-3.1554
144106	FAM10A5	family with sequence similarity 10, member A5	-0.8451
51030	FAM18B	family with sequence similarity 18, member B	-2.5927
51030	FAM18B	family with sequence similarity 18, member B	-3.8398
9917	FAM20B	family with sequence similarity 20, member B	-2.4823
26017	FAM32A	family with sequence similarity 32, member A	-1.6776
10447	FAM3C	family with sequence similarity 3, member C	-0.5779
10447	FAM3C	family with sequence similarity 3, member C	-1.3390
284257	FAM44C	family with sequence similarity 44, member C	3.1791
404636	FAM45A	family with sequence similarity 45, member A	-0.8373
55855	FAM45B	family with sequence similarity 45, member B	-2.1187
404636	FAM45B|FAM45A	family with sequence similarity 45, member B|family with sequence similarity 45, member A	-1.7223
55603	FAM46A	family with sequence similarity 46, member A	-1.9225
55578	FAM48A	family with sequence similarity 48, member A	-1.0262
55578	FAM48A	family with sequence similarity 48, member A	3.3372
51307	FAM53C	family with sequence similarity 53, member C	-1.8752
56181	FAM54B	family with sequence similarity 54, member B	-3.6474
64762	FAM59A	family with sequence similarity 59, member A	-1.5782
58516	FAM60A	family with sequence similarity 60, member A	-1.8936
26065	FAM61A	family with sequence similarity 61, member A	-2.1749
57488	FAM62B	family with sequence similarity 62 (C2 domain containing) member B	-2.1341
127262	FAM79A	family with sequence similarity 79, member A	-3.4508
151393	FAM82A	family with sequence similarity 82, member A	-1.3921
375061	FAM89A	family with sequence similarity 89, member A	0.8016
441331	FAM90A11P	family with sequence similarity 90, member A11 pseudogene	-1.8667
403315	FAM92A3	family with sequence similarity 92, member A3	1.3871
84191	FAM96A	family with sequence similarity 96, member A	-0.9254
51647	FAM96B	family with sequence similarity 96, member B	-1.6742
55120	FANCL	Fanconi anemia, complementation group L	-1.3993
2193	FARSLA	phenylalanine-tRNA synthetase-like, alpha subunit	-1.5233
2197	FAU	Finkel-Biskis-Reilly murine sarcoma virus (FBR-MuSV) ubiquitously expressed (fox derived); ribosomal protein S30	-0.4725
10516	FBLN5	fibulin 5	-2.2896
84467	FBN3	fibrillin 3	2.2661
2203	FBP1	fructose-1,6-bisphosphatase 1	-1.3509
64319	FBS1	fibrosin 1	-2.6375
64319	FBS1	fibrosin 1	-1.4348
22992	FBXL11	F-box and leucine-rich repeat protein 11	-1.9076
146330	FBXL16	F-box and leucine-rich repeat protein 16	-1.8065
64839	FBXL17	F-box and leucine-rich repeat protein 17	-2.2475
54620	FBXL19	F-box and leucine-rich repeat protein 19	-1.2018
26224	FBXL3	F-box and leucine-rich repeat protein 3	-1.1474
26234	FBXL5	F-box and leucine-rich repeat protein 5	-1.6653
23194	FBXL7	F-box and leucine-rich repeat protein 7	-2.1838
55336	FBXL8	F-box and leucine-rich repeat protein 8	-1.8110
201456	FBXO15	F-box protein 15	4.3358
84893	FBXO18	F-box protein, helicase, 18	-2.8788
23014	FBXO21	F-box protein 21	-1.6099
26263	FBXO22	F-box protein 22	-1.1066
23219	FBXO28	F-box protein 28	-0.8429
84085	FBXO30	F-box protein 30	-1.6709
81545	FBXO38	F-box protein 38	-0.6390
93611	FBXO44	F-box protein 44	-1.5651
25793	FBXO7	F-box protein 7	-2.7929
26268	FBXO9	F-box protein 9	-2.7539
26268	FBXO9	F-box protein 9	-1.3021
23291	FBXW11	F-box and WD-40 domain protein 11	-1.0503
54461	FBXW5	F-box and WD-40 domain protein 5	-3.1280
55294	FBXW7	F-box and WD-40 domain protein 7 (archipelago homolog, Drosophila)	-1.2395
2207	FCER1G	Fc fragment of IgE, high affinity I, receptor for; gamma polypeptide	-2.0098
8857	FCGBP	Fc fragment of IgG binding protein	-2.7018
89848	FCHSD1	FCH and double SH3 domains 1	-1.8370
9873	FCHSD2	FCH and double SH3 domains 2	-3.2095
2220	FCN2	ficolin (collagen/fibrinogen domain containing lectin) 2 (hucolin)	-1.8155
8547	FCN3	ficolin (collagen/fibrinogen domain containing) 3 (Hakata antigen)	-1.6027
2222	FDFT1	farnesyl-diphosphate farnesyltransferase 1	-1.2798
2224	FDPS	farnesyl diphosphate synthase (farnesyl pyrophosphate synthetase, dimethylallyltranstransferase, geranyltranstransferase)	-2.9293
2224	FDPS	farnesyl diphosphate synthase (farnesyl pyrophosphate synthetase, dimethylallyltranstransferase, geranyltranstransferase)	-1.8865
2230	FDX1	ferredoxin 1	-1.4202
89846	FGD3	FYVE, RhoGEF and PH domain containing 3	-1.9397
2246	FGF1	fibroblast growth factor 1 (acidic)	-1.9637
26127	FGFR1OP2	FGFR1 oncogene partner 2	-2.0388
2263	FGFR2	fibroblast growth factor receptor 2 (bacteria-expressed kinase, keratinocyte growth factor receptor, craniofacial dysostosis 1, Crouzon syndrome, Pfeiffer syndrome, Jackson-Weiss syndrome)	-1.3673
53834	FGFRL1	fibroblast growth factor receptor-like 1	-2.2670
2266	FGG	fibrinogen gamma chain	-5.1570
2271	FH	fumarate hydratase	-1.1896
2274	FHL2	four and a half LIM domains 2	-1.2552
84929	FIBCD1	fibrinogen C domain containing 1	-2.8233
9158	FIBP	fibroblast growth factor (acidic) intracellular binding protein	-2.2488
60681	FKBP10	FK506 binding protein 10, 65 kDa	-0.9297
51303	FKBP11	FK506 binding protein 11, 19 kDa	1.4366
55033	FKBP14	FK506 binding protein 14, 22 kDa	-2.9845
2280	FKBP1A	FK506 binding protein 1A, 12kDa	-3.1935
2286	FKBP2	FK506 binding protein 2, 13kDa	-3.2904
2287	FKBP3	FK506 binding protein 3, 25kDa	-0.8997
2288	FKBP4	FK506 binding protein 4, 59kDa	-1.6724
23770	FKBP8	FK506 binding protein 8, 38kDa	-2.3378
59347	FKSG2	null	2.7392
2314	FLII	flightless I homolog (Drosophila)	-3.9530
55069	FLJ10099	null	-2.0415
55082	FLJ10154	null	-1.9748
55110	FLJ10292	null	-1.3499
55701	FLJ10357	null	-0.6866
55209	FLJ10707	null	-2.9811
55739	FLJ10769	null	-0.8842
55226	FLJ10774	null	-1.3771
55244	FLJ10847	null	-2.7859
55262	FLJ10925	null	-2.8469
55281	FLJ11000	null	-2.2596
65117	FLJ11021	null	-0.5295
55337	FLJ11286	null	-1.8454
79719	FLJ11506	null	-1.2312
60673	FLJ11773	null	-2.4211
79882	FLJ11806	null	-0.5721
79882	FLJ11806	null	-1.2023
79869	FLJ12529	null	0.6974
79840	FLJ12610	null	-0.9610
339175	FLJ12760	null	-2.7663
80067	FLJ13096	null	1.0760
79650	FLJ13154	null	0.9252
79755	FLJ13841	null	-1.3745
79829	FLJ13848	null	1.1924
64755	FLJ13868	null	-1.7546
79907	FLJ14126	null	-1.4957
79972	FLJ14327	null	-1.9566
80097	FLJ14346	null	-3.2193
84908	FLJ14668	null	-1.3060
84915	FLJ14721	null	-1.0130
84922	FLJ14768	null	-1.5675
84926	FLJ14800	null	-2.7933
284391	FLJ14959	null	3.6308
54494	FLJ20010	null	-2.0915
54790	FLJ20032	null	-1.5461
54867	FLJ20254	null	0.8367
55627	FLJ20297|FLJ41352	null	-1.4424
55638	FLJ20366	null	-2.6624
54929	FLJ20422	null	-0.6532
54932	FLJ20433	null	-1.9838
54934	FLJ20436	null	-1.0267
54517	FLJ20485	null	-1.3789
54949	FLJ20487	null	-0.7064
54969	FLJ20534	null	-1.7508
54977	FLJ20551	null	-3.0802
54989	FLJ20582	null	0.6560
55004	FLJ20625	null	-2.5977
54621	FLJ20674	null	-1.6860
55049	FLJ20850	null	-1.3682
80221	FLJ20920	null	-3.5566
79600	FLJ21127	null	-1.9989
79918	FLJ21148	null	-1.6501
64417	FLJ21657	null	1.9511
56912	FLJ21827	null	-0.5679
64772	FLJ21865	null	-0.8511
65084	FLJ22104	null	-0.9926
64777	FLJ22318	null	-2.5283
63901	FLJ22794	null	1.0888
79731	FLJ23441	null	-0.9227
79780	FLJ23518	null	2.5216
149076	FLJ25476	null	-2.0174
388566	FLJ26175	null	3.2435
253868	FLJ30313	null	2.4841
150378	FLJ30901	null	-2.3697
153830	FLJ31951	null	-1.8684
150962	FLJ32312	null	1.7914
124637	FLJ32499	null	-3.3025
127731	FLJ32784	null	-1.6243
93233	FLJ32926	null	-3.1757
283450	FLJ34154	null	-2.3276
285464	FLJ34443	null	-2.7412
124093	FLJ34512	null	-2.5827
168455	FLJ36031	null	-1.5111
400643	FLJ38028	null	-2.7949
151009	FLJ38359|LOC440894	null	1.5549
132720	FLJ39370	null	-1.1116
51275	FLJ39616	null	0.4683
441094	FLJ42709	null	-1.3005
388115	FLJ43339	null	2.2910
375341	FLJ43654	null	-1.1329
392490	FLJ44635	null	-1.0787
399844	FLJ45445	null	-2.4181
399844	FLJ45445|LOC401111	null	-2.9297
400645	FLJ45994	null	2.8781
255403	FLJ90036	null	3.7226
389389	FLJ90086	null	-4.1333
2317	FLNB	filamin B, beta (actin binding protein 278)	-3.0260
56776	FMN2	formin 2	1.7055
114793	FMNL2	formin-like 2	-2.1862
2327	FMO2	flavin containing monooxygenase 2	-3.2258
56935	FN5	null	-1.5664
55660	FNBP3	formin binding protein 3	-1.1559
23360	FNBP4	formin binding protein 4	1.3188
22862	FNDC3A	fibronectin type III domain containing 3A	-3.9478
64838	FNDC4	fibronectin type III domain containing 4	-2.2501
2339	FNTA	farnesyltransferase, CAAX box, alpha	-2.6485
2353	FOS	v-fos FBJ murine osteosarcoma viral oncogene homolog	-2.4230
2354	FOSB	FBJ murine osteosarcoma viral oncogene homolog B	-4.1629
8061	FOSL1	FOS-like antigen 1	-3.8145
3171	FOXA3	forkhead box A3	2.4893
2291	FOXG1A	forkhead box G1A	-6.5090
668	FOXL2	forkhead box L2	-1.8858
2305	FOXM1	forkhead box M1	-2.0654
2308	FOXO1A	forkhead box O1A (rhabdomyosarcoma)	-2.1281
2309	FOXO3A	forkhead box O3A	-2.9663
2483	FRG1	FSHD region gene 1	0.7752
6624	FSCN1	fascin homolog 1, actin-bundling protein (Strongylocentrotus purpuratus)	-1.6831
11167	FSTL1	follistatin-like 1	-3.4325
10272	FSTL3	follistatin-like 3 (secreted glycoprotein)	-4.2595
2495	FTH1	ferritin, heavy polypeptide 1	-2.5410
2495	FTH1	ferritin, heavy polypeptide 1	-4.0034
2495	FTH1	ferritin, heavy polypeptide 1	-1.1889
2495	FTH1	ferritin, heavy polypeptide 1	1.2408
2509	FTHP1	ferritin, heavy polypeptide pseudogene 1	-0.6858
2512	FTL	ferritin, light polypeptide	-0.4563
2512	FTL	ferritin, light polypeptide	-2.3279
79068	FTO	null	-1.2745
64400	FTS	fused toes homolog (mouse)	1.1723
24140	FTSJ1	FtsJ homolog 1 (E. coli)	-1.9747
8880	FUBP1	far upstream element (FUSE) binding protein 1	-1.4741
8939	FUBP3	far upstream element (FUSE) binding protein 3	-4.0434
2517	FUCA1	fucosidase, alpha-L- 1, tissue	-1.4016
139341	FUNDC1	FUN14 domain containing 1	-0.5270
2521	FUS	fusion (involved in t(12;16) in malignant liposarcoma)	-0.3977
10772	FUSIP1	FUS interacting protein (serine/arginine-rich) 1	1.1099
170384	FUT11	fucosyltransferase 11 (alpha (1,3) fucosyltransferase)	-1.9923
486	FXYD2	FXYD domain containing ion transport regulator 2	3.8622
53827	FXYD5	FXYD domain containing ion transport regulator 5	-1.5602
53826	FXYD6	FXYD domain containing ion transport regulator 6	-1.2920
53822	FXYD7	FXYD domain containing ion transport regulator 7	-3.2683
84248	FYTTD1	forty-two-three domain containing 1	-3.1114
8322	FZD4	frizzled homolog 4 (Drosophila)	-0.6749
50486	G0S2	G0/G1switch 2	-0.8160
8896	G10	null	-2.9166
8896	G10	null	-3.6277
2537	G1P3	interferon, alpha-inducible protein (clone IFI-6-16)	-2.3669
10146	G3BP	null	-1.0410
2538	G6PC	glucose-6-phosphatase, catalytic (glycogen storage disease type I, von Gierke disease)	2.2478
2539	G6PD	glucose-6-phosphate dehydrogenase	-1.4140
2549	GAB1	GRB2-associated binding protein 1	-1.7414
11337	GABARAP	GABA(A) receptor-associated protein	-5.1504
23710	GABARAPL1	GABA(A) receptor-associated protein like 1	-3.9200
23766	GABARAPL3	GABA(A) receptors associated protein like 3	-3.8200
4616	GADD45B	growth arrest and DNA-damage-inducible, beta	-1.2216
90480	GADD45GIP1	growth arrest and DNA-damage-inducible, gamma interacting protein 1	-1.2713
2585	GALK2	galactokinase 2	-0.6143
130589	GALM	galactose mutarotase (aldose 1-epimerase)	-2.7349
55454	GALNACT-2	null	-2.6659
2589	GALNT1	UDP-N-acetyl-alpha-D-galactosamine:polypeptide N-acetylgalactosaminyltransferase 1 (GalNAc-T1)	-2.3023
114805	GALNT13	UDP-N-acetyl-alpha-D-galactosamine:polypeptide N-acetylgalactosaminyltransferase 13 (GalNAc-T13)	1.9388
2590	GALNT2	UDP-N-acetyl-alpha-D-galactosamine:polypeptide N-acetylgalactosaminyltransferase 2 (GalNAc-T2)	-2.1531
117248	GALNTL2	UDP-N-acetyl-alpha-D-galactosamine:polypeptide N-acetylgalactosaminyltransferase-like 2	-1.0417
374378	GALNTL4	UDP-N-acetyl-alpha-D-galactosamine:polypeptide N-acetylgalactosaminyltransferase-like 4	2.7457
2593	GAMT	guanidinoacetate N-methyltransferase	-2.0389
23193	GANAB	glucosidase, alpha; neutral AB	-3.7189
2597	GAPDH	glyceraldehyde-3-phosphate dehydrogenase	-6.1951
2597	GAPDH	glyceraldehyde-3-phosphate dehydrogenase	-6.6904
26130	GAPVD1	GTPase activating protein and VPS9 domains 1	-0.7653
253959	GARNL1	GTPase activating Rap/RanGAP domain-like 1	-2.8541
84253	GARNL3	GTPase activating Rap/RanGAP domain-like 3	-1.0420
2617	GARS	glycyl-tRNA synthetase	-1.8927
246176	GAS2L2	growth arrest-specific 2 like 2	-2.9767
2621	GAS6	growth arrest-specific 6	-0.9388
2624	GATA2	GATA binding protein 2	-4.1953
2627	GATA6	GATA binding protein 6	-3.4610
54815	GATAD2A	GATA zinc finger domain containing 2A	-1.7494
57459	GATAD2B	GATA zinc finger domain containing 2B	-0.6803
2629	GBA	glucosidase, beta; acid (includes glucosylceramidase)	-2.1417
2629	GBA|GBAP	glucosidase, beta; acid (includes glucosylceramidase)|glucosidase, beta; acid, pseudogene	-0.8914
2629	GBA|GBAP	glucosidase, beta; acid (includes glucosylceramidase)|glucosidase, beta; acid, pseudogene	-4.9243
57704	GBA2	glucosidase, beta (bile acid) 2	-2.1083
2631	GBAS	glioblastoma amplified sequence	-3.0329
2632	GBE1	glucan (1,4-alpha-), branching enzyme 1 (glycogen branching enzyme, Andersen disease, glycogen storage disease type IV)	-1.7285
2633	GBP1	guanylate binding protein 1, interferon-inducible, 67kDa	-0.9933
2634	GBP2	guanylate binding protein 2, interferon-inducible	-1.4451
2637	GBX2	gastrulation brain homeobox 2	-1.3156
10289	GC20	null	-0.5810
23464	GCAT	glycine C-acetyltransferase (2-amino-3-ketobutyrate coenzyme A ligase)	-1.0704
2644	GCHFR	GTP cyclohydrolase I feedback regulator	-1.1433
2730	GCLM	glutamate-cysteine ligase, modifier subunit	-2.9874
2648	GCN5L2	GCN5 general control of amino-acid synthesis 5-like 2 (yeast)	-2.0090
2650	GCNT1	glucosaminyl (N-acetyl) transferase 1, core 2 (beta-1,6-N-acetylglucosaminyltransferase)	-1.0597
2653	GCSH	glycine cleavage system protein H (aminomethyl carrier)	-2.1655
2653	GCSH	glycine cleavage system protein H (aminomethyl carrier)	-2.4447
2664	GDI1	GDP dissociation inhibitor 1	-2.0483
2665	GDI2	GDP dissociation inhibitor 2	-3.6951
2669	GEM	GTP binding protein overexpressed in skeletal muscle	-2.2913
50628	GEMIN4	gem (nuclear organelle) associated protein 4	-1.4708
8987	GENX-3414	null	1.0890
85476	GFM1	G elongation factor, mitochondrial 1	-2.0469
2673	GFPT1	glutamine-fructose-6-phosphate transaminase 1	-1.5336
23163	GGA3	golgi associated, gamma adaptin ear containing, ARF binding protein 3	-0.7719
2677	GGCX	gamma-glutamyl carboxylase	-1.5223
199720	GGN	gametogenetin	-1.3552
2678	GGT1|LOC440819|GGTL4|GGT2	gamma-glutamyltransferase 1|gamma-glutamyltransferase-like 4|gamma-glutamyltransferase 2	2.7352
2687	GGTLA1	gamma-glutamyltransferase-like activity 1	-7.9130
27069	GHITM	growth hormone inducible transmembrane protein	-1.1998
28964	GIT1	G protein-coupled receptor kinase interactor 1	-2.3163
2697	GJA1	gap junction protein, alpha 1, 43kDa (connexin 43)	-1.7987
349149	GJE1	gap junction protein, epsilon 1, 29kDa	3.0157
2717	GLA	galactosidase, alpha	-2.6911
2720	GLB1	galactosidase, beta 1	1.0665
2731	GLDC	glycine dehydrogenase (decarboxylating; glycine decarboxylase, glycine cleavage system protein P)	2.5171
169792	GLIS3	GLIS family zinc finger 3	-2.9423
2739	GLO1	glyoxalase I	-1.3796
2745	GLRX	glutaredoxin (thioltransferase)	-4.3243
55849	GLT28D1	glycosyltransferase 28 domain containing 1	-1.2323
55830	GLT8D1	glycosyltransferase 8 domain containing 1	-2.8226
29997	GLTSCR2	glioma tumor suppressor candidate region gene 2	0.7824
2746	GLUD1	glutamate dehydrogenase 1	-3.9902
2747	GLUD2	glutamate dehydrogenase 2	-2.3498
2752	GLUL	glutamate-ammonia ligase (glutamine synthetase)	-3.2559
57473	GM632	null	-2.0542
51292	GMPR2	guanosine monophosphate reductase 2	-1.8294
8833	GMPS	guanine monphosphate synthetase	-2.1381
9630	GNA14	guanine nucleotide binding protein (G protein), alpha 14	-1.1548
2771	GNAI2	guanine nucleotide binding protein (G protein), alpha inhibiting activity polypeptide 2	-3.8518
2776	GNAQ	guanine nucleotide binding protein (G protein), q polypeptide	-3.5878
2778	GNAS	GNAS complex locus	-7.3783
2778	GNAS	GNAS complex locus	-0.7808
2782	GNB1	guanine nucleotide binding protein (G protein), beta polypeptide 1	-0.7522
2783	GNB2	guanine nucleotide binding protein (G protein), beta polypeptide 2	-2.9930
10399	GNB2L1	guanine nucleotide binding protein (G protein), beta polypeptide 2-like 1	-4.3926
10020	GNE	glucosamine (UDP-N-acetyl)-2-epimerase/N-acetylmannosamine kinase	-1.8180
2791	GNG11	guanine nucleotide binding protein (G protein), gamma 11	1.3096
55970	GNG12	guanine nucleotide binding protein (G protein), gamma 12	-2.2325
55970	GNG12	guanine nucleotide binding protein (G protein), gamma 12	-2.4252
2785	GNG3	guanine nucleotide binding protein (G protein), gamma 3	2.5809
2787	GNG5	guanine nucleotide binding protein (G protein), gamma 5	-1.3021
26354	GNL3	guanine nucleotide binding protein-like 3 (nucleolar)	-1.1590
84572	GNPTG	N-acetylglucosamine-1-phosphate transferase, gamma subunit	-3.6619
2799	GNS	glucosamine (N-acetyl)-6-sulfatase (Sanfilippo disease IIID)	-2.0528
23015	GOLGA8A	golgi autoantigen, golgin subfamily a, 8A	1.0576
23015	GOLGA8B|GOLGA8A	golgi autoantigen, golgin subfamily a, 8B|golgi autoantigen, golgin subfamily a, 8A	-1.6837
23015	GOLGA8B|GOLGA8A	golgi autoantigen, golgin subfamily a, 8B|golgi autoantigen, golgin subfamily a, 8A	-1.9402
2804	GOLGB1	golgi autoantigen, golgin subfamily b, macrogolgin (with transmembrane signal), 1	-1.4656
51280	GOLPH2	golgi phosphoprotein 2	-4.6462
64083	GOLPH3	golgi phosphoprotein 3 (coat-protein)	-3.2420
26003	GORASP2	golgi reassembly stacking protein 2, 55kDa	-0.7034
9527	GOSR1	golgi SNAP receptor complex member 1	-1.0074
2805	GOT1	glutamic-oxaloacetic transaminase 1, soluble (aspartate aminotransferase 1)	-2.9737
2812	GP1BB	glycoprotein Ib (platelet), beta polypeptide	-1.6432
151306	GPBAR1	G protein-coupled bile acid receptor 1	-1.4596
2817	GPC1	glypican 1	-2.7405
23171	GPD1L	glycerol-3-phosphate dehydrogenase 1-like	-1.9697
2821	GPI	glucose phosphate isomerase	-1.8306
54872	GPI7	null	-0.4498
4076	GPIAP1	GPI-anchored membrane protein 1	-1.7938
2822	GPLD1	glycosylphosphatidylinositol specific phospholipase D1	-2.0355
10457	GPNMB	glycoprotein (transmembrane) nmb	-1.6682
56927	GPR108	G protein-coupled receptor 108	-3.6095
222611	GPR111	G protein-coupled receptor 111	2.2571
131601	GPR175	G protein-coupled receptor 175	-1.9028
2850	GPR27	G protein-coupled receptor 27	1.0258
2859	GPR35	G protein-coupled receptor 35	-2.9049
9283	GPR37L1	G-protein coupled receptor 37 like 1	-1.4525
55890	GPRC5C	G protein-coupled receptor, family C, group 5, member C	-1.9130
2873	GPS1	G protein pathway suppressor 1	-2.5684
63940	GPSM3	G-protein signalling modulator 3 (AGS3-like, C. elegans)	-1.1701
9524	GPSN2	glycoprotein, synaptic 2	-2.2560
2876	GPX1	glutathione peroxidase 1	-0.5167
2878	GPX3	glutathione peroxidase 3 (plasma)	-4.5619
2879	GPX4	glutathione peroxidase 4 (phospholipid hydroperoxidase)	-5.7265
257202	GPX6	glutathione peroxidase 6 (olfactory)	-1.5682
65983	GRAMD3	GRAM domain containing 3	-1.0586
2888	GRB14	growth factor receptor-bound protein 14	1.3617
2885	GRB2	growth factor receptor-bound protein 2	-1.8531
2885	GRB2	growth factor receptor-bound protein 2	-0.5865
113246	GRCC10	null	-1.8371
9687	GREB1	null	-3.2022
9380	GRHPR	glyoxylate reductase/hydroxypyruvate reductase	0.8418
2901	GRIK5	glutamate receptor, ionotropic, kainate 5	-1.3941
2907	GRINA	glutamate receptor, ionotropic, N-methyl D-asparate-associated protein 1 (glutamate binding)	-4.1137
2869	GRK5	G protein-coupled receptor kinase 5	-1.6811
2896	GRN	granulin	-2.1951
80273	GRPEL1	GrpE-like 1, mitochondrial (E. coli)	-1.8697
2926	GRSF1	G-rich RNA sequence binding factor 1	-1.0856
83743	GRWD1	glutamate-rich WD repeat containing 1	1.3829
2931	GSK3A	glycogen synthase kinase 3 alpha	-2.2008
2934	GSN	gelsolin (amyloidosis, Finnish type)	-3.0911
2935	GSPT1	G1 to S phase transition 1	-2.2184
23708	GSPT2	G1 to S phase transition 2	-1.5557
2937	GSS	glutathione synthetase	-2.8845
2939	GSTA2	glutathione S-transferase A2	-6.3025
2940	GSTA3	glutathione S-transferase A3	-4.4001
2941	GSTA4	glutathione S-transferase A4	-3.3770
2948	GSTM4	glutathione S-transferase M4	-1.7134
119391	GSTO2	glutathione S-transferase omega 2	1.7698
2950	GSTP1	glutathione S-transferase pi	-1.6955
79712	GTDC1	glycosyltransferase-like domain containing 1	-2.5682
2959	GTF2B	general transcription factor IIB	-2.2783
404672	GTF2H5	general transcription factor IIH, polypeptide 5	-0.9040
2969	GTF2IP1|GTF2I	general transcription factor II, i, pseudogene 1|general transcription factor II, i	-3.2014
9569	GTF2IRD1	GTF2I repeat domain containing 1	-0.4821
2976	GTF3C2	general transcription factor IIIC, polypeptide 2, beta 110kDa	0.6767
9330	GTF3C3	general transcription factor IIIC, polypeptide 3, 102kDa	-1.3945
29105	GTL3	null	0.8564
23560	GTPBP4	GTP binding protein 4	-1.5252
2977	GUCY1A2	guanylate cyclase 1, soluble, alpha 2	1.5804
2987	GUK1	guanylate kinase 1	-3.1222
51454	GULP1	GULP, engulfment adaptor PTB domain containing 1	-1.2033
2990	GUSB	glucuronidase, beta	-1.3929
2992	GYG1	glycogenin 1	-3.5734
2995	GYPC	glycophorin C (Gerbich blood group)	-2.1464
2996	GYPE	glycophorin E	-2.8637
2997	GYS1	glycogen synthase 1 (muscle)	-2.6389
3004	GZMM	granzyme M (lymphocyte met-ase 1)	-0.7692
283120	H19	H19, imprinted maternally expressed untranslated mRNA	-6.7965
8971	H1FX	H1 histone family, member X	-1.6098
94239	H2AFV	H2A histone family, member V	-1.1562
9555	H2AFY	H2A histone family, member Y	-2.9072
9555	H2AFY	H2A histone family, member Y	-0.8739
3015	H2AFZ	H2A histone family, member Z	-2.1298
3021	H3F3B	H3 histone, family 3B (H3.3B)	-0.9849
3028	HADH2	hydroxyacyl-Coenzyme A dehydrogenase, type II	-0.7476
3030	HADHA	hydroxyacyl-Coenzyme A dehydrogenase/3-ketoacyl-Coenzyme A thiolase/enoyl-Coenzyme A hydratase (trifunctional protein), alpha subunit	-1.5057
3032	HADHB	hydroxyacyl-Coenzyme A dehydrogenase/3-ketoacyl-Coenzyme A thiolase/enoyl-Coenzyme A hydratase (trifunctional protein), beta subunit	-3.1808
3033	HADHSC	L-3-hydroxyacyl-Coenzyme A dehydrogenase, short chain	-1.4697
3029	HAGH	hydroxyacylglutathione hydrolase	-2.9601
57817	HAMP	hepcidin antimicrobial peptide	-1.3445
3035	HARS	histidyl-tRNA synthetase	-1.8864
23438	HARSL	histidyl-tRNA synthetase-like	0.5645
8520	HAT1	histone acetyltransferase 1	-2.3029
10456	HAX1	HCLS1 associated protein X-1	-2.5282
3040	HBA1|HBA2	hemoglobin, alpha 1|hemoglobin, alpha 2	-3.2841
122961	HBLD1	HESB like domain containing 1	-0.7513
55365	HCA112	null	-2.2532
23310	hCAP-D3	null	-0.6438
54985	HCFC1R1	host cell factor C1 regulator 1 (XPO1 dependent)	-1.4475
253018	HCG27	HLA complex group 27	4.6481
54435	HCG4	HLA complex group 4	-6.1817
10866	HCP5	HLA complex P5	-1.1865
3060	HCRT	hypocretin (orexin) neuropeptide precursor	-3.9173
10870	HCST	hematopoietic cell signal transducer	-1.8436
3066	HDAC2	histone deacetylase 2	-1.6576
10013	HDAC6	histone deacetylase 6	1.1459
51574	HDCMA18P	null	-1.1316
51574	HDCMA18P	null	-1.5849
3068	HDGF	hepatoma-derived growth factor (high-mobility group protein 1-like)	-3.5798
84064	HDHD2	haloacid dehalogenase-like hydrolase domain containing 2	-1.1559
3069	HDLBP	high density lipoprotein binding protein (vigilin)	-4.1307
50865	HEBP1	heme binding protein 1	-2.5723
23593	HEBP2	heme binding protein 2	-1.6501
25831	HECTD1	HECT domain containing 1	-3.2092
79654	HECTD3	HECT domain containing 3	-1.9407
113510	HEL308	null	-2.2166
8925	HERC1	hect (homologous to the E6-AP (UBE3A) carboxyl terminus) domain and RCC1 (CHC1)-like domain (RLD) 1	0.6781
440248	HERC2P2|LOC440248	hect domain and RLD 2 pseudogene 2	-2.6375
26091	HERC4	hect domain and RLD 4	-3.6233
388585	HES5	hairy and enhancer of split 5 (Drosophila)	-2.5632
124790	HEXIM2	hexamthylene bis-acetamide inducible 2	-1.2426
10480	hfl-B5	null	-2.9779
64645	HIAT1	hippocampus abundant transcript 1	0.9453
11112	HIBADH	3-hydroxyisobutyrate dehydrogenase	-2.7219
26275	HIBCH	3-hydroxyisobutyryl-Coenzyme A hydrolase	-1.9227
3091	HIF1A	hypoxia-inducible factor 1, alpha subunit (basic helix-loop-helix transcription factor)	-3.0173
55662	HIF1AN	hypoxia-inducible factor 1, alpha subunit inhibitor	-1.1274
64344	HIF3A	hypoxia inducible factor 3, alpha subunit	1.3028
25994	HIGD1A	HIG1 domain family, member 1A	-1.8881
25994	HIGD1A	HIG1 domain family, member 1A	-2.5217
25994	HIGD1A	HIG1 domain family, member 1A	-2.7319
3094	HINT1	histidine triad nucleotide binding protein 1	3.5356
84681	HINT2	histidine triad nucleotide binding protein 2	-1.3581
9026	HIP1R	null	-1.0965
3093	HIP2	huntingtin interacting protein 2	-1.2487
27247	HIRIP5	HIRA interacting protein 5	-0.4923
8335	HIST1H2AB	histone 1, H2ab	-1.6196
8331	HIST1H2AJ	histone 1, H2aj	-1.4879
8330	HIST1H2AK	histone 1, H2ak	-0.8618
8336	HIST1H2AM	histone 1, H2am	-1.7943
3018	HIST1H2BB	histone 1, H2bb	1.5632
8347	HIST1H2BC	histone 1, H2bc	5.7449
8344	HIST1H2BE	histone 1, H2be	-1.3780
85236	HIST1H2BK	histone 1, H2bk	-0.7657
8356	HIST1H3J	histone 1, H3j	-1.2228
8364	HIST1H4C	histone 1, H4c	-1.3008
8360	HIST1H4D	histone 1, H4d	-0.8443
8361	HIST1H4F	histone 1, H4f	-0.6857
8338	HIST2H2AA|HIST2H2AC	histone 2, H2aa|histone 2, H2ac	-2.2100
317772	HIST2H2AB	histone 2, H2ab	-0.9941
121504	HIST4H4	histone 4, H4	-2.6601
3098	HK1	hexokinase 1	-2.5993
10471	HKE2	HLA class II region expressed gene KE2	-2.8641
284459	HKR1	GLI-Kruppel family member HKR1	-1.4322
3105	HLA-A	major histocompatibility complex, class I, A	-5.5346
3105	HLA-A	major histocompatibility complex, class I, A	-3.0162
3105	HLA-A	major histocompatibility complex, class I, A	-4.4715
3107	HLA-C	major histocompatibility complex, class I, C	-4.7672
3107	HLA-C	major histocompatibility complex, class I, C	3.2723
3106	HLA-C|HLA-B	major histocompatibility complex, class I, C|major histocompatibility complex, class I, B	-3.1946
3108	HLA-DMA	major histocompatibility complex, class II, DM alpha	-2.7249
3111	HLA-DOA	major histocompatibility complex, class II, DO alpha	-3.1273
3120	HLA-DQB2	major histocompatibility complex, class II, DQ beta 2	-2.0528
3122	HLA-DRA	major histocompatibility complex, class II, DR alpha	-4.9974
3123	HLA-DRB1	major histocompatibility complex, class II, DR beta 1	-2.5183
3123	HLA-DRB1|HLA-DRB3	major histocompatibility complex, class II, DR beta 1|major histocompatibility complex, class II, DR beta 3	-2.8743
3124	HLA-DRB2	major histocompatibility complex, class II, DR beta 2	-3.3771
3125	HLA-DRB3	major histocompatibility complex, class II, DR beta 3	-2.4852
3135	HLA-G	HLA-G histocompatibility antigen, class I, G	1.1883
81502	HM13	histocompatibility (minor) 13	-3.6457
3145	HMBS	hydroxymethylbilane synthase	-0.8325
83872	HMCN1	hemicentin 1	-1.0800
10363	HMG20A	high-mobility group 20A	-1.4376
10362	HMG20B	high-mobility group 20B	-1.8633
3159	HMGA1	high mobility group AT-hook 1	-5.2223
3159	HMGA1	high mobility group AT-hook 1	-6.4520
3146	HMGB1	high-mobility group box 1	-4.9281
3148	HMGB2	high-mobility group box 2	0.6456
3155	HMGCL	3-hydroxymethyl-3-methylglutaryl-Coenzyme A lyase (hydroxymethylglutaricaciduria)	-2.8186
3156	HMGCR	3-hydroxy-3-methylglutaryl-Coenzyme A reductase	-2.6074
3150	HMGN1	high-mobility group nucleosome binding domain 1	-0.5347
3150	HMGN1	high-mobility group nucleosome binding domain 1	2.0837
3151	HMGN2	high-mobility group nucleosomal binding domain 2	1.9537
3151	HMGN2	high-mobility group nucleosomal binding domain 2	-3.4808
9324	HMGN3	high mobility group nucleosomal binding domain 3	-0.6733
23526	HMHA1	histocompatibility (minor) HA-1	-1.5345
3162	HMOX1	heme oxygenase (decycling) 1	-2.3985
3163	HMOX2	heme oxygenase (decycling) 2	-1.8475
51155	HN1	hematological and neurological expressed 1	1.0380
10949	HNRPA0	heterogeneous nuclear ribonucleoprotein A0	-1.2276
3178	HNRPA1	heterogeneous nuclear ribonucleoprotein A1	-4.4794
3178	HNRPA1	heterogeneous nuclear ribonucleoprotein A1	-4.2407
3178	HNRPA1|HNRPA1P4	heterogeneous nuclear ribonucleoprotein A1|heterogeneous nuclear ribonucleoprotein A1 pseudogene 4	1.6988
3181	HNRPA2B1	heterogeneous nuclear ribonucleoprotein A2/B1	-4.8816
220988	HNRPA3	heterogeneous nuclear ribonucleoprotein A3	-1.5952
220988	HNRPA3|HNRPA3P1	heterogeneous nuclear ribonucleoprotein A3|heterogeneous nuclear ribonucleoprotein A3 pseudogene 1	-0.8292
3182	HNRPAB	heterogeneous nuclear ribonucleoprotein A/B	-2.1270
3183	HNRPC	heterogeneous nuclear ribonucleoprotein C (C1/C2)	-4.5118
3183	HNRPC	heterogeneous nuclear ribonucleoprotein C (C1/C2)	0.7107
3183	HNRPC	heterogeneous nuclear ribonucleoprotein C (C1/C2)	-5.8425
3183	HNRPC	heterogeneous nuclear ribonucleoprotein C (C1/C2)	0.7145
3184	HNRPD	heterogeneous nuclear ribonucleoprotein D (AU-rich element RNA binding protein 1, 37kDa)	-2.2655
3189	HNRPH3	heterogeneous nuclear ribonucleoprotein H3 (2H9)	-2.5174
3190	HNRPK	heterogeneous nuclear ribonucleoprotein K	-0.6816
4670	HNRPM	heterogeneous nuclear ribonucleoprotein M	-0.9512
10236	HNRPR	heterogeneous nuclear ribonucleoprotein R	-3.3446
3192	HNRPU	heterogeneous nuclear ribonucleoprotein U (scaffold attachment factor A)	-3.2596
11100	HNRPUL1	heterogeneous nuclear ribonucleoprotein U-like 1	-1.9799
26580	HNRPUL2|BSCL2	heterogeneous nuclear ribonucleoprotein U-like 2|Bernardinelli-Seip congenital lipodystrophy 2 (seipin)	-2.4423
9456	HOMER1	homer homolog 1 (Drosophila)	2.2776
51361	HOOK1	hook homolog 1 (Drosophila)	-2.7038
84525	HOP	null	-1.7082
3202	HOXA5	homeobox A5	-2.5320
3213	HOXB3	homeobox B3	-1.9901
3234	HOXD8	homeobox D8	-1.6812
3241	HPCAL1	hippocalcin-like 1	-1.0361
26061	HPCL2	null	-1.3318
3249	HPN	hepsin (transmembrane protease, serine 1)	1.7884
3251	HPRT1	hypoxanthine phosphoribosyltransferase 1 (Lesch-Nyhan syndrome)	1.1352
11234	HPS5	Hermansky-Pudlak syndrome 5	-2.3179
11103	HRB2	HIV-1 Rev binding protein 2	-1.8479
3268	HRBL	HIV-1 Rev binding protein-like	-0.6400
3268	HRBL	HIV-1 Rev binding protein-like	-1.2156
3275	HRMT1L1	HMT1 hnRNP methyltransferase-like 1 (S. cerevisiae)	-0.5420
3276	HRMT1L2	HMT1 hnRNP methyltransferase-like 2 (S. cerevisiae)	-1.0447
9951	HS3ST4	heparan sulfate (glucosamine) 3-O-sulfotransferase 4	2.1984
55352	HSA272196	null	-1.8246
27292	HSA9761	null	-0.9997
51144	HSD17B12	hydroxysteroid (17-beta) dehydrogenase 12	-0.6509
51144	HSD17B12	hydroxysteroid (17-beta) dehydrogenase 12	-1.6382
3295	HSD17B4	hydroxysteroid (17-beta) dehydrogenase 4	-4.5973
8630	HSD17B6	hydroxysteroid (17-beta) dehydrogenase 6	1.7517
51478	HSD17B7	hydroxysteroid (17-beta) dehydrogenase 7	-1.7916
7923	HSD17B8	hydroxysteroid (17-beta) dehydrogenase 8	-1.9838
3283	HSD3B1	hydroxy-delta-5-steroid dehydrogenase, 3 beta- and steroid delta-isomerase 1	-5.1061
259217	HSPA12A	heat shock 70kDa protein 12A	-1.1230
3303	HSPA1A	heat shock 70kDa protein 1A	-2.3816
3304	HSPA1A|HSPA1B	heat shock 70kDa protein 1A|heat shock 70kDa protein 1B	-3.0703
3309	HSPA5	heat shock 70kDa protein 5 (glucose-regulated protein, 78kDa)	-4.8445
3312	HSPA8	heat shock 70kDa protein 8	-5.6613
3313	HSPA9B	heat shock 70kDa protein 9B (mortalin-2)	-3.5290
3315	HSPB1	heat shock 27kDa protein 1	-1.7996
27129	HSPB7	heat shock 27kDa protein family, member 7 (cardiovascular)	-3.1501
26353	HSPB8	heat shock 22kDa protein 8	-1.5955
51372	HSPC016	null	-1.1557
51493	HSPC117	null	-0.3958
29083	HSPC135	null	-1.0006
51504	HSPC152	null	-1.9029
29094	HSPC159	null	-1.5371
51693	HSPC176	null	-1.7999
51524	HSPC196	null	-4.0391
3320	HSPCA	heat shock 90kDa protein 1, alpha	-5.1781
3324	HSPCAL3	heat shock 90kDa protein 1, alpha-like 3	-4.9328
3329	HSPD1	heat shock 60kDa protein 1 (chaperonin)	-5.5910
3336	HSPE1	heat shock 10kDa protein 1 (chaperonin 10)	-1.1204
55863	HT007	null	-1.7596
55863	HT007	null	0.8539
10524	HTATIP	HIV-1 Tat interacting protein, 60kDa	-3.1220
27336	HTATSF1	HIV-1 Tat specific factor 1	-0.8846
3352	HTR1D	5-hydroxytryptamine (serotonin) receptor 1D	-2.4290
3357	HTR2B	5-hydroxytryptamine (serotonin) receptor 2B	3.2537
3359	HTR3A	5-hydroxytryptamine (serotonin) receptor 3A	2.7735
5654	HTRA1	HtrA serine peptidase 1	-2.0146
10075	HUWE1	HECT, UBA and WWE domain containing 1	-3.5586
3373	HYAL1	hyaluronoglucosaminidase 1	-1.7259
54768	HYDIN	hydrocephalus inducing	-2.0870
81888	HYI	hydroxypyruvate isomerase homolog (E. coli)	-2.1907
3376	IARS	isoleucine-tRNA synthetase	-3.2305
55699	IARS2	isoleucine-tRNA synthetase 2, mitochondrial	-0.8842
25998	IBTK	inhibitor of Bruton agammaglobulinemia tyrosine kinase	-2.1750
23463	ICMT	isoprenylcysteine carboxyl methyltransferase	-2.1452
3398	ID2	inhibitor of DNA binding 2, dominant negative helix-loop-helix protein	-2.6816
84099	ID2B	inhibitor of DNA binding 2B, dominant negative helix-loop-helix protein	-1.7055
3416	IDE	insulin-degrading enzyme	-1.3815
3417	IDH1	isocitrate dehydrogenase 1 (NADP+), soluble	-2.6778
3419	IDH3A	isocitrate dehydrogenase 3 (NAD+) alpha	-1.5460
3420	IDH3B	isocitrate dehydrogenase 3 (NAD+) beta	-2.5129
3421	IDH3G	isocitrate dehydrogenase 3 (NAD+) gamma	-2.4293
3422	IDI1	isopentenyl-diphosphate delta isomerase 1	-4.7137
3422	IDI1	isopentenyl-diphosphate delta isomerase 1	-4.9762
3423	IDS	iduronate 2-sulfatase (Hunter syndrome)	-1.6145
3423	IDS	iduronate 2-sulfatase (Hunter syndrome)	-0.9878
3425	IDUA	iduronidase, alpha-L-	-2.5918
9592	IER2	immediate early response 2	-3.0673
8870	IER3	immediate early response 3	-3.6812
51124	IER3IP1	immediate early response 3 interacting protein 1	-0.6878
389792	IER5L	immediate early response 5-like	-2.6640
3426	IF	I factor (complement)	-2.4888
3428	IFI16	interferon, gamma-inducible protein 16	-2.1326
10437	IFI30	interferon, gamma-inducible protein 30	-3.2178
8519	IFITM1	interferon induced transmembrane protein 1 (9-27)	-1.9537
10410	IFITM3	interferon induced transmembrane protein 3 (1-8U)	-3.2319
10410	IFITM3	interferon induced transmembrane protein 3 (1-8U)	-0.7696
387733	IFITM5	null	-1.7387
3459	IFNGR1	interferon gamma receptor 1	-3.0208
3475	IFRD1	interferon-related developmental regulator 1	-1.1682
64163	IFRG15	null	2.4661
55764	IFT122	intraflagellar transport 122 homolog (Chlamydomonas)	-2.6385
90410	IFT20	intraflagellar transport 20 homolog (Chlamydomonas)	-1.8281
90410	IFT20	intraflagellar transport 20 homolog (Chlamydomonas)	-0.8939
55081	IFT57	intraflagellar transport 57 homolog (Chlamydomonas)	-2.3856
80173	IFT74	intraflagellar transport 74 homolog (Chlamydomonas)	-1.3451
57560	IFT80	intraflagellar transport 80 homolog (Chlamydomonas)	-0.9771
28981	IFT81	intraflagellar transport 81 homolog (Chlamydomonas)	-1.4460
3476	IGBP1	immunoglobulin (CD79A) binding protein 1	0.8281
3482	IGF2R	insulin-like growth factor 2 receptor	1.2840
3485	IGFBP2	insulin-like growth factor binding protein 2, 36kDa	-3.5453
3486	IGFBP3	insulin-like growth factor binding protein 3	-1.3385
3487	IGFBP4	insulin-like growth factor binding protein 4	-2.6730
3488	IGFBP5	insulin-like growth factor binding protein 5	-2.9013
3489	IGFBP6	insulin-like growth factor binding protein 6	-3.4645
3490	IGFBP7	insulin-like growth factor binding protein 7	-0.6460
147920	IGFL2	null	-3.3388
3500	IGHG3|IGHG1|IGHM	immunoglobulin heavy constant gamma 3 (G3m marker)|immunoglobulin heavy constant gamma 1 (G1m marker)|immunoglobulin heavy constant mu	-2.1266
3502	IGHG3|IGHG1|IGHM|IGHG2	immunoglobulin heavy constant gamma 3 (G3m marker)|immunoglobulin heavy constant gamma 1 (G1m marker)|immunoglobulin heavy constant mu|immunoglobulin heavy constant gamma 2 (G2m marker)	-2.0893
3508	IGHMBP2	immunoglobulin mu binding protein 2	-1.6762
3514	IGKC	immunoglobulin kappa constant	-3.2743
3321	IGSF3	immunoglobulin superfamily, member 3	2.3483
22997	IGSF9B	immunoglobulin superfamily, member 9B	-1.4996
51447	IHPK2	inositol hexaphosphate kinase 2	-2.1169
3550	IK	IK cytokine, down-regulator of HLA II	-2.2080
53342	IL17D	interleukin 17D	1.8407
23765	IL17R	interleukin 17 receptor	-1.2626
84818	IL17RC	interleukin 17 receptor C	-1.7951
10068	IL18BP	interleukin 18 binding protein	-4.4136
3554	IL1R1	interleukin 1 receptor, type I	-5.0791
3556	IL1RAP	interleukin 1 receptor accessory protein	-2.3315
3557	IL1RN	interleukin 1 receptor antagonist	-2.2651
50604	IL20	interleukin 20	-1.3072
246778	IL27	interleukin 27	-2.5100
9466	IL27RA	interleukin 27 receptor, alpha	-2.9573
282617	IL28B	interleukin 28B (interferon, lambda 3)	-1.6568
3572	IL6ST	interleukin 6 signal transducer (gp130, oncostatin M receptor)	-2.3270
3611	ILK	integrin-linked kinase	-4.2015
10994	ILVBL	ilvB (bacterial acetolactate synthase)-like	-2.9594
10994	ILVBL	ilvB (bacterial acetolactate synthase)-like	-2.6557
387254	IMAA	null	-1.7955
83943	IMMP2L	IMP2 inner mitochondrial membrane peptidase-like (S. cerevisiae)	-1.8051
83943	IMMP2L	IMP2 inner mitochondrial membrane peptidase-like (S. cerevisiae)	-0.8566
10989	IMMT	inner membrane protein, mitochondrial (mitofilin)	-0.9557
92856	IMP4	IMP4, U3 small nucleolar ribonucleoprotein, homolog (yeast)	-1.0035
3613	IMPA2	inositol(myo)-1(or 4)-monophosphatase 2	-1.3486
3614	IMPDH1	IMP (inosine monophosphate) dehydrogenase 1	-1.9426
3615	IMPDH2	IMP (inosine monophosphate) dehydrogenase 2	-1.1634
83729	INHBE	inhibin, beta E	1.8542
3630	INS	insulin	-1.3156
3638	INSIG1	insulin induced gene 1	-3.6828
3642	INSM1	insulinoma-associated 1	-1.7594
50640	IPLA2(GAMMA)	null	-2.2444
[truncated: 4,303 more rows]
