# Supplementary material for: Retinoic acid receptor α as a novel contributor to adrenal cortex structure and function through interactions with Wnt and Vegfa signalling
Source: Sci Rep. 2019 Oct 11;9:14677. doi: 10.1038/s41598-019-50988-2 (PMC6789122; doi:10.1038/s41598-019-50988-2)
Supplement: Supplementary file 4 — Supplementary Table 3 [file 41598_2019_50988_MOESM4_ESM.xls]

## Sheet: Supplementary Table 3
Supplementary Table 3. List of significantly differentially expressed genes in APA_A vs APA_B
Gene ID	Gene Symbol	Gene Name	LogQ[APA_A-APA_B]
2	A2M	alpha-2-macroglobulin	5.7214
8086	AAAS	achalasia, adrenocortical insufficiency, alacrimia (Allgrove, triple-A)	1.7290
65985	AACS	acetoacetyl-CoA synthetase	1.7110
13	AADAC	arylacetamide deacetylase (esterase)	2.8558
57552	AADACL1	arylacetamide deacetylase-like 1	2.6300
14	AAMP	angio-associated, migratory cell protein	3.1770
16	AARS	alanyl-tRNA synthetase	1.0699
80755	AARSD1	alanyl-tRNA synthetase domain containing 1	2.8311
60496	AASDHPPT	aminoadipate-semialdehyde dehydrogenase-phosphopantetheinyl transferase	3.2009
10157	AASS	aminoadipate-semialdehyde synthase	0.9160
26574	AATF	apoptosis antagonizing transcription factor	3.3456
63897	ABC1	null	1.6829
19	ABCA1	ATP-binding cassette, sub-family A (ABC1), member 1	4.7225
79963	ABCA11	ATP-binding cassette, sub-family A (ABC1), member 11 (pseudogene)	1.3281
23461	ABCA5	ATP-binding cassette, sub-family A (ABC1), member 5	2.2626
5243	ABCB1	ATP-binding cassette, sub-family B (MDR/TAP), member 1	4.9347
5244	ABCB4	ATP-binding cassette, sub-family B (MDR/TAP), member 4	1.2667
5244	ABCB4	ATP-binding cassette, sub-family B (MDR/TAP), member 4	-1.1252
10058	ABCB6	ATP-binding cassette, sub-family B (MDR/TAP), member 6	2.1620
79065	ABCB6|ATG9A	ATP-binding cassette, sub-family B (MDR/TAP), member 6|ATG9 autophagy related 9 homolog A (S. cerevisiae)	2.2073
22	ABCB7	ATP-binding cassette, sub-family B (MDR/TAP), member 7	0.9054
4363	ABCC1	ATP-binding cassette, sub-family C (CFTR/MRP), member 1	2.6223
8714	ABCC3	ATP-binding cassette, sub-family C (CFTR/MRP), member 3	1.2944
8714	ABCC3	ATP-binding cassette, sub-family C (CFTR/MRP), member 3	2.4005
5825	ABCD3	ATP-binding cassette, sub-family D (ALD), member 3	2.3390
5826	ABCD4	ATP-binding cassette, sub-family D (ALD), member 4	1.9331
23	ABCF1	ATP-binding cassette, sub-family F (GCN20), member 1	2.2535
55324	ABCF3	ATP-binding cassette, sub-family F (GCN20), member 3	2.6751
55347	ABHD10	abhydrolase domain containing 10	1.8859
25864	ABHD14A	abhydrolase domain containing 14A	2.4884
84836	ABHD14B	abhydrolase domain containing 14B	4.2666
11057	ABHD2	abhydrolase domain containing 2	0.8323
11057	ABHD2|C11orf2	abhydrolase domain containing 2|chromosome 11 open reading frame2	2.4587
10006	ABI1	abl-interactor 1	2.1383
3983	ABLIM1	actin binding LIM protein 1	2.4356
29	ABR	active BCR-related gene	3.5866
30	ACAA1	acetyl-Coenzyme A acyltransferase 1 (peroxisomal 3-oxoacyl-Coenzyme A thiolase)	3.5403
10449	ACAA2	acetyl-Coenzyme A acyltransferase 2 (mitochondrial 3-oxoacyl-Coenzyme A thiolase)	3.9362
27034	ACAD8	acyl-Coenzyme A dehydrogenase family, member 8	1.3028
28976	ACAD9	acyl-Coenzyme A dehydrogenase family, member 9	3.0061
34	ACADM	acyl-Coenzyme A dehydrogenase, C-4 to C-12 straight chain	4.0188
36	ACADSB	acyl-Coenzyme A dehydrogenase, short/branched chain	1.6895
37	ACADVL	acyl-Coenzyme A dehydrogenase, very long chain	3.6946
38	ACAT1	acetyl-Coenzyme A acetyltransferase 1 (acetoacetyl Coenzyme A thiolase)	5.2830
79777	ACBD4	acyl-Coenzyme A binding domain containing 4	0.8984
22985	ACIN1	apoptotic chromatin condensation inducer 1	4.6359
50	ACO2	aconitase 2, mitochondrial	2.9434
10965	ACOT1|ACOT2	acyl-CoA thioesterase 2	2.6386
11332	ACOT7	acyl-CoA thioesterase 7	1.4835
11332	ACOT7	acyl-CoA thioesterase 7	0.8726
23597	ACOT9	acyl-CoA thioesterase 9	2.1454
51	ACOX1	acyl-Coenzyme A oxidase 1, palmitoyl	1.9535
52	ACP1	acid phosphatase 1, soluble	4.4364
93953	ACRC	acidic repeat containing	1.0386
2181	ACSL3	acyl-CoA synthetase long-chain family member 3	1.6993
2182	ACSL4	acyl-CoA synthetase long-chain family member 4	3.6548
55902	ACSS2	acyl-CoA synthetase short-chain family member 2	2.6389
59	ACTA2	actin, alpha 2, smooth muscle, aorta	4.5268
60	ACTB	actin, beta	3.9860
70	ACTC	actin, alpha, cardiac muscle	2.1295
71	ACTG1	actin, gamma 1	3.6997
86	ACTL6A	actin-like 6A	1.6154
87	ACTN1	actinin, alpha 1	4.2604
81	ACTN4	actinin, alpha 4	1.4557
10121	ACTR1A	ARP1 actin-related protein 1 homolog A, centractin alpha (yeast)	2.9479
10120	ACTR1B	ARP1 actin-related protein 1 homolog B, centractin beta (yeast)	0.6220
10096	ACTR3	ARP3 actin-related protein 3 homolog (yeast)	2.4021
57180	ACTR3B	ARP3 actin-related protein 3 homolog B (yeast)	1.3531
57180	ACTR3B	ARP3 actin-related protein 3 homolog B (yeast)	3.1397
102	ADAM10	ADAM metallopeptidase domain 10	1.1739
6868	ADAM17	ADAM metallopeptidase domain 17 (tumor necrosis factor, alpha, converting enzyme)	1.5537
8754	ADAM9	ADAM metallopeptidase domain 9 (meltrin gamma)	3.6888
9510	ADAMTS1	ADAM metallopeptidase with thrombospondin type 1 motif, 1	1.8772
103	ADAR	adenosine deaminase, RNA-specific	3.9240
123	ADFP	adipose differentiation-related protein	3.3967
124	ADH1A	alcohol dehydrogenase 1A (class I), alpha polypeptide	1.8781
125	ADH1B	alcohol dehydrogenase IB (class I), beta polypeptide	0.6335
125	ADH1B	alcohol dehydrogenase IB (class I), beta polypeptide	1.5916
126	ADH1C	alcohol dehydrogenase 1C (class I), gamma polypeptide	1.7970
128	ADH5	alcohol dehydrogenase 5 (class III), chi polypeptide	1.2715
137872	ADHFE1	alcohol dehydrogenase, iron containing, 1	1.1311
51094	ADIPOR1	adiponectin receptor 1	5.8532
79602	ADIPOR2	adiponectin receptor 2	0.5881
23394	ADNP	activity-dependent neuroprotector	1.5900
83440	ADPGK	ADP-dependent glucokinase	1.7180
83440	ADPGK	ADP-dependent glucokinase	2.2236
54936	ADPRHL2	ADP-ribosylhydrolase like 2	3.1074
156	ADRBK1	adrenergic, beta, receptor kinase 1	1.8673
11047	ADRM1	adhesion regulating molecule 1	4.0563
159	ADSS	adenylosuccinate synthase	2.3352
166	AES	amino-terminal enhancer of split	4.2676
246181	AFAR3	null	0.9785
4299	AFF1	AF4/FMR2 family, member 1	2.6808
172	AFG3L1	AFG3 ATPase family gene 3-like 1 (yeast)	1.9460
10939	AFG3L2	AFG3 ATPase family gene 3-like 2 (yeast)	1.7443
175	AGA	aspartylglucosaminidase	1.1006
55109	AGGF1	angiogenic factor with G patch and FHA domains 1	1.7669
55109	AGGF1	angiogenic factor with G patch and FHA domains 1	1.4191
10554	AGPAT1	1-acylglycerol-3-phosphate O-acyltransferase 1 (lysophosphatidic acid acyltransferase, alpha)	3.5177
55326	AGPAT5	1-acylglycerol-3-phosphate O-acyltransferase 5 (lysophosphatidic acid acyltransferase, epsilon)	0.7682
137964	AGPAT6	1-acylglycerol-3-phosphate O-acyltransferase 6 (lysophosphatidic acid acyltransferase, zeta)	3.0019
8540	AGPS	alkylglycerone phosphate synthase	2.0677
185	AGTR1	angiotensin II receptor, type 1	0.8279
10768	AHCYL1	S-adenosylhomocysteine hydrolase-like 1	0.9199
54806	AHI1	Abelson helper integration site 1	1.5959
10598	AHSA1	AHA1, activator of heat shock 90kDa protein ATPase homolog 1 (yeast)	3.0782
199	AIF1	allograft inflammatory factor 1	1.3234
199	AIF1	allograft inflammatory factor 1	1.0341
51390	AIG1	androgen-induced 1	3.6950
202	AIM1	absent in melanoma 1	-1.6108
9049	AIP	aryl hydrocarbon receptor interacting protein	3.2316
50808	AK3	adenylate kinase 3	1.0994
8165	AKAP1	A kinase (PRKA) anchor protein 1	1.5058
8165	AKAP1	A kinase (PRKA) anchor protein 1	1.3965
11216	AKAP10	A kinase (PRKA) anchor protein 10	1.1955
11215	AKAP11	A kinase (PRKA) anchor protein 11	2.8019
445815	AKAP2|PALM2-AKAP2	A kinase (PRKA) anchor protein 2	2.0071
10270	AKAP8	A kinase (PRKA) anchor protein 8	1.8648
26993	AKAP8L	A kinase (PRKA) anchor protein 8-like	2.2616
10142	AKAP9	A kinase (PRKA) anchor protein (yotiao) 9	1.2204
10327	AKR1A1	aldo-keto reductase family 1, member A1 (aldehyde reductase)	0.9040
8574	AKR7A2	aldo-keto reductase family 7, member A2 (aflatoxin aldehyde reductase)	0.7520
8574	AKR7A2	aldo-keto reductase family 7, member A2 (aflatoxin aldehyde reductase)	1.4952
8574	AKR7A2	aldo-keto reductase family 7, member A2 (aflatoxin aldehyde reductase)	2.4213
207	AKT1	v-akt murine thymoma viral oncogene homolog 1	4.1618
84335	AKT1S1	AKT1 substrate 1 (proline-rich)	1.7499
10000	AKT3	v-akt murine thymoma viral oncogene homolog 3 (protein kinase B, gamma)	1.1480
211	ALAS1	aminolevulinate, delta-, synthase 1	1.4347
214	ALCAM	activated leukocyte cell adhesion molecule	2.2474
5832	ALDH18A1	aldehyde dehydrogenase 18 family, member A1	1.7454
216	ALDH1A1	aldehyde dehydrogenase 1 family, member A1	5.0967
219	ALDH1B1	aldehyde dehydrogenase 1 family, member B1	1.6146
10840	ALDH1L1	aldehyde dehydrogenase 1 family, member L1	3.3180
224	ALDH3A2	aldehyde dehydrogenase 3 family, member A2	0.4754
8659	ALDH4A1	aldehyde dehydrogenase 4 family, member A1	1.8112
4329	ALDH6A1	aldehyde dehydrogenase 6 family, member A1	2.3331
501	ALDH7A1	aldehyde dehydrogenase 7 family, member A1	3.2554
226	ALDOA	aldolase A, fructose-bisphosphate	5.1313
79087	ALG12	asparagine-linked glycosylation 12 homolog (yeast, alpha-1,6-mannosyltransferase)	1.4888
199857	ALG14	asparagine-linked glycosylation 14 homolog (yeast)	2.7171
10195	ALG3	asparagine-linked glycosylation 3 homolog (yeast, alpha-1,3-mannosyltransferase)	2.9880
29880	ALG5	asparagine-linked glycosylation 5 homolog (yeast, dolichyl-phosphate beta-glucosyltransferase)	1.5133
249	ALPL	alkaline phosphatase, liver/bone/kidney	2.4421
117583	ALS2CR19	amyotrophic lateral sclerosis 2 (juvenile) chromosome region, candidate 19	0.6884
65062	ALS2CR4	amyotrophic lateral sclerosis 2 (juvenile) chromosome region, candidate 4	2.9211
267	AMFR	autocrine motility factor receptor	2.8479
51421	AMOTL2	angiomotin like 2	2.6890
275	AMT	aminomethyltransferase (glycine cleavage system protein T)	1.6195
51529	ANAPC11	APC11 anaphase promoting complex subunit 11 homolog (yeast)	3.6564
25847	ANAPC13	anaphase promoting complex subunit 13	3.8943
23357	ANGEL1	angel homolog 1 (Drosophila)	1.7098
287	ANK2	ankyrin 2, neuronal	3.4628
51479	ANKFY1	ankyrin repeat and FYVE domain containing 1	1.7312
56172	ANKH	ankylosis, progressive homolog (mouse)	2.0273
56172	ANKH	ankylosis, progressive homolog (mouse)	0.9549
54467	ANKIB1	ankyrin repeat and IBR domain containing 1	2.7112
57763	ANKRA2	ankyrin repeat, family A (RFXANK-like), 2	2.6532
55608	ANKRD10	ankyrin repeat domain 10	2.7695
29123	ANKRD11	ankyrin repeat domain 11	1.1974
29123	ANKRD11	ankyrin repeat domain 11	1.3231
81573	ANKRD13C	ankyrin repeat domain 13C	1.2258
81573	ANKRD13C	ankyrin repeat domain 13C	1.7338
26057	ANKRD17	ankyrin repeat domain 17	2.5278
25959	ANKRD25	ankyrin repeat domain 25	0.5674
8125	ANP32A	acidic (leucine-rich) nuclear phosphoprotein 32 family, member A	3.7930
10541	ANP32B	acidic (leucine-rich) nuclear phosphoprotein 32 family, member B	3.3530
23520	ANP32C	acidic (leucine-rich) nuclear phosphoprotein 32 family, member C	1.4490
23519	ANP32D	acidic (leucine-rich) nuclear phosphoprotein 32 family, member D	1.9692
84168	ANTXR1	anthrax toxin receptor 1	4.1442
118429	ANTXR2	anthrax toxin receptor 2	1.4885
118429	ANTXR2	anthrax toxin receptor 2	2.3509
301	ANXA1	annexin A1	2.8632
311	ANXA11	annexin A11	4.3975
302	ANXA2	annexin A2	1.1206
307	ANXA4	annexin A4	1.6430
308	ANXA5	annexin A5	6.2165
308	ANXA5	annexin A5	1.8137
309	ANXA6	annexin A6	3.5313
310	ANXA7	annexin A7	0.6988
8639	AOC3	amine oxidase, copper containing 3 (vascular adhesion protein 1)	2.5277
23028	AOF2	amine oxidase (flavin containing) domain 2	1.5170
316	AOX1	aldehyde oxidase 1	2.8804
8906	AP1G2	adaptor-related protein complex 1, gamma 2 subunit	2.4250
8907	AP1M1	adaptor-related protein complex 1, mu 1 subunit	2.9124
8905	AP1S2	adaptor-related protein complex 1, sigma 2 subunit	2.3816
8905	AP1S2	adaptor-related protein complex 1, sigma 2 subunit	1.5400
160	AP2A1	adaptor-related protein complex 2, alpha 1 subunit	2.3605
163	AP2B1	adaptor-related protein complex 2, beta 1 subunit	1.4019
163	AP2B1	adaptor-related protein complex 2, beta 1 subunit	1.1894
1173	AP2M1	adaptor-related protein complex 2, mu 1 subunit	6.5191
1175	AP2S1	adaptor-related protein complex 2, sigma 1 subunit	3.4414
8546	AP3B1	adaptor-related protein complex 3, beta 1 subunit	1.0070
8120	AP3B2	adaptor-related protein complex 3, beta 2 subunit	-1.4641
63941	APBA2BP	amyloid beta (A4) precursor protein-binding, family A, member 2 binding protein	1.9799
147495	APCDD1	adenomatosis polyposis coli down-regulated 1	2.6582
327	APEH	N-acylaminoacyl-peptide hydrolase	3.0137
328	APEX1	APEX nuclease (multifunctional DNA repair enzyme) 1	0.5348
51107	APH1A	anterior pharynx defective 1 homolog A (C. elegans)	3.0565
51074	APIP	APAF1 interacting protein	3.1222
51074	APIP	APAF1 interacting protein	3.2658
334	APLP2	amyloid beta (A4) precursor-like protein 2	5.0589
334	APLP2	amyloid beta (A4) precursor-like protein 2	3.1535
27350	APOBEC3C	apolipoprotein B mRNA editing enzyme, catalytic polypeptide-like 3C	3.3399
341	APOC1	apolipoprotein C-I	3.3857
346	APOC4	apolipoprotein C-IV	1.2319
347	APOD	apolipoprotein D	1.3413
348	APOE|HMGA1	apolipoprotein E|high mobility group AT-hook 1	9.8567
23780	APOL2	apolipoprotein L, 2	1.2626
351	APP	amyloid beta (A4) precursor protein (peptidase nexin-II, Alzheimer disease)	5.8692
8883	APPBP1	amyloid beta precursor protein binding protein 1	3.2204
10513	APPBP2	amyloid beta precursor protein (cytoplasmic tail) binding protein 2	1.4448
26060	APPL	null	1.2842
353	APRT	adenine phosphoribosyltransferase	2.4441
353	APRT	adenine phosphoribosyltransferase	1.4390
54840	APTX	aprataxin	3.0918
362	AQP5	aquaporin 5	-1.9555
372	ARCN1	archain 1	0.5370
375	ARF1	ADP-ribosylation factor 1	3.7354
377	ARF3	ADP-ribosylation factor 3	3.5831
377	ARF3	ADP-ribosylation factor 3	1.4660
378	ARF4	ADP-ribosylation factor 4	3.1315
390423	ARF4P3	ADP-ribosylation factor 4 pseudogene 3	3.5927
381	ARF5	ADP-ribosylation factor 5	3.8535
382	ARF6	ADP-ribosylation factor 6	2.2198
26286	ARFGAP3	ADP-ribosylation factor GTPase activating protein 3	5.0662
10564	ARFGEF2	ADP-ribosylation factor guanine nucleotide-exchange factor 2 (brefeldin A-inhibited)	1.9089
23647	ARFIP2	ADP-ribosylation factor interacting protein 2 (arfaptin 2)	2.1688
79658	ARHGAP10	Rho GTPase activating protein 10	1.9016
55114	ARHGAP17	Rho GTPase activating protein 17	3.2355
57584	ARHGAP21	Rho GTPase activating protein 21	2.1784
57584	ARHGAP21	Rho GTPase activating protein 21	1.2121
57584	ARHGAP21	Rho GTPase activating protein 21	1.5388
394	ARHGAP5	Rho GTPase activating protein 5	1.1694
396	ARHGDIA	Rho GDP dissociation inhibitor (GDI) alpha	2.7839
55160	ARHGEF10L	Rho guanine nucleotide exchange factor (GEF) 10-like	2.2438
128272	ARHGEF19	Rho guanine nucleotide exchange factor (GEF) 19	0.8536
50650	ARHGEF3	Rho guanine nucleotide exchange factor (GEF) 3	2.5258
9459	ARHGEF6	Rac/Cdc42 guanine nucleotide exchange factor (GEF) 6	1.6712
23229	ARHGEF9	Cdc42 guanine nucleotide exchange factor (GEF) 9	0.4767
8289	ARID1A	AT rich interactive domain 1A (SWI- like)	0.7406
51742	ARID4B	AT rich interactive domain 4B (RBP1- like)	1.4813
25820	ARIH1	ariadne homolog, ubiquitin-conjugating enzyme E2 binding protein, 1 (Drosophila)	2.2126
10425	ARIH2	ariadne homolog 2 (Drosophila)	0.8820
400	ARL1	ADP-ribosylation factor-like 1	2.9094
285598	ARL10	ADP-ribosylation factor-like 10	1.3329
339231	ARL16	ADP-ribosylation factor-like 16	2.0930
51326	ARL17P1|LOC641522	ADP-ribosylation factor-like 17 pseudogene 1	2.5554
402	ARL2	ADP-ribosylation factor-like 2	1.6149
23568	ARL2BP	ADP-ribosylation factor-like 2 binding protein	2.0034
26225	ARL5A	ADP-ribosylation factor-like 5A	2.2557
221079	ARL5B	ADP-ribosylation factor-like 5B	1.5725
23204	ARL6IP	ADP-ribosylation factor-like 6 interacting protein	4.6073
64225	ARL6IP2	ADP-ribosylation factor-like 6 interacting protein 2	1.6644
51329	ARL6IP4	ADP-ribosylation-like factor 6 interacting protein 4	3.1755
51329	ARL6IP4	ADP-ribosylation-like factor 6 interacting protein 4	2.4961
10550	ARL6IP5	ADP-ribosylation-like factor 6 interacting protein 5	0.9206
151188	ARL6IP6	ADP-ribosylation-like factor 6 interacting protein 6	2.2012
127829	ARL8A	ADP-ribosylation factor-like 8A	2.9945
55207	ARL8B	ADP-ribosylation factor-like 8B	2.3173
55156	ARMC1	armadillo repeat containing 1	1.1980
79798	ARMC5	armadillo repeat containing 5	1.2520
79637	ARMC7	armadillo repeat containing 7	0.8079
80210	ARMC9	armadillo repeat containing 9	2.6565
9823	ARMCX2	armadillo repeat containing, X-linked 2	2.6714
51566	ARMCX3	armadillo repeat containing, X-linked 3	0.8957
158947	ARMCX4	armadillo repeat containing, X-linked 4	1.4510
54470	ARMCX6	armadillo repeat containing, X-linked 6	2.2392
7873	ARMET	arginine-rich, mutated in early stage tumors	4.5132
10552	ARPC1A	actin related protein 2/3 complex, subunit 1A, 41kDa	4.1168
10095	ARPC1B	actin related protein 2/3 complex, subunit 1B, 41kDa	0.8141
10094	ARPC3	actin related protein 2/3 complex, subunit 3, 21kDa	4.6515
10093	ARPC4	actin related protein 2/3 complex, subunit 4, 20kDa	2.7163
10093	ARPC4	actin related protein 2/3 complex, subunit 4, 20kDa	2.1407
10092	ARPC5	actin related protein 2/3 complex, subunit 5, 16kDa	4.0326
81873	ARPC5L	actin related protein 2/3 complex, subunit 5-like	2.7737
57561	ARRDC3	arrestin domain containing 3	5.0664
51593	ARS2	null	0.8340
64801	ARV1	ARV1 homolog (yeast)	1.5506
57412	AS3MT	arsenic (+3 oxidation state) methyltransferase	2.7466
427	ASAH1	N-acylsphingosine amidohydrolase (acid ceramidase) 1	4.4138
427	ASAH1	N-acylsphingosine amidohydrolase (acid ceramidase) 1	4.4387
51130	ASB3	ankyrin repeat and SOCS box-containing 3	0.9590
51666	ASB4	ankyrin repeat and SOCS box-containing 4	3.3706
140459	ASB6	ankyrin repeat and SOCS box-containing 6	1.4963
140461	ASB8	ankyrin repeat and SOCS box-containing 8	2.7750
51008	ASCC1	activating signal cointegrator 1 complex subunit 1	1.2737
84164	ASCC2	activating signal cointegrator 1 complex subunit 2	2.2918
23020	ASCC3L1	activating signal cointegrator 1 complex subunit 3-like 1	3.8700
23300	ASCIZ	null	1.5194
9070	ASH2L	ash2 (absent, small, or homeotic)-like (Drosophila)	1.7171
434	ASIP	agouti signaling protein, nonagouti homolog (mouse)	2.5119
435	ASL	argininosuccinate lyase	1.4473
439	ASNA1	arsA arsenite transporter, ATP-binding, homolog 1 (bacterial)	3.4851
440	ASNS	asparagine synthetase	2.3563
444	ASPH	aspartate beta-hydroxylase	2.9546
460	ASTN	astrotactin	1.8878
171023	ASXL1	additional sex combs like 1 (Drosophila)	0.8831
55252	ASXL2	additional sex combs like 2 (Drosophila)	0.6998
84896	ATAD1	ATPase family, AAA domain containing 1	2.4452
463	ATBF1	AT-binding transcription factor 1	0.8604
468	ATF4	activating transcription factor 4 (tax-responsive enhancer element B67)	3.7617
22926	ATF6	activating transcription factor 6	2.1823
55729	ATF7IP	activating transcription factor 7 interacting protein	0.5949
9140	ATG12	ATG12 autophagy related 12 homolog (S. cerevisiae)	2.0069
9140	ATG12	ATG12 autophagy related 12 homolog (S. cerevisiae)	1.9631
89849	ATG16L2	ATG16 autophagy related 16-like 2 (S. cerevisiae)	2.1772
64422	ATG3	ATG3 autophagy related 3 homolog (S. cerevisiae)	3.2098
84971	ATG4D	ATG4 autophagy related 4 homolog D (S. cerevisiae)	2.1018
471	ATIC	5-aminoimidazole-4-carboxamide ribonucleotide formyltransferase/IMP cyclohydrolase	2.6980
475	ATOX1	ATX1 antioxidant protein 1 homolog (yeast)	1.1581
476	ATP1A1	ATPase, Na+/K+ transporting, alpha 1 polypeptide	6.4530
481	ATP1B1	ATPase, Na+/K+ transporting, beta 1 polypeptide	1.7804
483	ATP1B3	ATPase, Na+/K+ transporting, beta 3 polypeptide	2.7215
483	ATP1B3	ATPase, Na+/K+ transporting, beta 3 polypeptide	5.5449
489	ATP2A3	ATPase, Ca++ transporting, ubiquitous	2.8825
490	ATP2B1	ATPase, Ca++ transporting, plasma membrane 1	2.2097
27032	ATP2C1	ATPase, Ca++ transporting, type 2C, member 1	2.7367
498	ATP5A1	ATP synthase, H+ transporting, mitochondrial F1 complex, alpha subunit, isoform 1, cardiac muscle	7.3501
506	ATP5B	ATP synthase, H+ transporting, mitochondrial F1 complex, beta polypeptide	5.4829
509	ATP5C1	ATP synthase, H+ transporting, mitochondrial F1 complex, gamma polypeptide 1	5.8128
513	ATP5D	ATP synthase, H+ transporting, mitochondrial F1 complex, delta subunit	2.1720
514	ATP5E	ATP synthase, H+ transporting, mitochondrial F1 complex, epsilon subunit	-0.4565
514	ATP5E	ATP synthase, H+ transporting, mitochondrial F1 complex, epsilon subunit	-0.5133
516	ATP5G1	ATP synthase, H+ transporting, mitochondrial F0 complex, subunit c (subunit 9), isoform 1	1.5917
517	ATP5G2	ATP synthase, H+ transporting, mitochondrial F0 complex, subunit c (subunit 9), isoform 2	2.7456
518	ATP5G3	ATP synthase, H+ transporting, mitochondrial F0 complex, subunit c (subunit 9) isoform 3	2.8235
522	ATP5J	ATP synthase, H+ transporting, mitochondrial F0 complex, subunit F6	2.0563
9551	ATP5J2	ATP synthase, H+ transporting, mitochondrial F0 complex, subunit f, isoform 2	2.6119
9551	ATP5J2	ATP synthase, H+ transporting, mitochondrial F0 complex, subunit f, isoform 2	0.7323
537	ATP6AP1	ATPase, H+ transporting, lysosomal accessory protein 1	3.3216
527	ATP6V0C	ATPase, H+ transporting, lysosomal 16kDa, V0 subunit c	0.7822
9114	ATP6V0D1	ATPase, H+ transporting, lysosomal 38kDa, V0 subunit d isoform 1	4.2077
8992	ATP6V0E	ATPase, H+ transporting, lysosomal 9kDa, V0 subunit e	1.1619
523	ATP6V1A	ATPase, H+ transporting, lysosomal 70kDa, V1 subunit A	3.7466
526	ATP6V1B2	ATPase, H+ transporting, lysosomal 56/58kDa, V1 subunit B, isoform 2	3.4351
528	ATP6V1C1	ATPase, H+ transporting, lysosomal 42kDa, V1 subunit C, isoform 1	1.9999
51382	ATP6V1D	ATPase, H+ transporting, lysosomal 34kDa, V1 subunit D	3.0555
51382	ATP6V1D	ATPase, H+ transporting, lysosomal 34kDa, V1 subunit D	3.2579
529	ATP6V1E1	ATPase, H+ transporting, lysosomal 31kDa, V1 subunit E isoform 1	1.3398
9296	ATP6V1F	ATPase, H+ transporting, lysosomal 14kDa, V1 subunit F	1.3933
9550	ATP6V1G1	ATPase, H+ transporting, lysosomal 13kDa, V1 subunit G isoform 1	2.5962
64756	ATPAF1	ATP synthase mitochondrial F1 complex assembly factor 1	3.9714
91647	ATPAF2	ATP synthase mitochondrial F1 complex assembly factor 2	1.6575
54707	ATPBD1B	ATP binding domain 1 family, member B	0.5484
51184	ATPBD1C	ATP binding domain 1 family, member C	1.5480
8455	ATRN	attractin	1.6021
26033	ATRNL1	attractin-like 1	0.9240
546	ATRX	alpha thalassemia/mental retardation syndrome X-linked (RAD54 homolog, S. cerevisiae)	0.4980
25814	ATXN10	ataxin 10	3.3818
6311	ATXN2	ataxin 2	3.5646
4287	ATXN3	ataxin 3	1.1560
127002	ATXN7L2	ataxin 7-like 2	1.2838
549	AUH	AU RNA binding protein/enoyl-Coenzyme A hydratase	2.6593
550	AUP1	ancient ubiquitous protein 1	4.1005
54998	AURKAIP1	aurora kinase A interacting protein 1	1.1628
57099	AVEN	apoptosis, caspase activation inhibitor	1.8803
553	AVPR1B	arginine vasopressin receptor 1B	1.3423
8312	AXIN1	axin 1	0.6283
558	AXL	AXL receptor tyrosine kinase	1.4344
79888	AYTL2	acyltransferase like 2	2.3247
64343	AZI2	5-azacytidine induced 2	0.4378
51582	AZIN1	antizyme inhibitor 1	2.4053
567	B2M	beta-2-microglobulin	-0.6184
11041	B3GNT6	UDP-GlcNAc:betaGal beta-1,3-N-acetylglucosaminyltransferase 6	1.5062
8703	B4GALT3	UDP-Gal:betaGlcNAc beta 1,4- galactosyltransferase, polypeptide 3	1.9693
8702	B4GALT4	UDP-Gal:betaGlcNAc beta 1,4- galactosyltransferase, polypeptide 4	1.1380
9334	B4GALT5	UDP-Gal:betaGlcNAc beta 1,4- galactosyltransferase, polypeptide 5	1.5869
9331	B4GALT6	UDP-Gal:betaGlcNAc beta 1,4- galactosyltransferase, polypeptide 6	1.8312
79870	BAALC	brain and acute leukemia, cytoplasmic	2.2552
23621	BACE1	beta-site APP-cleaving enzyme 1	2.4569
571	BACH1	BTB and CNC homology 1, basic leucine zipper transcription factor 1	1.3191
573	BAG1	BCL2-associated athanogene	4.3955
9532	BAG2	BCL2-associated athanogene 2	1.9053
9531	BAG3	BCL2-associated athanogene 3	0.9551
22893	BAHD1	bromo adjacent homology domain containing 1	1.3897
578	BAK1	BCL2-antagonist/killer 1	2.3561
8815	BANF1	barrier to autointegration factor 1	2.4821
8815	BANF1	barrier to autointegration factor 1	4.9617
8314	BAP1	BRCA1 associated protein-1 (ubiquitin carboxy-terminal hydrolase)	1.7587
7919	BAT1	HLA-B associated transcript 1	2.6459
7916	BAT2	HLA-B associated transcript 2	1.9405
23215	BAT2D1	BAT2 domain containing 1	2.6726
7917	BAT3	HLA-B associated transcript 3	1.1264
11177	BAZ1A	bromodomain adjacent to zinc finger domain, 1A	1.4224
9031	BAZ1B	bromodomain adjacent to zinc finger domain, 1B	2.2945
9031	BAZ1B	bromodomain adjacent to zinc finger domain, 1B	2.8634
11176	BAZ2A	bromodomain adjacent to zinc finger domain, 2A	3.5952
29994	BAZ2B	bromodomain adjacent to zinc finger domain, 2B	2.7958
583	BBS2	Bardet-Biedl syndrome 2	4.7731
585	BBS4	Bardet-Biedl syndrome 4	2.1234
56987	BBX	bobby sox homolog (Drosophila)	1.8376
90485	BC37295_3	null	2.4147
90485	BC37295_3	null	1.7582
55973	BCAP29	B-cell receptor-associated protein 29	1.3877
10134	BCAP31	B-cell receptor-associated protein 31	4.7022
10286	BCAS2|DENND2C	breast carcinoma amplified sequence 2|DENN/MADD domain containing 2C	2.9299
54828	BCAS3	breast carcinoma amplified sequence 3	0.9576
587	BCAT2	branched chain aminotransferase 2, mitochondrial	2.9712
56647	BCCIP	BRCA2 and CDKN1A interacting protein	3.0555
56257	BCDIN3	bin3, bicoid-interacting 3, homolog (Drosophila)	3.7270
593	BCKDHA	branched chain keto acid dehydrogenase E1, alpha polypeptide	2.2531
594	BCKDHB	branched chain keto acid dehydrogenase E1, beta polypeptide (maple syrup urine disease)	1.3906
10295	BCKDK	branched chain ketoacid dehydrogenase kinase	3.0834
597	BCL2A1	BCL2-related protein A1	-1.8089
598	BCL2L1	BCL2-like 1	1.0550
599	BCL2L2	BCL2-like 2	1.1351
604	BCL6	B-cell CLL/lymphoma 6 (zinc finger protein 51)	2.6259
9275	BCL7B	B-cell CLL/lymphoma 7B	1.6264
9274	BCL7C	B-cell CLL/lymphoma 7C	2.2706
617	BCS1L	BCS1-like (yeast)	1.8738
8678	BECN1	beclin 1 (coiled-coil, myosin-like BCL2 interacting protein)	2.9437
10282	BET1	BET1 homolog (S. cerevisiae)	1.3595
51272	BET1L	blocked early in transport 1 homolog (S. cerevisiae)-like	2.5055
55859	BEX1	brain expressed, X-linked 1	1.2400
84707	BEX2	brain expressed X-linked 2	4.6010
56271	BEXL1	brain expressed X-linked-like 1	4.2067
8553	BHLHB2	basic helix-loop-helix domain containing, class B, 2	2.8871
79365	BHLHB3	basic helix-loop-helix domain containing, class B, 3	2.3029
274	BIN1	bridging integrator 1	2.2153
274	BIN1	bridging integrator 1	2.7605
329	BIRC2	baculoviral IAP repeat-containing 2	0.5394
57448	BIRC6	baculoviral IAP repeat-containing 6 (apollon)	2.7573
642	BLMH	bleomycin hydrolase	2.2954
2647	BLOC1S1	biogenesis of lysosome-related organelles complex-1, subunit 1	3.5320
282991	BLOC1S2	biogenesis of lysosome-related organelles complex-1, subunit 2	1.1932
644	BLVRA	biliverdin reductase A	1.1294
8548	BLZF1	basic leucine zipper nuclear factor 1 (JEM-1)	1.8681
90427	BMF	Bcl2 modifying factor	3.3336
9790	BMS1L	BMS1-like, ribosome assembly protein (yeast)	2.0146
9790	BMS1L	BMS1-like, ribosome assembly protein (yeast)	1.8671
9790	BMS1L	BMS1-like, ribosome assembly protein (yeast)	2.3062
662	BNIP1	BCL2/adenovirus E1B 19kDa interacting protein 1	2.3652
664	BNIP3	BCL2/adenovirus E1B 19kDa interacting protein 3	1.9705
664	BNIP3	BCL2/adenovirus E1B 19kDa interacting protein 3	3.7369
664	BNIP3	BCL2/adenovirus E1B 19kDa interacting protein 3	4.2401
665	BNIP3L	BCL2/adenovirus E1B 19kDa interacting protein 3-like	1.5188
91653	BOC	null	1.0723
552900	BOLA2	bolA-like 2 (E. coli)	1.6914
388962	BOLA3	bolA-like 3 (E. coli)	-0.4171
670	BPHL	biphenyl hydrolase-like (serine hydrolase; breast epithelial mucin-associated antigen)	2.3071
79184	BRCC3	BRCA1/BRCA2-containing complex, subunit 3	1.1227
6046	BRD2	bromodomain containing 2	3.4727
8019	BRD3	bromodomain containing 3	3.3468
10902	BRD8	bromodomain containing 8	2.7938
9577	BRE	brain and reproductive organ-expressed (TNFRSF1A modulator)	0.7612
55290	BRF2	BRF2, subunit of RNA polymerase III transcription initiation factor, BRF1-like	1.5235
25798	BRI3	brain protein I3	4.6735
25855	BRMS1	breast cancer metastasis suppressor 1	1.8203
51660	BRP44L	brain protein 44-like	2.8391
27154	BRPF3	bromodomain and PHD finger containing, 3	2.0524
55717	BRWD2	bromodomain and WD repeat domain containing 2	2.5186
682	BSG	basigin (OK blood group)	5.3044
684	BST2	bone marrow stromal cell antigen 2	5.1040
9044	BTAF1	BTAF1 RNA polymerase II, B-TFIID transcription factor-associated, 170kDa (Mot1 homolog, S. cerevisiae)	1.8543
22903	BTBD3	BTB (POZ) domain containing 3	2.8980
90135	BTBD6	BTB (POZ) domain containing 6	0.7411
689	BTF3	basic transcription factor 3	6.6632
689	BTF3	basic transcription factor 3	5.6715
91408	BTF3L4	basic transcription factor 3-like 4	4.1984
91408	BTF3L4	basic transcription factor 3-like 4	2.6922
694	BTG1	B-cell translocation gene 1, anti-proliferative	2.2763
7832	BTG2	BTG family, member 2	3.6306
10950	BTG3	BTG family, member 3	3.6628
11119	BTN3A1	butyrophilin, subfamily 3, member A1	0.6633
11118	BTN3A2	butyrophilin, subfamily 3, member A2	3.3329
10384	BTN3A3	butyrophilin, subfamily 3, member A3	0.7626
9184	BUB3	BUB3 budding uninhibited by benzimidazoles 3 homolog (yeast)	2.7228
9184	BUB3	BUB3 budding uninhibited by benzimidazoles 3 homolog (yeast)	3.2091
84154	BXDC1	brix domain containing 1	3.3932
706	BZRP	benzodiazapine receptor (peripheral)	2.5634
9689	BZW1	basic leucine zipper and W2 domains 1	2.7903
9689	BZW1	basic leucine zipper and W2 domains 1	3.0021
11067	C10orf10	chromosome 10 open reading frame 10	3.1380
119504	C10orf104	chromosome 10 open reading frame 104	3.8739
414152	C10orf105	chromosome 10 open reading frame 105	0.5288
10974	C10orf116	chromosome 10 open reading frame 116	1.8928
414194	C10orf21	chromosome 10 open reading frame 21	1.6506
84890	C10orf22	chromosome 10 open reading frame 22	1.3754
119032	C10orf32	chromosome 10 open reading frame 32	3.0007
83641	C10orf45	chromosome 10 open reading frame 45	1.1678
143384	C10orf46	chromosome 10 open reading frame 46	2.8169
64115	C10orf54	chromosome 10 open reading frame 54	0.9165
80195	C10orf57	chromosome 10 open reading frame 57	1.5422
55328	C10orf59	chromosome 10 open reading frame 59	2.2490
26123	C10orf61	chromosome 10 open reading frame 61	1.9606
414157	C10orf62	chromosome 10 open reading frame 62	-1.5595
8872	C10orf7	chromosome 10 open reading frame 7	2.8502
8872	C10orf7	chromosome 10 open reading frame 7	2.6690
54780	C10orf86	chromosome 10 open reading frame 86	1.1832
54780	C10orf86	chromosome 10 open reading frame 86	1.0703
219771	C10orf9	chromosome 10 open reading frame 9	2.2984
219771	C10orf9	chromosome 10 open reading frame 9	2.1263
80013	C10orf97	chromosome 10 open reading frame 97	1.8692
56672	C11orf17	chromosome 11 open reading frame 17	1.1825
738	C11orf2	chromosome 11 open reading frame2	3.6270
53838	C11orf24	chromosome 11 open reading frame 24	1.3665
56946	C11orf30	chromosome 11 open reading frame 30	0.6552
492304	C11orf43	chromosome 11 open reading frame 43	3.9098
60314	C12orf10	chromosome 12 open reading frame 10	3.9345
60314	C12orf10	chromosome 12 open reading frame 10	2.3490
81566	C12orf22	chromosome 12 open reading frame 22	2.2632
57102	C12orf4	chromosome 12 open reading frame 4	1.3535
64062	C13orf10	chromosome 13 open reading frame 10	1.7215
79596	C13orf7	chromosome 13 open reading frame 7	1.2851
11161	C14orf1	chromosome 14 open reading frame 1	0.8869
55012	C14orf10	chromosome 14 open reading frame 10	3.4837
51528	C14orf100	chromosome 14 open reading frame 100	3.0656
55837	C14orf11	chromosome 14 open reading frame 11	1.1387
51241	C14orf112	chromosome 14 open reading frame 112	1.8176
25983	C14orf120	chromosome 14 open reading frame 120	0.8442
51016	C14orf122	chromosome 14 open reading frame 122	1.0427
56948	C14orf124	chromosome 14 open reading frame 124	4.4602
51527	C14orf129	chromosome 14 open reading frame 129	1.4190
171546	C14orf147	chromosome 14 open reading frame 147	1.0666
171546	C14orf147	chromosome 14 open reading frame 147	4.1843
112849	C14orf149	chromosome 14 open reading frame 149	2.0811
84334	C14orf153	chromosome 14 open reading frame 153	2.4824
84193	C14orf154	chromosome 14 open reading frame 154	2.4858
83544	C14orf168	chromosome 14 open reading frame 168	1.4998
283635	C14orf24	chromosome 14 open reading frame 24	1.4847
93487	C14orf32	chromosome 14 open reading frame 32	2.1983
122830	C14orf35	chromosome 14 open reading frame 35	1.8812
145407	C14orf37	chromosome 14 open reading frame 37	1.1622
80127	C14orf45	chromosome 14 open reading frame 45	-1.4771
161176	C14orf49	chromosome 14 open reading frame 49	-2.0757
55640	C14orf58	chromosome 14 open reading frame 58	2.2842
145200	C14orf72	chromosome 14 open reading frame 72	-2.4267
9878	C14orf92	chromosome 14 open reading frame 92	0.8031
51187	C15orf15	chromosome 15 open reading frame 15	2.1197
283651	C15orf21	chromosome 15 open reading frame 21	0.8125
90417	C15orf23	chromosome 15 open reading frame 23	-0.7870
56851	C15orf24	chromosome 15 open reading frame 24	3.4639
81556	C15orf44	chromosome 15 open reading frame 44	1.3181
65990	C16orf24	chromosome 16 open reading frame 24	2.0951
79622	C16orf33	chromosome 16 open reading frame 33	1.8260
79786	C16orf44	chromosome 16 open reading frame 44	1.5443
89927	C16orf45	chromosome 16 open reading frame 45	1.1847
57017	C16orf49	chromosome 16 open reading frame 49	2.7420
29965	C16orf5	chromosome 16 open reading frame 5	1.5947
84229	C16orf50	chromosome 16 open reading frame 50	3.2741
146174	C16orf52	chromosome 16 open reading frame 52	1.6839
79447	C16orf53	chromosome 16 open reading frame 53	1.8457
80152	C16orf56	chromosome 16 open reading frame 56	1.9122
9605	C16orf7	chromosome 16 open reading frame 7	-0.9796
57674	C17orf27	chromosome 17 open reading frame 27	1.9950
84299	C17orf37	chromosome 17 open reading frame 37	1.7148
254863	C17orf61	chromosome 17 open reading frame 61	1.1572
79415	C17orf62	chromosome 17 open reading frame 62	0.6271
80233	C17orf70	chromosome 17 open reading frame 70	0.8808
25941	C18orf10	chromosome 18 open reading frame 10	2.5533
125488	C18orf17	chromosome 18 open reading frame 17	1.3116
79863	C18orf22	chromosome 18 open reading frame 22	0.9051
125476	C18orf37	chromosome 18 open reading frame 37	0.5873
29090	C18orf55	chromosome 18 open reading frame 55	2.7912
56005	C19orf10	chromosome 19 open reading frame 10	0.4836
83636	C19orf12	chromosome 19 open reading frame 12	1.4861
8725	C19orf2	chromosome 19 open reading frame 2	3.3521
81926	C19orf27	chromosome 19 open reading frame 27	2.6347
92840	C19orf32	chromosome 19 open reading frame 32	2.0904
374872	C19orf35	chromosome 19 open reading frame 35	1.7832
126299	C19orf37	chromosome 19 open reading frame 37	2.8473
199775	C19orf9	chromosome 19 open reading frame 9	3.1229
10438	C1D	null	2.8814
29071	C1GALT1C1	C1GALT1-specific chaperone 1	2.2343
79647	C1orf108	chromosome 1 open reading frame 108	2.8357
54955	C1orf109	chromosome 1 open reading frame 109	1.8130
56900	C1orf119	chromosome 1 open reading frame 119	2.5395
51029	C1orf121	chromosome 1 open reading frame 121	1.4803
127687	C1orf122	chromosome 1 open reading frame 122	2.9249
54987	C1orf123	chromosome 1 open reading frame 123	2.0343
57095	C1orf128	chromosome 1 open reading frame 128	2.4254
79971	C1orf139	chromosome 1 open reading frame 139	1.9688
26099	C1orf144	chromosome 1 open reading frame 144	1.7069
574432	C1orf148	chromosome 1 open reading frame 148	-1.5792
64769	C1orf149	chromosome 1 open reading frame 149	1.8772
440574	C1orf151	chromosome 1 open reading frame 151	0.5228
9887	C1orf16	chromosome 1 open reading frame 16	2.8145
55182	C1orf164	chromosome 1 open reading frame 164	3.4551
127253	C1orf171	chromosome 1 open reading frame 171	1.4873
10712	C1orf2	chromosome 1 open reading frame 2	1.5210
80267	C1orf22	chromosome 1 open reading frame 22	2.3319
116496	C1orf24	chromosome 1 open reading frame 24	-0.9334
54953	C1orf27	chromosome 1 open reading frame 27	2.3343
51154	C1orf33	chromosome 1 open reading frame 33	1.1483
79169	C1orf35	chromosome 1 open reading frame 35	1.0320
92703	C1orf37	chromosome 1 open reading frame 37	1.7886
25912	C1orf43	chromosome 1 open reading frame 43	4.0101
25912	C1orf43	chromosome 1 open reading frame 43	4.1121
25936	C1orf48	chromosome 1 open reading frame 48	2.8276
148423	C1orf52	chromosome 1 open reading frame 52	1.3285
79630	C1orf54	chromosome 1 open reading frame 54	1.5449
84284	C1orf57	chromosome 1 open reading frame 57	1.3490
65123	C1orf60	chromosome 1 open reading frame 60	4.5589
163882	C1orf71	chromosome 1 open reading frame 71	1.2672
25896	C1orf73	chromosome 1 open reading frame 73	1.4189
64853	C1orf80	chromosome 1 open reading frame 80	1.9318
51430	C1orf9	chromosome 1 open reading frame 9	-0.7671
84734	C1orf90	chromosome 1 open reading frame 90	3.7280
149499	C1orf92	chromosome 1 open reading frame 92	0.9700
84791	C1orf97	chromosome 1 open reading frame 97	0.5978
713	C1QB	complement component 1, q subcomponent, beta polypeptide	4.8503
708	C1QBP	complement component 1, q subcomponent binding protein	3.2649
714	C1QG	complement component 1, q subcomponent, gamma polypeptide	2.3054
22918	C1QR1	complement component 1, q subcomponent, receptor 1	1.8664
114897	C1QTNF1	C1q and tumor necrosis factor related protein 1	2.2381
715	C1R	complement component 1, r subcomponent	2.8975
716	C1S	complement component 1, s subcomponent	4.2178
24141	C20orf103	chromosome 20 open reading frame 103	1.6107
65992	C20orf116	chromosome 20 open reading frame 116	4.5455
140710	C20orf117	chromosome 20 open reading frame 117	1.9163
24148	C20orf14	chromosome 20 open reading frame 14	3.0734
128653	C20orf141	chromosome 20 open reading frame 141	-1.1305
128486	C20orf142	chromosome 20 open reading frame 142	1.6461
79144	C20orf149	chromosome 20 open reading frame 149	1.8228
90203	C20orf161	chromosome 20 open reading frame 161	3.3906
63939	C20orf177	chromosome 20 open reading frame 177	-0.7337
10616	C20orf18	chromosome 20 open reading frame 18	1.5963
25943	C20orf194	chromosome 20 open reading frame 194	0.4920
26090	C20orf22	chromosome 20 open reading frame 22	3.8253
26090	C20orf22	chromosome 20 open reading frame 22	2.9763
55614	C20orf23	chromosome 20 open reading frame 23	2.2469
55969	C20orf24	chromosome 20 open reading frame 24	4.1140
54976	C20orf27	chromosome 20 open reading frame 27	1.7686
57136	C20orf3	chromosome 20 open reading frame 3	3.0366
29058	C20orf30	chromosome 20 open reading frame 30	4.7675
25980	C20orf4	chromosome 20 open reading frame 4	2.6563
55612	C20orf42	chromosome 20 open reading frame 42	0.9016
51507	C20orf43	chromosome 20 open reading frame 43	2.3797
55245	C20orf44	chromosome 20 open reading frame 44	0.8856
51012	C20orf45	chromosome 20 open reading frame 45	3.7639
51614	C20orf47	chromosome 20 open reading frame 47	1.3663
140823	C20orf52	chromosome 20 open reading frame 52	0.6091
51575	C20orf6	chromosome 20 open reading frame 6	1.0366
79133	C20orf7	chromosome 20 open reading frame 7	-0.6406
92667	C20orf72	chromosome 20 open reading frame 72	2.6791
23181	C21orf106	chromosome 21 open reading frame 106	2.7990
25966	C21orf25	chromosome 21 open reading frame 25	1.5843
8209	C21orf33	chromosome 21 open reading frame 33	3.6282
54065	C21orf51	chromosome 21 open reading frame 51	2.1720
54059	C21orf57	chromosome 21 open reading frame 57	1.7830
56683	C21orf59	chromosome 21 open reading frame 59	3.0536
56683	C21orf59	chromosome 21 open reading frame 59	0.3790
94104	C21orf66	chromosome 21 open reading frame 66	1.4117
85395	C21orf70	chromosome 21 open reading frame 70	4.6134
149992	C21orf99	chromosome 21 open reading frame 99	2.6520
83606	C22orf13	chromosome 22 open reading frame 13	1.9480
400916	C22orf16	chromosome 22 open reading frame 16	1.5095
192137	C2orf12	chromosome 2 open reading frame 12	2.0284
27013	C2orf24	chromosome 2 open reading frame 24	2.7081
51374	C2orf28	chromosome 2 open reading frame 28	2.6242
27248	C2orf30	chromosome 2 open reading frame 30	2.1896
56947	C2orf33	chromosome 2 open reading frame 33	1.9019
79823	C2orf34	chromosome 2 open reading frame 34	1.1248
51072	C2orf4	chromosome 2 open reading frame 4	2.3157
718	C3	complement component 3	4.9784
10162	C3F	null	1.6120
10162	C3F	null	1.5199
51300	C3orf1	chromosome 3 open reading frame 1	1.4415
55845	C3orf10	chromosome 3 open reading frame 10	4.1854
51244	C3orf19	chromosome 3 open reading frame 19	1.4781
26355	C3orf28	chromsome 3 open reading frame 28	1.2128
64419	C3orf29	chromosome 3 open reading frame 29	0.5756
132001	C3orf31	chromosome 3 open reading frame 31	0.8140
285315	C3orf33	chromosome 3 open reading frame 33	1.6244
56941	C3orf37	chromosome 3 open reading frame 37	2.7362
56983	C3orf9	chromosome 3 open reading frame 9	0.9388
432395	C4A|XXbac-BPG116M5.7|C4B	complement component 4A|complement component 4B	4.9223
55435	C4orf16	chromosome 4 open reading frame 16	1.4198
79770	C5orf14	chromosome 5 open reading frame 14	0.8361
56951	C5orf15	chromosome 5 open reading frame 15	4.1911
7905	C5orf18	chromosome 5 open reading frame 18	3.5619
10827	C5orf3	chromosome 5 open reading frame 3	1.3685
51306	C5orf5	chromosome 5 open reading frame 5	1.8272
728	C5R1	complement component 5 receptor 1 (C5a ligand)	2.1787
64771	C6orf106	chromosome 6 open reading frame 106	3.2796
10591	C6orf108	chromosome 6 open reading frame 108	2.0378
25957	C6orf111	chromosome 6 open reading frame 111	0.5780
58527	C6orf115	chromosome 6 open reading frame 115	0.9269
387263	C6orf120	chromosome 6 open reading frame 120	0.9092
221443	C6orf130	chromosome 6 open reading frame 130	1.9695
88745	C6orf153	chromosome 6 open reading frame 153	0.7574
57150	C6orf164|C6orf162	chromosome 6 open reading frame 164|chromosome 6 open reading frame 162	1.5447
51250	C6orf203	chromosome 6 open reading frame 203	1.3646
79624	C6orf211	chromosome 6 open reading frame 211	3.4470
29964	C6orf49	chromosome 6 open reading frame 49	1.5913
112495	C6orf51	chromosome 6 open reading frame 51	2.6075
81688	C6orf62	chromosome 6 open reading frame 62	2.6928
29078	C6orf66	chromosome 6 open reading frame 66	1.1721
116150	C6orf68|LOC389850	chromosome 6 open reading frame 68	4.4645
222658	C6orf69	chromosome 6 open reading frame 69	3.5917
63027	C6orf85	chromosome 6 open reading frame 85	0.7419
79783	C7orf10	chromosome 7 open reading frame 10	2.3057
51608	C7orf20	chromosome 7 open reading frame 20	3.6991
79020	C7orf25	chromosome 7 open reading frame 25	1.5081
79034	C7orf26	chromosome 7 open reading frame 26	0.5642
221927	C7orf27	chromosome 7 open reading frame 27	1.9187
221960	C7orf28A|C7orf28B	chromosome 7 open reading frame 28A|chromosome 7 open reading frame 28B	3.6889
51622	C7orf28A|C7orf28B	chromosome 7 open reading frame 28A|chromosome 7 open reading frame 28B	4.9478
55174	C8orf35	chromosome 8 open reading frame 35	1.8731
286053	C8orf36	chromosome 8 open reading frame 36	0.8165
114926	C8orf40	chromosome 8 open reading frame 40	2.6115
157695	C8orf42	chromosome 8 open reading frame 42	0.7317
84294	C8orf53	chromosome 8 open reading frame 53	1.2451
51337	C8orf55	chromosome 8 open reading frame 55	1.1713
84933	C8orf76	chromosome 8 open reading frame 76	0.8960
23196	C9orf10	chromosome 9 open reading frame 10	2.8652
375757	C9orf119	chromosome 9 open reading frame 119	1.9219
401546	C9orf152	chromosome 9 open reading frame 152	1.2201
51531	C9orf156	chromosome 9 open reading frame 156	0.8250
79095	C9orf16	chromosome 9 open reading frame 16	4.4499
84909	C9orf3	chromosome 9 open reading frame 3	1.2472
28989	C9orf32	chromosome 9 open reading frame 32	2.2470
55848	C9orf46	chromosome 9 open reading frame 46	1.0181
23731	C9orf5	chromosome 9 open reading frame 5	4.8340
55667	C9orf55	chromosome 9 open reading frame 55	1.2510
54942	C9orf6	chromosome 9 open reading frame 6	1.3771
9413	C9orf61	chromosome 9 open reading frame 61	1.1530
81605	C9orf74	chromosome 9 open reading frame 74	2.2024
286262	C9orf75	chromosome 9 open reading frame 75	2.2820
51759	C9orf78	chromosome 9 open reading frame 78	2.4612
58493	C9orf80	chromosome 9 open reading frame 80	1.9222
79886	C9orf82	chromosome 9 open reading frame 82	1.4256
55684	C9orf86	chromosome 9 open reading frame 86	1.8594
64855	C9orf88	chromosome 9 open reading frame 88	2.1764
56934	CA10	carbonic anhydrase X	-1.7063
770	CA11	carbonic anhydrase XI	2.8642
760	CA2	carbonic anhydrase II	2.6253
51719	CAB39	calcium binding protein 39	2.0538
56997	CABC1	chaperone, ABC1 activity of bc1 complex like (S. pombe)	5.0772
23523	CABIN1	null	1.2166
776	CACNA1D	calcium channel, voltage-dependent, L type, alpha 1D subunit	1.3342
783	CACNB2	calcium channel, voltage-dependent, beta 2 subunit	2.2586
783	CACNB2	calcium channel, voltage-dependent, beta 2 subunit	3.1676
27101	CACYBP	calcyclin binding protein	-0.7320
93664	CADPS2	Ca2+-dependent activator protein for secretion 2	2.8174
57658	CALCOCO1	calcium binding and coiled-coil domain 1	2.8990
800	CALD1	caldesmon 1	4.1976
805	CALM2	calmodulin 2 (phosphorylase kinase, delta)	1.4761
801	CALM2|CALM1	calmodulin 2 (phosphorylase kinase, delta)|calmodulin 1 (phosphorylase kinase, delta)	0.6303
808	CALM3	calmodulin 3 (phosphorylase kinase, delta)	3.7026
83698	CALN1	calneuron 1	2.6132
811	CALR	calreticulin	3.8655
813	CALU	calumenin	1.4393
813	CALU	calumenin	3.0629
8536	CAMK1	calcium/calmodulin-dependent protein kinase I	3.6060
55450	CAMK2N1	calcium/calmodulin-dependent protein kinase II inhibitor 1	1.6306
10645	CAMKK2	calcium/calmodulin-dependent protein kinase kinase 2, beta	1.3694
23271	CAMSAP1L1	calmodulin regulated spectrin-associated protein 1-like 1	3.0266
23261	CAMTA1	calmodulin binding transcription activator 1	1.4656
124583	CANT1	calcium activated nucleotidase 1	1.9146
821	CANX	calnexin	3.7752
10487	CAP1	CAP, adenylate cyclase-associated protein 1 (yeast)	3.9321
10487	CAP1	CAP, adenylate cyclase-associated protein 1 (yeast)	3.5663
823	CAPN1	calpain 1, (mu/I) large subunit	2.8999
824	CAPN2	calpain 2, (m/II) large subunit	4.0722
23473	CAPN7	calpain 7	2.0336
826	CAPNS1	calpain, small subunit 1	4.4138
828	CAPS	calcyphosine	2.2168
829	CAPZA1	capping protein (actin filament) muscle Z-line, alpha 1	2.9543
829	CAPZA1	capping protein (actin filament) muscle Z-line, alpha 1	0.9662
830	CAPZA2	capping protein (actin filament) muscle Z-line, alpha 2	3.1591
832	CAPZB	capping protein (actin filament) muscle Z-line, beta	2.4496
832	CAPZB	capping protein (actin filament) muscle Z-line, beta	5.3043
55602	CARF	null	1.7258
23729	CARKL	carbohydrate kinase-like	1.0197
833	CARS	cysteinyl-tRNA synthetase	2.2316
22794	CASC3	cancer susceptibility candidate 3	2.7809
113201	CASC4	cancer susceptibility candidate 4	3.2529
8573	CASK	calcium/calmodulin-dependent serine protein kinase (MAGUK family)	1.7448
838	CASP5	caspase 5, apoptosis-related cysteine peptidase	-0.6175
842	CASP9	caspase 9, apoptosis-related cysteine peptidase	2.1813
842	CASP9	caspase 9, apoptosis-related cysteine peptidase	3.5940
831	CAST	calpastatin	0.9607
831	CAST	calpastatin	2.4686
847	CAT	catalase	3.7215
858	CAV2	caveolin 2	1.5179
865	CBFB	core-binding factor, beta subunit	1.1948
140689	CBLN4	cerebellin 4 precursor	2.3413
11335	CBX3	chromobox homolog 3 (HP1 gamma homolog, Drosophila)	2.1943
23468	CBX5	chromobox homolog 5 (HP1 alpha homolog, Drosophila)	1.8570
23466	CBX6	chromobox homolog 6	3.3671
55749	CCAR1	cell division cycle and apoptosis regulator 1	0.5316
151903	CCDC12	coiled-coil domain containing 12	1.5778
55246	CCDC25	coiled-coil domain containing 25	2.3085
90416	CCDC32	coiled-coil domain containing 32	1.7561
201134	CCDC46	coiled-coil domain containing 46	1.2958
54883	CCDC49	coiled-coil domain containing 49	2.2532
8030	CCDC6	coiled-coil domain containing 6	1.7572
26093	CCDC9	coiled-coil domain containing 9	3.7858
6347	CCL2	chemokine (C-C motif) ligand 2	1.4559
6364	CCL20	chemokine (C-C motif) ligand 20	-1.4964
57820	CCNB1IP1	cyclin B1 interacting protein 1	1.7320
892	CCNC	cyclin C	2.8094
595	CCND1	cyclin D1	1.6492
595	CCND1	cyclin D1	2.6430
896	CCND3	cyclin D3	4.4135
900	CCNG1	cyclin G1	4.0446
901	CCNG2	cyclin G2	1.9752
902	CCNH	cyclin H	2.6624
81669	CCNL2	cyclin L2	3.8268
905	CCNT2	cyclin T2	0.7184
9236	CCPG1	cell cycle progression 1	2.0569
9973	CCS	copper chaperone for superoxide dismutase	3.5176
10576	CCT2	chaperonin containing TCP1, subunit 2 (beta)	0.8982
7203	CCT3	chaperonin containing TCP1, subunit 3 (gamma)	4.3475
10575	CCT4	chaperonin containing TCP1, subunit 4 (delta)	0.6846
10575	CCT4	chaperonin containing TCP1, subunit 4 (delta)	3.2472
10574	CCT7	chaperonin containing TCP1, subunit 7 (eta)	2.4450
10574	CCT7	chaperonin containing TCP1, subunit 7 (eta)	1.0182
929	CD14	CD14 antigen	1.1862
977	CD151	CD151 antigen	4.2036
8763	CD164	CD164 antigen, sialomucin	1.4106
934	CD24	CD24 antigen (small cell lung carcinoma cluster 4 antigen)	2.0407
10871	CD300C	CD300C antigen	2.3326
124599	CD300LB	CD300 antigen like family member B	-1.0151
9936	CD302	CD302 antigen	-0.9115
51293	CD320	CD320 antigen	3.8332
920	CD4	CD4 antigen (p55)	1.5246
961	CD47	CD47 antigen (Rh-related antigen, integrin-associated signal transducer)	2.6958
963	CD53	CD53 antigen	2.6724
965	CD58	CD58 antigen, (lymphocyte function-associated antigen 3)	0.6686
966	CD59	CD59 antigen p18-20 (antigen identified by monoclonal antibodies 16.3A5, EJ16, EJ30, EL32 and G344)	2.3035
967	CD63	CD63 antigen (melanoma 1 antigen)	2.5875
972	CD74	CD74 antigen (invariant polypeptide of major histocompatibility complex, class II antigen-associated)	6.5179
972	CD74	CD74 antigen (invariant polypeptide of major histocompatibility complex, class II antigen-associated)	5.7505
975	CD81	CD81 antigen (target of antiproliferative antibody 1)	3.6666
3732	CD82	CD82 antigen	1.5986
9308	CD83	CD83 antigen (activated B lymphocytes, immunoglobulin superfamily)	1.9071
928	CD9	CD9 antigen (p24)	3.1710
4267	CD99	CD99 antigen	1.0762
83692	CD99L2	CD99 antigen-like 2	3.0634
81533	CDA08	null	1.5107
81602	CDADC1	cytidine and dCMP deaminase domain containing 1	1.7123
8697	CDC23	CDC23 (cell division cycle 23, yeast, homolog)	1.1436
246184	CDC26	cell division cycle 26	1.2573
985	CDC2L1|CDC2L2	cell division cycle 2-like 1 (PITSLRE proteins)|cell division cycle 2-like 2 (PITSLRE proteins)	2.5764
997	CDC34	cell division cycle 34	1.6177
11140	CDC37	CDC37 cell division cycle 37 homolog (S. cerevisiae)	0.6189
55664	CDC37L1	CDC37 cell division cycle 37 homolog (S. cerevisiae)-like 1	2.1033
998	CDC42	cell division cycle 42 (GTP binding protein, 25kDa)	1.5714
9578	CDC42BPB	CDC42 binding protein kinase beta (DMPK-like)	1.0377
11135	CDC42EP1	CDC42 effector protein (Rho GTPase binding) 1	3.7427
23580	CDC42EP4	CDC42 effector protein (Rho GTPase binding) 4	1.4449
148170	CDC42EP5	CDC42 effector protein (Rho GTPase binding) 5	3.6266
56882	CDC42SE1	CDC42 small effector 1	2.6788
1009	CDH11	cadherin 11, type 2, OB-cadherin (osteoblast)	1.1959
1000	CDH2	cadherin 2, type 1, N-cadherin (neuronal)	1.1596
10423	CDIPT	CDP-diacylglycerol--inositol 3-phosphatidyltransferase (phosphatidylinositol synthase)	3.1918
8099	CDK2AP1	CDK2-associated protein 1	3.0512
10263	CDK2AP2	CDK2-associated protein 2	2.9940
1019	CDK4	cyclin-dependent kinase 4	1.4636
80279	CDK5RAP3	CDK5 regulatory subunit associated protein 3	2.4348
80279	CDK5RAP3	CDK5 regulatory subunit associated protein 3	3.3325
1025	CDK9	cyclin-dependent kinase 9 (CDC2-related kinase)	0.5479
1026	CDKN1A	cyclin-dependent kinase inhibitor 1A (p21, Cip1)	3.9040
1027	CDKN1B	cyclin-dependent kinase inhibitor 1B (p27, Kip1)	5.2974
1031	CDKN2C	cyclin-dependent kinase inhibitor 2C (p18, inhibits CDK4)	3.0241
1032	CDKN2D	cyclin-dependent kinase inhibitor 2D (p19, inhibits CDK4)	-0.7026
1036	CDO1	cysteine dioxygenase, type I	0.7546
284040	CDRT4	CMT1A duplicated region transcript 4	0.6605
8760	CDS2	CDP-diacylglycerol synthase (phosphatidate cytidylyltransferase) 2	2.5545
56971	CEACAM19	carcinoembryonic antigen-related cell adhesion molecule 19	1.4499
1088	CEACAM8	carcinoembryonic antigen-related cell adhesion molecule 8	-1.6652
1051	CEBPB	CCAAT/enhancer binding protein (C/EBP), beta	3.7012
10153	CEBPZ	CCAAT/enhancer binding protein zeta	2.0364
51816	CECR1	cat eye syndrome chromosome region, candidate 1	1.4752
27440	CECR5	cat eye syndrome chromosome region, candidate 5	1.1173
55803	CENTA2	centaurin, alpha 2	-0.9384
64411	CENTD3	centaurin, delta 3	1.1446
116986	CENTG1	centaurin, gamma 1	1.9526
116987	CENTG2	centaurin, gamma 2	0.9628
116988	CENTG3	centaurin, gamma 3	2.4156
55125	CEP192	centrosomal protein 192kDa	-0.8902
10390	CEPT1	choline/ethanolamine phosphotransferase 1	1.0756
64781	CERK	ceramide kinase	3.4978
8824	CES2	carboxylesterase 2 (intestine, liver)	3.7467
1069	CETN2	centrin, EF-hand protein, 2	4.8800
1070	CETN3	centrin, EF-hand protein, 3 (CDC31 homolog, yeast)	1.2863
10428	CFDP1	craniofacial development protein 1	0.5728
3075	CFH	complement factor H	0.8657
1072	CFL1	cofilin 1 (non-muscle)	5.9296
1073	CFL2	cofilin 2 (muscle)	4.6149
8837	CFLAR	CASP8 and FADD-like apoptosis regulator	2.2842
142913	CFLP1	cofilin pseudogene 1	4.1234
51605	CGI-09	null	0.5970
51002	CGI-121	null	1.3763
84952	CGNL1	cingulin-like 1	3.0271
51142	CHCHD2	coiled-coil-helix-coiled-coil-helix domain containing 2	0.9400
131474	CHCHD4	coiled-coil-helix-coiled-coil-helix domain containing 4	1.5806
79145	CHCHD7	coiled-coil-helix-coiled-coil-helix domain containing 7	0.7728
1105	CHD1	chromodomain helicase DNA binding protein 1	2.6050
1108	CHD4	chromodomain helicase DNA binding protein 4	1.0948
1112	CHES1	checkpoint suppressor 1	2.6407
1113	CHGA	chromogranin A (parathyroid secretory protein 1)	3.5993
1114	CHGB	chromogranin B (secretogranin 1)	2.3702
55790	ChGn	null	1.8708
66005	CHID1	chitinase domain containing 1	4.1866
1119	CHKA	choline kinase alpha	1.0273
1120	CHKB	choline kinase beta	2.5328
57132	CHMP1B	chromatin modifying protein 1B	4.0940
27243	CHMP2A	chromatin modifying protein 2A	2.9576
29082	CHMP4A	chromatin modifying protein 4A	3.3363
145553	CHMP4A|MGC5987	chromatin modifying protein 4A	2.4864
145553	CHMP4A|MGC5987	chromatin modifying protein 4A	1.7474
128866	CHMP4B	chromatin modifying protein 4B	3.2690
51510	CHMP5	chromatin modifying protein 5	3.4709
91782	CHMP7	CHMP family, member 7	3.8886
11261	CHP	null	2.1333
79586	CHPF	null	1.6658
56994	CHPT1	choline phosphotransferase 1	3.7632
9469	CHST3	carbohydrate (chondroitin 6) sulfotransferase 3	1.3095
22856	CHSY1	carbohydrate (chondroitin) synthase 1	0.9635
338917	CHX10	ceh-10 homeodomain containing homolog (C. elegans)	-1.5273
57019	CIAPIN1	cytokine induced apoptosis inhibitor 1	2.2498
10519	CIB1	calcium and integrin binding 1 (calmyrin)	5.0674
10519	CIB1	calcium and integrin binding 1 (calmyrin)	3.6270
27141	CIDEB|LTB4R2	cell death-inducing DFFA-like effector b|leukotriene B4 receptor 2	2.4631
84324	CIP29	null	0.7383
84324	CIP29	null	1.8591
9541	CIR	null	2.4482
84916	CIRH1A	cirrhosis, autosomal recessive 1A (cirhin)	2.6322
10370	CITED2	Cbp/p300-interacting transactivator, with Glu/Asp-rich carboxy-terminal domain, 2	3.4412
25792	CIZ1	CDKN1A interacting zinc finger protein 1	0.4742
1155	CKAP1	cytoskeleton associated protein 1	3.1997
10970	CKAP4	cytoskeleton-associated protein 4	2.7331
1152	CKB	creatine kinase, brain	3.3650
1160	CKMT2	creatine kinase, mitochondrial 2 (sarcomeric)	2.0431
1163	CKS1B	CDC28 protein kinase regulatory subunit 1B	2.4682
1163	CKS1B	CDC28 protein kinase regulatory subunit 1B	1.6907
1163	CKS1B	CDC28 protein kinase regulatory subunit 1B	2.4778
1164	CKS2	CDC28 protein kinase regulatory subunit 2	-0.5035
1182	CLCN3	chloride channel 3	3.0068
9076	CLDN1	claudin 1	1.5843
56650	CLDND1	claudin domain containing 1	2.9504
1207	CLDND1|CLNS1A	claudin domain containing 1|chloride channel, nucleotide-sensitive, 1A	2.1267
7123	CLEC3B	C-type lectin domain family 3, member B	2.8274
1192	CLIC1	chloride intracellular channel 1	2.9380
25932	CLIC4	chloride intracellular channel 4	2.0425
1195	CLK1	CDC-like kinase 1	3.1137
57396	CLK4	CDC-like kinase 4	1.1266
1201	CLN3	ceroid-lipofuscinosis, neuronal 3, juvenile (Batten, Spielmeyer-Vogt disease)	1.6365
1203	CLN5	ceroid-lipofuscinosis, neuronal 5	1.0665
9575	CLOCK	clock homolog (mouse)	1.2290
1209	CLPTM1	cleft lip and palate associated transmembrane protein 1	3.5468
22883	CLSTN1	calsyntenin 1	1.9917
1212	CLTB	clathrin, light polypeptide (Lcb)	1.9191
1213	CLTC	clathrin, heavy polypeptide (Hc)	4.9029
8218	CLTCL1	clathrin, heavy polypeptide-like 1	0.9350
1191	CLU	clusterin (complement lysis inhibitor, SP-40,40, sulfated glycoprotein 2, testosterone-repressed prostate message 2, apolipoprotein J)	0.8059
23059	CLUAP1	clusterin associated protein 1	0.9152
55907	CMAS	cytidine monophosphate N-acetylneuraminic acid synthetase	1.4485
54918	CMTM6	CKLF-like MARVEL transmembrane domain containing 6	3.8886
152189	CMTM8	CKLF-like MARVEL transmembrane domain containing 8	0.8205
9918	CNAP1	null	1.7767
10175	CNIH	cornichon homolog (Drosophila)	0.6277
1266	CNN3	calponin 3, acidic	1.1132
1266	CNN3	calponin 3, acidic	5.3676
54805	CNNM2	cyclin M2	0.9050
23019	CNOT1	CCR4-NOT transcription complex, subunit 1	0.5783
25904	CNOT10	CCR4-NOT transcription complex, subunit 10	2.2934
4848	CNOT2	CCR4-NOT transcription complex, subunit 2	2.5054
4849	CNOT3	CCR4-NOT transcription complex, subunit 3	1.1662
4850	CNOT4	CCR4-NOT transcription complex, subunit 4	1.3843
29883	CNOT7	CCR4-NOT transcription complex, subunit 7	2.1407
9337	CNOT8	CCR4-NOT transcription complex, subunit 8	3.5606
80347	COASY	Coenzyme A synthase	3.3161
25920	COBRA1	null	2.1063
9382	COG1	component of oligomeric golgi complex 1	1.3012
22796	COG2	component of oligomeric golgi complex 2	3.2941
57511	COG6	component of oligomeric golgi complex 6	1.8347
91949	COG7	component of oligomeric golgi complex 7	2.2707
1303	COL12A1	collagen, type XII, alpha 1	1.8649
1306	COL15A1	collagen, type XV, alpha 1	3.8452
1307	COL16A1	collagen, type XVI, alpha 1	1.5056
80781	COL18A1	collagen, type XVIII, alpha 1	0.9348
1310	COL19A1	collagen, type XIX, alpha 1	-2.2827
1277	COL1A1	collagen, type I, alpha 1	2.1343
1277	COL1A1	collagen, type I, alpha 1	2.3174
85301	COL27A1	collagen, type XXVII, alpha 1	1.5621
1281	COL3A1	collagen, type III, alpha 1 (Ehlers-Danlos syndrome type IV, autosomal dominant)	0.8615
1284	COL4A2	collagen, type IV, alpha 2	3.5504
10087	COL4A3BP	collagen, type IV, alpha 3 (Goodpasture antigen) binding protein	1.5785
1286	COL4A4	collagen, type IV, alpha 4	2.1976
1291	COL6A1|PVT1	collagen, type VI, alpha 1|Pvt1 oncogene homolog, MYC activator (mouse)	3.8102
1292	COL6A2	collagen, type VI, alpha 2	1.5987
170622	COMMD6	COMM domain containing 6	0.4934
149951	COMMD7	COMM domain containing 7	1.6632
54951	COMMD8	COMM domain containing 8	2.4711
29099	COMMD9	COMM domain containing 9	0.7587
1312	COMT	catechol-O-methyltransferase	3.4710
22820	COPG	coatomer protein complex, subunit gamma	4.2310
9318	COPS2	COP9 constitutive photomorphogenic homolog subunit 2 (Arabidopsis)	2.1741
8533	COPS3	COP9 constitutive photomorphogenic homolog subunit 3 (Arabidopsis)	2.0675
10980	COPS6	COP9 constitutive photomorphogenic homolog subunit 6 (Arabidopsis)	2.6045
50813	COPS7A	COP9 constitutive photomorphogenic homolog subunit 7A (Arabidopsis)	3.0467
22818	COPZ1	coatomer protein complex, subunit zeta 1	3.9220
51226	COPZ2	coatomer protein complex, subunit zeta 2	2.0387
51117	COQ4	coenzyme Q4 homolog (yeast)	2.3506
51004	COQ6	coenzyme Q6 homolog (yeast)	3.3927
10229	COQ7	coenzyme Q7 homolog, ubiquinone (yeast)	1.2698
51025	CORO7|Magmas	coronin 7	1.0508
23406	COTL1	coactosin-like 1 (Dictyostelium)	3.2084
23406	COTL1	coactosin-like 1 (Dictyostelium)	2.5197
1353	COX11	COX11 homolog, cytochrome c oxidase assembly protein (yeast)	2.1351
1355	COX15	COX15 homolog, cytochrome c oxidase assembly protein (yeast)	3.0734
10063	COX17	COX17 homolog, cytochrome c oxidase assembly protein (yeast)	1.8196
10328	COX4NB	COX4 neighbor	2.6516
1329	COX5B	cytochrome c oxidase subunit Vb	5.4342
1337	COX6A1	cytochrome c oxidase subunit VIa polypeptide 1	3.1131
1340	COX6B1	cytochrome c oxidase subunit Vib polypeptide 1 (ubiquitous)	1.5023
1340	COX6B1	cytochrome c oxidase subunit Vib polypeptide 1 (ubiquitous)	4.3422
1346	COX7A1	cytochrome c oxidase subunit VIIa polypeptide 1 (muscle)	1.7576
9167	COX7A2L	cytochrome c oxidase subunit VIIa polypeptide 2 like	4.0728
1349	COX7B	cytochrome c oxidase subunit VIIb	0.6175
1351	COX8A	cytochrome c oxidase subunit 8A (ubiquitous)	0.8387
1359	CPA3	carboxypeptidase A3 (mast cell)	-1.4138
1360	CPB1	carboxypeptidase B1 (tissue)	2.7898
80315	CPEB4	cytoplasmic polyadenylation element binding protein 4	4.6543
10814	CPLX2	complexin 2	1.8442
1368	CPM	carboxypeptidase M	2.2952
8904	CPNE1	copine I	2.8052
8895	CPNE3	copine III	1.8798
1371	CPOX	coproporphyrinogen oxidase	1.8491
29894	CPSF1	cleavage and polyadenylation specific factor 1, 160kDa	0.6087
53981	CPSF2	cleavage and polyadenylation specific factor 2, 100kDa	1.2750
10898	CPSF4	cleavage and polyadenylation specific factor 4, 30kDa	2.7848
1376	CPT2	carnitine palmitoyltransferase II	1.3706
1384	CRAT	carnitine acetyltransferase	2.9954
1385	CREB1	cAMP responsive element binding protein 1	1.1296
10488	CREB3	cAMP responsive element binding protein 3	3.6745
1389	CREBL2	cAMP responsive element binding protein-like 2	0.5777
8804	CREG1	cellular repressor of E1A-stimulated genes 1	-0.7626
78987	CRELD1	cysteine-rich with EGF-like domains 1	0.9458
1390	CREM	cAMP responsive element modulator	3.1435
1390	CREM	cAMP responsive element modulator	4.1148
1393	CRHBP	corticotropin releasing hormone binding protein	1.7301
23741	CRI1	CREBBP/EP300 inhibitor 1	2.5225
23741	CRI1	CREBBP/EP300 inhibitor 1	5.5448
51232	CRIM1	cysteine rich transmembrane BMP regulator 1 (chordin-like)	1.3970
9419	CRIPT	null	1.6835
1398	CRK	v-crk sarcoma virus CT10 oncogene homolog (avian)	2.2618
51747	CROP	null	0.8311
51747	CROP	null	4.0540
54677	CROT	carnitine O-octanoyltransferase	2.1387
81037	CRR9	null	2.6539
9443	CRSP9	cofactor required for Sp1 transcriptional activation, subunit 9, 33kDa	2.3620
10491	CRTAP	cartilage associated protein	4.8650
1407	CRY1	cryptochrome 1 (photolyase-like)	1.9289
1410	CRYAB	crystallin, alpha B	1.6104
1417	CRYBB3	crystallin, beta B3	1.8508
51084	CRYL1	crystallin, lambda 1	2.8851
1429	CRYZ	crystallin, zeta (quinone reductase)	1.0055
9946	CRYZL1	crystallin, zeta (quinone reductase)-like 1	3.1660
1431	CS	citrate synthase	3.4801
1431	CS	citrate synthase	3.2441
8531	CSDA	cold shock domain protein A	3.4776
7812	CSDE1	cold shock domain containing E1, RNA-binding	4.8765
1434	CSE1L	CSE1 chromosome segregation 1-like (yeast)	1.5440
1436	CSF1R	colony stimulating factor 1 receptor, formerly McDonough feline sarcoma viral (v-fms) oncogene homolog	3.9352
114784	CSMD2	CUB and Sushi multiple domains 2	2.9905
1452	CSNK1A1	casein kinase 1, alpha 1	1.2656
122011	CSNK1A1L	casein kinase 1, alpha 1-like	2.4920
1453	CSNK1D	casein kinase 1, delta	3.1958
53944	CSNK1G1	casein kinase 1, gamma 1	-1.4277
1460	CSNK2B	casein kinase 2, beta polypeptide	3.6086
1465	CSRP1	cysteine and glycine-rich protein 1	2.5009
57325	CSRP2BP	CSRP2 binding protein	0.6999
1471	CST3	cystatin C (amyloid angiopathy and cerebral hemorrhage)	5.3626
1472	CST4	cystatin S	1.2087
1476	CSTB	cystatin B (stefin B)	1.1444
1477	CSTF1	cleavage stimulation factor, 3' pre-RNA, subunit 1, 50kDa	0.8231
27341	CTA-126B4.3	null	2.2206
91353	CTA-246H3.1	null	0.9796
119437	CTAGEP	CTAGE family pseudogene	0.7886
1487	CTBP1	C-terminal binding protein 1	3.9886
1488	CTBP2	C-terminal binding protein 2	1.4961
1488	CTBP2	C-terminal binding protein 2	2.4981
1486	CTBS	chitobiase, di-N-acetyl-	1.2766
58190	CTDSP1	CTD (carboxy-terminal domain, RNA polymerase II, polypeptide A) small phosphatase 1	0.8162
1490	CTGF	connective tissue growth factor	4.6347
1491	CTH	cystathionase (cystathionine gamma-lyase)	1.6958
115908	CTHRC1	collagen triple helix repeat containing 1	1.1398
1495	CTNNA1	catenin (cadherin-associated protein), alpha 1, 102kDa	2.8278
8727	CTNNAL1	catenin (cadherin-associated protein), alpha-like 1	2.3201
1499	CTNNB1	catenin (cadherin-associated protein), beta 1, 88kDa	4.9037
56259	CTNNBL1	catenin, beta like 1	0.6600
1500	CTNND1	catenin (cadherin-associated protein), delta 1	1.8122
1508	CTSB	cathepsin B	0.5004
1075	CTSC	cathepsin C	3.3534
1075	CTSC	cathepsin C	2.8040
1509	CTSD	cathepsin D (lysosomal aspartyl peptidase)	5.5142
8722	CTSF	cathepsin F	1.5881
1514	CTSL	cathepsin L	3.1208
1520	CTSS	cathepsin S	2.9921
404093	CUEDC1	CUE domain containing 1	1.5193
79004	CUEDC2	CUE domain containing 2	1.8007
8454	CUL1	cullin 1	2.3381
8451	CUL4A	cullin 4A	1.5418
8450	CUL4B	cullin 4B	2.5636
8065	CUL5	cullin 5	1.9905
6376	CX3CL1	chemokine (C-X3-C motif) ligand 1	1.1052
6387	CXCL12	chemokine (C-X-C motif) ligand 12 (stromal cell-derived factor 1)	1.0542
6387	CXCL12	chemokine (C-X-C motif) ligand 12 (stromal cell-derived factor 1)	2.0704
8269	CXorf12	chromosome X open reading frame 12	1.2266
51260	CXorf26	chromosome X open reading frame 26	2.8860
541578	CXorf40A|CXorf40B	chromosome X open reading frame 40A|chromosome X open reading frame 40B	1.2020
79868	CXorf45	chromosome X open reading frame 45	1.0877
80777	CYB5-M	null	5.1939
1534	CYB561	cytochrome b-561	2.7518
51706	CYB5R1	cytochrome b5 reductase 1	2.7666
1727	CYB5R3	cytochrome b5 reductase 3	0.4577
1535	CYBA	cytochrome b-245, alpha polypeptide	2.8768
220002	CYBASC3	cytochrome b, ascorbate dependent 3	2.7088
1536	CYBB	cytochrome b-245, beta polypeptide (chronic granulomatous disease)	1.2387
1537	CYC1	cytochrome c-1	2.5809
54205	CYCS	cytochrome c, somatic	1.4461
26999	CYFIP2	cytoplasmic FMR1 interacting protein 2	2.4600
50626	CYHR1	cysteine/histidine-rich 1	1.1183
1540	CYLD	cylindromatosis (turban tumor syndrome)	2.1474
7461	CYLN2	cytoplasmic linker 2	2.5900
1583	CYP11A1	cytochrome P450, family 11, subfamily A, polypeptide 1	5.9197
1584	CYP11B1	cytochrome P450, family 11, subfamily B, polypeptide 1	1.1752
1585	CYP11B2	cytochrome P450, family 11, subfamily B, polypeptide 2	6.6288
1586	CYP17A1	cytochrome P450, family 17, subfamily A, polypeptide 1	6.9119
1545	CYP1B1	cytochrome P450, family 1, subfamily B, polypeptide 1	1.9369
57404	CYP20A1	cytochrome P450, family 20, subfamily A, polypeptide 1	2.6525
1589	CYP21A2	cytochrome P450, family 21, subfamily A, polypeptide 2	1.8451
1593	CYP27A1	cytochrome P450, family 27, subfamily A, polypeptide 1	3.2007
1564	CYP2D7P1	cytochrome P450, family 2, subfamily D, polypeptide 7 pseudogene 1	2.2140
1577	CYP3A5P2|CYP3A5	cytochrome P450, family 3, subfamily A, polypeptide 5 pseudogene 2|cytochrome P450, family 3, subfamily A, polypeptide 5	2.5612
284541	CYP4A11|CYP4A22	cytochrome P450, family 4, subfamily A, polypeptide 11|cytochrome P450, family 4, subfamily A, polypeptide 22	0.9750
3491	CYR61	cysteine-rich, angiogenic inducer, 61	3.9692
116159	CYYR1	cysteine/tyrosine-rich 1	3.8989
27351	D15Wsu75e	null	0.7891
27351	D15Wsu75e	null	2.3541
2874	D4S234E|GPS2	G protein pathway suppressor 2	0.7544
113189	D4ST1	dermatan 4 sulfotransferase 1	0.7027
23500	DAAM2	dishevelled associated activator of morphogenesis 2	4.4003
1601	DAB2	disabled homolog 2, mitogen-responsive phosphoprotein (Drosophila)	1.2628
1602	DACH1	dachshund homolog 1 (Drosophila)	1.3240
168002	DACT2	dapper, antagonist of beta-catenin, homolog 2 (Xenopus laevis)	1.0469
1603	DAD1	defender against cell death 1	0.5887
1604	DAF	decay accelerating factor for complement (CD55, Cromer blood group system)	3.0383
1604	DAF	decay accelerating factor for complement (CD55, Cromer blood group system)	1.1244
1605	DAG1	dystroglycan 1 (dystrophin-associated glycoprotein 1)	3.3922
26007	DAK	dihydroxyacetone kinase 2 homolog (yeast)	2.2539
55152	DALRD3	DALR anticodon binding domain containing 3	1.6032
199699	DAND5	DAN domain family, member 5	-2.0343
1611	DAP	death-associated protein	0.6338
1611	DAP	death-associated protein	4.0211
7818	DAP3	death associated protein 3	3.3293
1613	DAPK3	death-associated protein kinase 3	1.9102
55157	DARS2	aspartyl-tRNA synthetase 2 (mitochondrial)	1.2189
9802	DAZAP2	DAZ associated protein 2	1.7047
1622	DBI	diazepam binding inhibitor (GABA receptor modulator, acyl-Coenzyme A binding protein)	1.7994
28988	DBNL	drebrin-like	1.7203
1628	DBP	D site of albumin promoter (albumin D-box) binding protein	2.4259
1629	DBT	dihydrolipoamide branched chain transacylase E2	2.2610
1633	DCK	deoxycytidine kinase	2.2741
28960	DCPS	decapping enzyme, scavenger	1.4236
1635	DCTD	dCMP deaminase	2.0145
1639	DCTN1	dynactin 1 (p150, glued homolog, Drosophila)	3.1968
1639	DCTN1	dynactin 1 (p150, glued homolog, Drosophila)	1.8416
10540	DCTN2	dynactin 2 (p50)	0.5690
11258	DCTN3	dynactin 3 (p22)	3.5235
11258	DCTN3	dynactin 3 (p22)	0.8982
51164	DCTN4	dynactin 4 (p62)	2.7808
84516	DCTN5	dynactin 5 (p25)	1.2302
54165	DCUN1D1	DCN1, defective in cullin neddylation 1, domain containing 1 (S. cerevisiae)	1.6758
54165	DCUN1D1	DCN1, defective in cullin neddylation 1, domain containing 1 (S. cerevisiae)	1.2042
23142	DCUN1D4	DCN1, defective in cullin neddylation 1, domain containing 4 (S. cerevisiae)	2.3983
84259	DCUN1D5	DCN1, defective in cullin neddylation 1, domain containing 5 (S. cerevisiae)	0.9129
51181	DCXR	dicarbonyl/L-xylulose reductase	1.4816
79016	DDA1	null	3.7014
79016	DDA1	null	3.0566
23576	DDAH1	dimethylarginine dimethylaminohydrolase 1	1.7151
1642	DDB1	damage-specific DNA binding protein 1, 127kDa	5.4170
1643	DDB2|LHX3	damage-specific DNA binding protein 2, 48kDa|LIM homeobox 3	3.2338
50807	DDEF1	development and differentiation enhancing factor 1	3.5666
50807	DDEF1	development and differentiation enhancing factor 1	2.2673
55616	DDEFL1	development and differentiation enhancing factor-like 1	2.0040
1650	DDOST	dolichyl-diphosphooligosaccharide-protein glycosyltransferase	5.7866
4921	DDR2	discoidin domain receptor family, member 2	4.9577
1662	DDX10	DEAD (Asp-Glu-Ala-Asp) box polypeptide 10	1.0771
10521	DDX17	DEAD (Asp-Glu-Ala-Asp) box polypeptide 17	1.8460
8886	DDX18	DEAD (Asp-Glu-Ala-Asp) box polypeptide 18	1.1542
11218	DDX20	DEAD (Asp-Glu-Ala-Asp) box polypeptide 20	1.0732
9188	DDX21	DEAD (Asp-Glu-Ala-Asp) box polypeptide 21	0.8119
57062	DDX24	DEAD (Asp-Glu-Ala-Asp) box polypeptide 24	4.7834
26512	DDX26	DEAD/H (Asp-Glu-Ala-Asp/His) box polypeptide 26	1.9083
55661	DDX27	DEAD (Asp-Glu-Ala-Asp) box polypeptide 27	2.1678
10212	DDX39	DEAD (Asp-Glu-Ala-Asp) box polypeptide 39	2.1792
1654	DDX3X	DEAD (Asp-Glu-Ala-Asp) box polypeptide 3, X-linked	3.7185
11325	DDX42	DEAD (Asp-Glu-Ala-Asp) box polypeptide 42	5.2448
9775	DDX48	DEAD (Asp-Glu-Ala-Asp) box polypeptide 48	1.0637
79009	DDX50	DEAD (Asp-Glu-Ala-Asp) box polypeptide 50	0.4173
79039	DDX54	DEAD (Asp-Glu-Ala-Asp) box polypeptide 54	3.1061
57696	DDX55	DEAD (Asp-Glu-Ala-Asp) box polypeptide 55	1.9505
54606	DDX56	DEAD (Asp-Glu-Ala-Asp) box polypeptide 56	3.8933
1666	DECR1	2,4-dienoyl CoA reductase 1, mitochondrial	4.6221
9191	DEDD	death effector domain containing	2.7551
8560	DEGS1	degenerative spermatocyte homolog 1, lipid desaturase (Drosophila)	3.2765
26297	DELGEF	null	2.1634
8562	DENR	density-regulated protein	0.3716
64798	DEPDC6	DEP domain containing 6	1.6531
64798	DEPDC6	DEP domain containing 6	2.2133
51071	DERA	2-deoxyribose-5-phosphate aldolase homolog (C. elegans)	2.1733
79139	DERL1	Der1-like domain family, member 1	3.3284
79139	DERL1	Der1-like domain family, member 1	4.1366
51009	DERL2	Der1-like domain family, member 2	3.1097
51009	DERL2	Der1-like domain family, member 2	1.9239
23587	DERP6	null	2.6742
55070	DET1	de-etiolated homolog 1 (Arabidopsis)	0.5687
25861	DFNB31	deafness, autosomal recessive 31	5.3260
8694	DGAT1	diacylglycerol O-acyltransferase homolog 1 (mouse)	3.2767
85359	DGCR6|DGCR6L	DiGeorge syndrome critical region gene 6|DiGeorge syndrome critical region gene 6-like	2.4774
1606	DGKA	diacylglycerol kinase, alpha 80kDa	2.8544
8525	DGKZ	diacylglycerol kinase, zeta 104kDa	1.0525
1716	DGUOK	deoxyguanosine kinase	2.0212
1716	DGUOK	deoxyguanosine kinase	2.6992
1718	DHCR24	24-dehydrocholesterol reductase	4.2998
1717	DHCR7	7-dehydrocholesterol reductase	2.3787
79947	DHDDS	dehydrodolichyl diphosphate synthase	1.4542
1725	DHPS	deoxyhypusine synthase	1.7798
115817	DHRS1	dehydrogenase/reductase (SDR family) member 1	0.7684
51171	DHRS10	dehydrogenase/reductase (SDR family) member 10	2.3642
56898	DHRS6	dehydrogenase/reductase (SDR family) member 6	0.9864
51635	DHRS7	dehydrogenase/reductase (SDR family) member 7	3.4589
51170	DHRS8	dehydrogenase/reductase (SDR family) member 8	2.8267
8449	DHX16	DEAH (Asp-Glu-Ala-His) box polypeptide 16	2.2537
55760	DHX32	DEAH (Asp-Glu-Ala-His) box polypeptide 32	2.1257
79665	DHX40	DEAH (Asp-Glu-Ala-His) box polypeptide 40	2.8538
90957	DHX57	DEAH (Asp-Glu-Ala-Asp/His) box polypeptide 57	1.7809
1660	DHX9	DEAH (Asp-Glu-Ala-His) box polypeptide 9	3.3126
1660	DHX9	DEAH (Asp-Glu-Ala-His) box polypeptide 9	3.3917
56616	DIABLO	diablo homolog (Drosophila)	0.8165
23151	DIP	null	1.2444
11007	DIPA	null	2.7051
57226	DJ122O8.2	null	3.3818
1736	DKC1	dyskeratosis congenita 1, dyskerin	1.3371
26112	DKFZP434C171	null	3.8884
222229	DKFZp434K1815	null	1.2878
51313	DKFZp434L142	null	3.6276
56974	DKFZp547K054	null	0.9428
26071	DKFZP564B147	null	1.0383
26071	DKFZP564B147	null	0.9127
83989	DKFZP564D172	null	1.3317
25974	DKFZp564I122	null	-1.7936
25915	DKFZP564J0123	null	0.9078
54458	DKFZp564J157	null	3.8716
54458	DKFZp564J157|LOC440525	null	0.3462
25906	DKFZP564M082	null	2.2633
25849	DKFZP564O0823	null	1.8213
25849	DKFZP564O0823	null	1.4890
84067	DKFZP566M1046	null	1.9129
25840	DKFZP586A0522	null	2.7872
222161	DKFZp586I1420	null	3.0603
147172	DKFZp667M2411	null	1.6317
147172	DKFZp667M2411|LRRC37B	leucine rich repeat containing 37B	0.5525
22998	DKFZP686A01247	null	4.4247
85865	DKFZP686A10121	null	1.6407
83637	DKFZp761I2123	null	1.9325
27122	DKK3	dickkopf homolog 3 (Xenopus laevis)	3.3542
1737	DLAT	dihydrolipoamide S-acetyltransferase (E2 component of pyruvate dehydrogenase complex)	2.5006
10395	DLC1	deleted in liver cancer 1	2.5338
1738	DLD	dihydrolipoamide dehydrogenase (E3 component of pyruvate dehydrogenase complex, 2-oxo-glutarate complex, branched chain keto acid dehydrogenase complex)	5.7186
8847	DLEU2	deleted in lymphocytic leukemia, 2	0.9885
1739	DLG1	discs, large homolog 1 (Drosophila)	2.3283
9231	DLG5	discs, large homolog 5 (Drosophila)	4.1234
8788	DLK1	delta-like 1 homolog (Drosophila)	5.5570
28514	DLL1	delta-like 1 (Drosophila)	1.5124
1743	DLST	dihydrolipoamide S-succinyltransferase (E2 component of 2-oxo-glutarate complex)	1.4321
55929	DMAP1	DNA methyltransferase 1 associated protein 1	1.1810
11144	DMC1	DMC1 dosage suppressor of mck1 homolog, meiosis-specific homologous recombination (yeast)	-2.7970
23336	DMN	desmuslin	1.3994
9988	DMTF1	cyclin D binding myb-like transcription factor 1	2.6658
1657	DMXL1	Dmx-like 1	1.9790
23312	DMXL2	Dmx-like 2	1.9083
196385	DNAH10	dynein, axonemal, heavy polypeptide 10	2.6575
3301	DNAJA1	DnaJ (Hsp40) homolog, subfamily A, member 1	3.3867
10294	DNAJA2	DnaJ (Hsp40) homolog, subfamily A, member 2	4.2971
134218	DNAJA5	null	0.7952
3337	DNAJB1	DnaJ (Hsp40) homolog, subfamily B, member 1	3.8072
54788	DNAJB12	DnaJ (Hsp40) homolog, subfamily B, member 12	1.7762
79982	DNAJB14	DnaJ (Hsp40) homolog, subfamily B, member 14	2.1359
79982	DNAJB14	DnaJ (Hsp40) homolog, subfamily B, member 14	0.7132
3300	DNAJB2	DnaJ (Hsp40) homolog, subfamily B, member 2	3.8889
11080	DNAJB4	DnaJ (Hsp40) homolog, subfamily B, member 4	3.4236
10049	DNAJB6	DnaJ (Hsp40) homolog, subfamily B, member 6	2.1681
10049	DNAJB6	DnaJ (Hsp40) homolog, subfamily B, member 6	0.8146
64215	DNAJC1	DnaJ (Hsp40) homolog, subfamily C, member 1	0.4301
54431	DNAJC10	DnaJ (Hsp40) homolog, subfamily C, member 10	1.7803
55735	DNAJC11	DnaJ (Hsp40) homolog, subfamily C, member 11	1.1151
55735	DNAJC11	DnaJ (Hsp40) homolog, subfamily C, member 11	1.1703
56521	DNAJC12	DnaJ (Hsp40) homolog, subfamily C, member 12	4.4509
29103	DNAJC15	DnaJ (Hsp40) homolog, subfamily C, member 15	0.8217
55192	DNAJC17	DnaJ (Hsp40) homolog, subfamily C, member 17	1.4866
131118	DNAJC19	DnaJ (Hsp40) homolog, subfamily C, member 19	2.8337
3338	DNAJC4	DnaJ (Hsp40) homolog, subfamily C, member 4	1.6951
7266	DNAJC7	DnaJ (Hsp40) homolog, subfamily C, member 7	3.9762
22826	DNAJC8	DnaJ (Hsp40) homolog, subfamily C, member 8	0.7199
92737	DNER	null	1.0029
10059	DNM1L	dynamin 1-like	0.7872
1785	DNM2	dynamin 2	1.0610
26052	DNM3	dynamin 3	1.9992
23549	DNPEP	aspartyl aminopeptidase	3.5134
116092	DNTTIP1	deoxynucleotidyltransferase, terminal, interacting protein 1	3.2033
30836	DNTTIP2	deoxynucleotidyltransferase, terminal, interacting protein 2	2.7885
55619	DOCK10	dedicator of cytokinesis 10	2.2494
85440	DOCK7	dedicator of cytokinesis 7	0.8766
81704	DOCK8	dedicator of cytokinesis 8	1.4298
23348	DOCK9	dedicator of cytokinesis 9	1.8303
1797	DOM3Z	dom-3 homolog Z (C. elegans)	3.4340
1798	DPAGT1	dolichyl-phosphate (UDP-N-acetylglucosamine) N-acetylglucosaminephosphotransferase 1 (GlcNAc-1-P transferase)	2.7222
5977	DPF2	D4, zinc and double PHD fingers family 2	3.7398
8813	DPM1	dolichyl-phosphate mannosyltransferase polypeptide 1, catalytic subunit	1.0176
54344	DPM3	dolichyl-phosphate mannosyltransferase polypeptide 3	2.9206
57628	DPP10	dipeptidylpeptidase 10	1.3809
29952	DPP7	dipeptidylpeptidase 7	5.5187
359787	DPPA3	developmental pluripotency associated 3	1.3882
1808	DPYSL2	dihydropyrimidinase-like 2	2.9197
10589	DRAP1	DR1-associated protein 1 (negative cofactor 2 alpha)	1.3588
50632	DRD1IP	dopamine receptor D1 interacting protein	1.4406
51108	DREV1	null	3.7623
4733	DRG1	developmentally regulated GTP binding protein 1	4.3335
1827	DSCR1	Down syndrome critical region gene 1	1.5188
10311	DSCR3	Down syndrome critical region gene 3	2.0077
1832	DSP	desmoplakin	1.8974
667	DST	dystonin	3.3294
56986	DTWD1	DTW domain containing 1	2.1178
56986	DTWD1	DTW domain containing 1	2.0060
113878	DTX2	deltex homolog 2 (Drosophila)	2.8074
113878	DTX2	deltex homolog 2 (Drosophila)	1.6693
196403	DTX3	deltex 3 homolog (Drosophila)	1.5533
23399	DULLARD	dullard homolog (Xenopus laevis)	2.1757
1843	DUSP1	dual specificity phosphatase 1	0.7875
80824	DUSP16	dual specificity phosphatase 16	3.8224
78986	DUSP26	dual specificity phosphatase 26 (putative)	0.9833
1845	DUSP3	dual specificity phosphatase 3 (vaccinia virus phosphatase VH1-related)	5.1471
1846	DUSP4	dual specificity phosphatase 4	1.5743
1846	DUSP4	dual specificity phosphatase 4	1.1868
1847	DUSP5	dual specificity phosphatase 5	3.7311
1848	DUSP6	dual specificity phosphatase 6	2.2708
1849	DUSP7	dual specificity phosphatase 7	1.5224
1850	DUSP8	dual specificity phosphatase 8	0.8910
1854	DUT	dUTP pyrophosphatase	3.9603
1854	DUT	dUTP pyrophosphatase	2.2671
1857	DVL3	dishevelled, dsh homolog 3 (Drosophila)	2.7931
1778	DYNC1H1	dynein, cytoplasmic 1, heavy chain 1	3.4217
1781	DYNC1I2	dynein, cytoplasmic 1, intermediate chain 2	3.8192
51143	DYNC1LI1	dynein, cytoplasmic 1, light intermediate chain 1	1.5545
1783	DYNC1LI2	dynein, cytoplasmic 1, light intermediate chain 2	1.6232
51626	DYNC2LI1	dynein, cytoplasmic 2, light intermediate chain 1	2.7893
8655	DYNLL1	dynein, light chain, LC8-type 1	-0.6368
140735	DYNLL2	dynein, light chain, LC8-type 2	1.5483
83658	DYNLRB1	dynein, light chain, roadblock-type 1	3.6737
83658	DYNLRB1	dynein, light chain, roadblock-type 1	4.7778
6993	DYNLT1	dynein, light chain, Tctex-type 1	0.6730
6993	DYNLT1	dynein, light chain, Tctex-type 1	2.4191
6990	DYNLT3	dynein, light chain, Tctex-type 3	4.1570
1859	DYRK1A	dual-specificity tyrosine-(Y)-phosphorylation regulated kinase 1A	2.8211
9666	DZIP3	null	2.6913
1876	E2F6	E2F transcription factor 6	1.9143
1877	E4F1	E4F transcription factor 1	0.6429
9166	EBAG9	estrogen receptor binding site associated, antigen, 9	1.4598
1880	EBI2	Epstein-Barr virus induced gene 2 (lymphocyte-specific G protein-coupled receptor)	1.1626
10969	EBNA1BP2	EBNA1 binding protein 2	3.2775
10682	EBP	emopamil binding protein (sterol isomerase)	4.7799
84650	EBPL	emopamil binding protein-like	3.0706
1889	ECE1	endothelin converting enzyme 1	2.5277
1891	ECH1	enoyl Coenzyme A hydratase 1, peroxisomal	0.6235
55862	ECHDC1	enoyl Coenzyme A hydratase domain containing 1	2.8377
1892	ECHS1	enoyl Coenzyme A hydratase, short chain, 1, mitochondrial	4.0934
1892	ECHS1	enoyl Coenzyme A hydratase, short chain, 1, mitochondrial	5.1845
1893	ECM1	extracellular matrix protein 1	1.9279
81552	ECOP	null	2.1640
84417	ECRG4	null	1.5887
1896	EDA	ectodysplasin A	1.5063
51366	EDD1	E3 ubiquitin protein ligase, HECT domain containing, 1	2.2919
9695	EDEM1	ER degradation enhancer, mannosidase alpha-like 1	4.2666
8721	EDF1	endothelial differentiation-related factor 1	3.2929
8721	EDF1	endothelial differentiation-related factor 1	3.3224
1901	EDG1	endothelial differentiation, sphingolipid G-protein-coupled receptor, 1	0.8833
1910	EDNRB	endothelin receptor type B	3.2328
8726	EED	embryonic ectoderm development	1.3392
1915	EEF1A1	eukaryotic translation elongation factor 1 alpha 1	8.6129
1915	EEF1A1	eukaryotic translation elongation factor 1 alpha 1	5.4154
1915	EEF1A1	eukaryotic translation elongation factor 1 alpha 1	2.3298
1917	EEF1A2	eukaryotic translation elongation factor 1 alpha 2	2.9017
1933	EEF1B2	eukaryotic translation elongation factor 1 beta 2	1.6477
1933	EEF1B2	eukaryotic translation elongation factor 1 beta 2	6.8311
1933	EEF1B2	eukaryotic translation elongation factor 1 beta 2	1.8604
1936	EEF1D	eukaryotic translation elongation factor 1 delta (guanine nucleotide exchange protein)	0.4584
9521	EEF1E1	eukaryotic translation elongation factor 1 epsilon 1	0.8655
1937	EEF1G	eukaryotic translation elongation factor 1 gamma	7.5806
1937	EEF1G	eukaryotic translation elongation factor 1 gamma	5.5599
1937	EEF1G	eukaryotic translation elongation factor 1 gamma	0.4761
1938	EEF2	eukaryotic translation elongation factor 2	0.6348
84288	EFCAB2	EF-hand calcium binding domain 2	1.7055
286097	EFHA2	EF-hand domain family, member A2	0.6758
79180	EFHD2	EF-hand domain family, member D2	1.1376
9343	EFTUD2	elongation factor Tu GTP binding domain containing 2	2.1708
54583	EGLN1	egl nine homolog 1 (C. elegans)	2.4723
1958	EGR1	early growth response 1	5.1131
1960	EGR3	early growth response 3	1.2870
9538	EI24	etoposide induced 2.4 mRNA	1.0552
10209	EIF1	eukaryotic translation initiation factor 1	0.7826
1964	EIF1AX|EIF1AP1	eukaryotic translation initiation factor 1A, X-linked|eukaryotic translation initiation factor 1A pseudogene 1	0.8639
9451	EIF2AK3	eukaryotic translation initiation factor 2-alpha kinase 3	0.7847
1967	EIF2B1	eukaryotic translation initiation factor 2B, subunit 1 alpha, 26kDa	0.4139
8891	EIF2B3	eukaryotic translation initiation factor 2B, subunit 3 gamma, 58kDa	1.5169
27161	EIF2C2	eukaryotic translation initiation factor 2C, 2	0.9847
1965	EIF2S1	eukaryotic translation initiation factor 2, subunit 1 alpha, 35kDa	0.4184
8894	EIF2S2	eukaryotic translation initiation factor 2, subunit 2 beta, 38kDa	2.0347
8894	EIF2S2	eukaryotic translation initiation factor 2, subunit 2 beta, 38kDa	2.4696
8894	EIF2S2	eukaryotic translation initiation factor 2, subunit 2 beta, 38kDa	1.0263
1968	EIF2S3	eukaryotic translation initiation factor 2, subunit 3 gamma, 52kDa	1.7161
8669	EIF3S1	eukaryotic translation initiation factor 3, subunit 1 alpha, 35kDa	0.6359
8669	EIF3S1	eukaryotic translation initiation factor 3, subunit 1 alpha, 35kDa	-0.3602
8661	EIF3S10	eukaryotic translation initiation factor 3, subunit 10 theta, 150/170kDa	0.5766
27335	EIF3S12	eukaryotic translation initiation factor 3, subunit 12	2.3689
8668	EIF3S2	eukaryotic translation initiation factor 3, subunit 2 beta, 36kDa	4.9105
8667	EIF3S3	eukaryotic translation initiation factor 3, subunit 3 gamma, 40kDa	3.6387
8666	EIF3S4	eukaryotic translation initiation factor 3, subunit 4 delta, 44kDa	5.3425
8665	EIF3S5|LOC339799	eukaryotic translation initiation factor 3, subunit 5 epsilon, 47kDa	4.5050
3646	EIF3S6	eukaryotic translation initiation factor 3, subunit 6 48kDa	2.7427
8663	EIF3S8	eukaryotic translation initiation factor 3, subunit 8, 110kDa	0.7853
8662	EIF3S9	eukaryotic translation initiation factor 3, subunit 9 eta, 116kDa	1.4085
1973	EIF4A1	eukaryotic translation initiation factor 4A, isoform 1	6.0835
968	EIF4A1|CD68	eukaryotic translation initiation factor 4A, isoform 1|CD68 antigen	2.5538
1974	EIF4A2	eukaryotic translation initiation factor 4A, isoform 2	3.5326
1975	EIF4B	eukaryotic translation initiation factor 4B	1.2318
1975	EIF4B	eukaryotic translation initiation factor 4B	5.0552
1975	EIF4B	eukaryotic translation initiation factor 4B	1.1690
1977	EIF4E	eukaryotic translation initiation factor 4E	3.3420
1981	EIF4G1	eukaryotic translation initiation factor 4 gamma, 1	4.0907
1982	EIF4G2	eukaryotic translation initiation factor 4 gamma, 2	5.0559
8672	EIF4G3	eukaryotic translation initiation factor 4 gamma, 3	2.9790
1983	EIF5	eukaryotic translation initiation factor 5	4.0987
1984	EIF5A	eukaryotic translation initiation factor 5A	4.1982
143244	EIF5A|LOC143244	eukaryotic translation initiation factor 5A	4.4338
9669	EIF5B	eukaryotic translation initiation factor 5B	2.3817
55520	ELAC1	elaC homolog 1 (E. coli)	0.9267
60528	ELAC2	elaC homolog 2 (E. coli)	3.7743
1994	ELAVL1	ELAV (embryonic lethal, abnormal vision, Drosophila)-like 1 (Hu antigen R)	3.4625
22936	ELL2	elongation factor, RNA polymerase II, 2	2.1473
63916	ELMO2	engulfment and cell motility 2 (ced-12 homolog, C. elegans)	2.7301
255520	ELMOD2	ELMO domain containing 2	0.9017
84337	ELOF1	elongation factor 1 homolog (ELF1, S. cerevisiae)	1.7665
60481	ELOVL5	ELOVL family member 5, elongation of long chain fatty acids (FEN1/Elo2, SUR4/Elo3-like, yeast)	4.1876
55140	ELP3	elongation protein 3 homolog (S. cerevisiae)	0.8462
24139	EML2	echinoderm microtubule associated protein like 2	1.5763
27436	EML4	echinoderm microtubule associated protein like 4	2.4659
2012	EMP1	epithelial membrane protein 1	0.8125
55740	ENAH	enabled homolog (Drosophila)	2.0966
2022	ENG	endoglin (Osler-Rendu-Weber syndrome 1)	1.7937
2026	ENO2	enolase 2 (gamma, neuronal)	2.5031
55556	ENOSF1	enolase superfamily member 1	2.3469
5169	ENPP3	ectonucleotide pyrophosphatase/phosphodiesterase 3	2.0903
2029	ENSA	endosulfine alpha	2.0679
953	ENTPD1	ectonucleoside triphosphate diphosphohydrolase 1	2.3730
957	ENTPD5	ectonucleoside triphosphate diphosphohydrolase 5	1.9348
56943	ENY2	enhancer of yellow 2 homolog (Drosophila)	1.8998
2033	EP300	E1A binding protein p300	3.0222
23136	EPB41L3	erythrocyte membrane protein band 4.1-like 3	2.5365
23136	EPB41L3	erythrocyte membrane protein band 4.1-like 3	2.3357
26122	EPC2	enhancer of polycomb homolog 2 (Drosophila)	1.7900
284656	EPHA10	EPH receptor A10	-1.5316
285220	EPHA6	EPH receptor A6	-1.4618
2050	EPHB4	EPH receptor B4	2.9323
2052	EPHX1	epoxide hydrolase 1, microsomal (xenobiotic)	6.1921
2053	EPHX2	epoxide hydrolase 2, cytoplasmic	1.2734
51474	EPLIN	null	1.3120
51474	EPLIN	null	2.5067
9852	EPM2AIP1	EPM2A (laforin) interacting protein 1	2.7526
29924	EPN1	epsin 1	2.5950
2057	EPOR	erythropoietin receptor	2.2554
2058	EPRS	glutamyl-prolyl-tRNA synthetase	2.5957
2060	EPS15	epidermal growth factor receptor pathway substrate 15	3.1966
2064	ERBB2	v-erb-b2 erythroblastic leukemia viral oncogene homolog 2, neuro/glioblastoma derived oncogene homolog (avian)	1.1992
55914	ERBB2IP	erbb2 interacting protein	1.3933
2067	ERCC1	excision repair cross-complementing rodent repair deficiency, complementation group 1 (includes overlapping antisense sequence)	2.4585
2071	ERCC3	excision repair cross-complementing rodent repair deficiency, complementation group 3 (xeroderma pigmentosum group B complementing)	3.3610
2079	ERH	enhancer of rudimentary homolog (Drosophila)	0.3816
2081	ERN1	endoplasmic reticulum to nucleus signalling 1	1.1830
10961	ERP29	endoplasmic reticulum protein 29	3.8830
2086	ERV3	endogenous retroviral sequence 3 (includes zinc finger protein H-plk/HPF9)	1.2967
30816	ERVWE1	endogenous retroviral family W, env(C7), member 1 (syncytin)	1.3270
2098	ESD	esterase D/formylglutathione hydrolase	0.6206
79157	ET	null	0.8552
2107	ETF1	eukaryotic translation termination factor 1	3.7161
2108	ETFA	electron-transfer-flavoprotein, alpha polypeptide (glutaric aciduria II)	1.4334
2109	ETFB	electron-transfer-flavoprotein, beta polypeptide	3.8963
2110	ETFDH	electron-transferring-flavoprotein dehydrogenase	3.4063
23474	ETHE1	ethylmalonic encephalopathy 1	1.7026
55500	ETNK1	ethanolamine kinase 1	0.8932
2115	ETV1	ets variant gene 1	2.4301
2119	ETV5	ets variant gene 5 (ets-related molecule)	5.2217
2119	ETV5	ets variant gene 5 (ets-related molecule)	4.7221
2124	EVI2B	ecotropic viral integration site 2B	2.3401
7813	EVI5	ecotropic viral integration site 5	2.0049
51466	EVL	Enah/Vasp-like	1.6668
2130	EWSR1	Ewing sarcoma breakpoint region 1	2.7004
55763	EXOC1	exocyst complex component 1	1.8381
11336	EXOC3	exocyst complex component 3	2.5770
60412	EXOC4	exocyst complex component 4	3.4016
10640	EXOC5	exocyst complex component 5	2.5115
5394	EXOSC10	exosome component 10	0.9550
5394	EXOSC10	exosome component 10	1.8585
51010	EXOSC3	exosome component 3	0.7984
5393	EXOSC9	exosome component 9	1.5320
2131	EXT1	exostoses (multiple) 1	2.0340
2132	EXT2	exostoses (multiple) 2	1.2696
2135	EXTL2	exostoses (multiple)-like 2	1.1979
2137	EXTL3	exostoses (multiple)-like 3	3.8794
2159	F10	coagulation factor X	1.9806
50848	F11R	F11 receptor	2.1516
2162	F13A1	coagulation factor XIII, A1 polypeptide	2.8324
2165	F13B	coagulation factor XIII, B polypeptide	-1.3726
2170	FABP3	fatty acid binding protein 3, muscle and heart (mammary-derived growth inhibitor)	2.3857
3992	FADS1	fatty acid desaturase 1	4.0803
9415	FADS2	fatty acid desaturase 2	6.0346
283985	FADS6	fatty acid desaturase domain family, member 6	-1.7202
81889	FAHD1	fumarylacetoacetate hydrolase domain containing 1	1.7269
51011	FAHD2A	fumarylacetoacetate hydrolase domain containing 2A	2.9997
124402	FAM100A	family with sequence similarity 100, member A	2.1703
83640	FAM103A1	family with sequence similarity 103, member A1	1.8595
145165	FAM10A4	family with sequence similarity 10, member A4	5.7724
144106	FAM10A5	family with sequence similarity 10, member A5	1.6606
144106	FAM10A5	family with sequence similarity 10, member A5	2.2159
220965	FAM13C1	family with sequence similarity 13, member C1	1.5734
122509	FAM14B	family with sequence similarity 14, member B	2.6682
51030	FAM18B	family with sequence similarity 18, member B	3.9756
51030	FAM18B	family with sequence similarity 18, member B	4.2631
151647	FAM19A4	family with sequence similarity 19 (chemokine (C-C motif)-like), member A4	3.2879
9917	FAM20B	family with sequence similarity 20, member B	3.0992
54801	FAM29A	family with sequence similarity 29, member A	1.9821
26017	FAM32A	family with sequence similarity 32, member A	2.5103
10447	FAM3C	family with sequence similarity 3, member C	0.5943
10447	FAM3C	family with sequence similarity 3, member C	1.4714
284257	FAM44C	family with sequence similarity 44, member C	0.8160
55855	FAM45B	family with sequence similarity 45, member B	2.0473
404636	FAM45B|FAM45A	family with sequence similarity 45, member B|family with sequence similarity 45, member A	2.4726
55603	FAM46A	family with sequence similarity 46, member A	1.3324
55578	FAM48A	family with sequence similarity 48, member A	1.9009
55578	FAM48A	family with sequence similarity 48, member A	3.6929
9130	FAM50A	family with sequence similarity 50, member A	2.9917
51307	FAM53C	family with sequence similarity 53, member C	2.2451
56181	FAM54B	family with sequence similarity 54, member B	4.1323
92002	FAM58A	family with sequence similarity 58, member A	1.9452
64762	FAM59A	family with sequence similarity 59, member A	1.4490
58516	FAM60A	family with sequence similarity 60, member A	2.2073
26065	FAM61A	family with sequence similarity 61, member A	3.2146
57488	FAM62B	family with sequence similarity 62 (C2 domain containing) member B	2.0768
79567	FAM65A	family with sequence similarity 65, member A	1.9630
127262	FAM79A	family with sequence similarity 79, member A	3.5889
151393	FAM82A	family with sequence similarity 82, member A	1.3949
375061	FAM89A	family with sequence similarity 89, member A	0.6470
157769	FAM91A1	family with sequence similarity 91, member A1	1.2638
57234	FAM91A2	family with sequence similarity 91, member A2	1.2585
84191	FAM96A	family with sequence similarity 96, member A	1.6707
51647	FAM96B	family with sequence similarity 96, member B	1.7458
25940	FAM98A	family with sequence similarity 98, member A	1.6171
55120	FANCL	Fanconi anemia, complementation group L	0.7440
10160	FARP1	FERM, RhoGEF (ARHGEF) and pleckstrin domain protein 1 (chondrocyte-derived)	0.8226
10667	FARS2	phenylalanine-tRNA synthetase 2 (mitochondrial)	1.0127
2193	FARSLA	phenylalanine-tRNA synthetase-like, alpha subunit	1.6226
2197	FAU	Finkel-Biskis-Reilly murine sarcoma virus (FBR-MuSV) ubiquitously expressed (fox derived); ribosomal protein S30	0.5026
2091	FBL	fibrillarin	3.1124
2192	FBLN1	fibulin 1	3.7676
10516	FBLN5	fibulin 5	3.2188
64319	FBS1	fibrosin 1	2.3233
22992	FBXL11	F-box and leucine-rich repeat protein 11	3.5118
26234	FBXL5	F-box and leucine-rich repeat protein 5	1.3372
23194	FBXL7	F-box and leucine-rich repeat protein 7	3.5531
80204	FBXO11	F-box protein 11	2.7959
201456	FBXO15	F-box protein 15	-2.2539
84893	FBXO18	F-box protein, helicase, 18	3.2883
23014	FBXO21	F-box protein 21	1.9753
26263	FBXO22	F-box protein 22	1.4782
84085	FBXO30	F-box protein 30	1.9972
81545	FBXO38	F-box protein 38	0.4395
93611	FBXO44	F-box protein 44	1.3694
200933	FBXO45	F-box protein 45	1.4480
25793	FBXO7	F-box protein 7	3.8546
26268	FBXO9	F-box protein 9	3.0124
26268	FBXO9	F-box protein 9	1.1515
23291	FBXW11	F-box and WD-40 domain protein 11	0.8776
54461	FBXW5	F-box and WD-40 domain protein 5	3.2258
55294	FBXW7	F-box and WD-40 domain protein 7 (archipelago homolog, Drosophila)	1.5507
2207	FCER1G	Fc fragment of IgE, high affinity I, receptor for; gamma polypeptide	3.3670
2207	FCER1G	Fc fragment of IgE, high affinity I, receptor for; gamma polypeptide	2.4752
8857	FCGBP	Fc fragment of IgG binding protein	2.2471
2213	FCGR2B	Fc fragment of IgG, low affinity IIb, receptor (CD32)	2.8119
9103	FCGR2C|FCGR2A	Fc fragment of IgG, low affinity IIa, receptor (CD32)	1.2435
2217	FCGRT	Fc fragment of IgG, receptor, transporter, alpha	1.7283
9873	FCHSD2	FCH and double SH3 domains 2	3.5922
8547	FCN3	ficolin (collagen/fibrinogen domain containing) 3 (Hakata antigen)	1.4914
2222	FDFT1	farnesyl-diphosphate farnesyltransferase 1	0.7770
2222	FDFT1	farnesyl-diphosphate farnesyltransferase 1	3.1980
2224	FDPS	farnesyl diphosphate synthase (farnesyl pyrophosphate synthetase, dimethylallyltranstransferase, geranyltranstransferase)	3.1343
2224	FDPS	farnesyl diphosphate synthase (farnesyl pyrophosphate synthetase, dimethylallyltranstransferase, geranyltranstransferase)	1.4790
2230	FDX1	ferredoxin 1	1.6768
2232	FDXR	ferredoxin reductase	0.9777
2232	FDXR	ferredoxin reductase	5.5786
2257	FGF12	fibroblast growth factor 12	1.1283
26127	FGFR1OP2	FGFR1 oncogene partner 2	2.8096
2263	FGFR2	fibroblast growth factor receptor 2 (bacteria-expressed kinase, keratinocyte growth factor receptor, craniofacial dysostosis 1, Crouzon syndrome, Pfeiffer syndrome, Jackson-Weiss syndrome)	0.7488
53834	FGFRL1	fibroblast growth factor receptor-like 1	3.1023
2271	FH	fumarate hydratase	1.0360
2272	FHIT	fragile histidine triad gene	1.5643
2273	FHL1	four and a half LIM domains 1	1.5060
2274	FHL2	four and a half LIM domains 2	1.1437
29109	FHOD1	formin homology 2 domain containing 1	1.4245
9158	FIBP	fibroblast growth factor (acidic) intracellular binding protein	2.1250
81608	FIP1L1	FIP1 like 1 (S. cerevisiae)	0.6979
60681	FKBP10	FK506 binding protein 10, 65 kDa	2.4707
55033	FKBP14	FK506 binding protein 14, 22 kDa	1.9388
2280	FKBP1A	FK506 binding protein 1A, 12kDa	5.0587
2286	FKBP2	FK506 binding protein 2, 13kDa	5.9282
2287	FKBP3	FK506 binding protein 3, 25kDa	1.4886
2288	FKBP4	FK506 binding protein 4, 59kDa	1.3422
2289	FKBP5	FK506 binding protein 5	2.1831
23770	FKBP8	FK506 binding protein 8, 38kDa	3.0654
59347	FKSG2	null	-1.0351
2314	FLII	flightless I homolog (Drosophila)	5.3143
55677	FLJ10006	null	1.7840
55069	FLJ10099	null	2.4026
55082	FLJ10154	null	2.1629
55110	FLJ10292	null	3.0742
54540	FLJ10404	null	2.3386
55196	FLJ10652	null	1.1475
55209	FLJ10707	null	2.3952
55739	FLJ10769	null	1.6349
55226	FLJ10774	null	3.4150
55228	FLJ10781	null	0.6491
55244	FLJ10847	null	3.5878
54520	FLJ10996	null	0.7385
65117	FLJ11021	null	0.7928
55783	FLJ11171	null	1.1089
55337	FLJ11286	null	2.6930
55337	FLJ11286	null	1.3126
79719	FLJ11506	null	1.7753
60673	FLJ11773	null	2.6046
79882	FLJ11806	null	0.9844
79882	FLJ11806	null	1.4390
79840	FLJ12610	null	1.6327
339175	FLJ12760	null	2.8807
339175	FLJ12760|METTL2	methyltransferase like 2	1.7165
65095	FLJ12949	null	1.5189
80018	FLJ13089	null	1.8633
64940	FLJ13195	null	1.2961
79667	FLJ13197	null	2.4085
64418	FLJ13576	null	0.4338
64755	FLJ13868	null	3.2812
79614	FLJ14054	null	1.5476
80097	FLJ14346	null	4.2423
84886	FLJ14525	null	1.7716
84908	FLJ14668	null	1.6308
84915	FLJ14721	null	2.2303
84926	FLJ14800	null	3.7654
284391	FLJ14959	null	3.5658
162962	FLJ16287	null	4.1336
388567	FLJ16360	null	2.1301
126017	FLJ16542	null	2.1937
54502	FLJ20273	null	4.4975
55627	FLJ20297|FLJ41352	null	1.3187
55638	FLJ20366	null	1.5971
54919	FLJ20397	null	1.5023
54934	FLJ20436	null	0.5739
54949	FLJ20487	null	0.4566
54969	FLJ20534	null	2.2631
54977	FLJ20551	null	3.4035
55004	FLJ20625	null	4.3870
55011	FLJ20643	null	3.7421
54621	FLJ20674	null	0.6599
55020	FLJ20699	null	1.5593
55022	FLJ20701	null	1.2819
55037	FLJ20758	null	1.8553
55049	FLJ20850	null	2.3505
64745	FLJ20859	null	2.1151
80221	FLJ20920	null	3.6743
79680	FLJ21125	null	1.4300
79600	FLJ21127	null	1.7589
79918	FLJ21148	null	1.7477
80208	FLJ21439	null	0.5079
79984	FLJ21736	null	0.9659
56912	FLJ21827	null	0.6108
64772	FLJ21865	null	1.0331
79611	FLJ21963	null	1.2819
79912	FLJ22028	null	0.6351
65084	FLJ22104	null	0.8395
79701	FLJ22222	null	0.3163
79724	FLJ23436	null	2.8894
79731	FLJ23441	null	0.6598
79780	FLJ23518	null	1.4546
79780	FLJ23518	null	-1.6240
79738	FLJ23560	null	1.5210
149076	FLJ25476	null	2.3583
388566	FLJ26175	null	3.6510
124801	FLJ30656	null	1.9219
388387	FLJ31222	null	2.7879
379025	FLJ31306	null	1.9287
153830	FLJ31951	null	2.5791
146336	FLJ32252	null	-1.6961
124637	FLJ32499	null	3.2648
347918	FLJ33915	null	1.5775
285464	FLJ34443	null	2.4440
153241	FLJ36090	null	2.1556
285521	FLJ38991	null	1.8554
375341	FLJ43654	null	1.9400
386757	FLJ43855	null	2.1071
375484	FLJ44216	null	2.4669
375484	FLJ44216|LOC202181	null	2.5616
392490	FLJ44635	null	2.7215
441234	FLJ46189	null	3.3211
202018	FLJ90013	null	1.1308
255403	FLJ90036	null	2.4984
163049	FLJ90396	null	3.7209
2317	FLNB	filamin B, beta (actin binding protein 278)	3.2840
2319	FLOT2	flotillin 2	2.0237
23768	FLRT2	fibronectin leucine rich transmembrane protein 2	2.9655
114793	FMNL2	formin-like 2	2.5223
2327	FMO2	flavin containing monooxygenase 2	1.9822
2332	FMR1	fragile X mental retardation 1	1.2625
64122	FN3K	fructosamine 3 kinase	2.2975
79672	FN3KRP	null	0.4137
56935	FN5	null	1.2842
54874	FNBP1L	formin binding protein 1-like	1.4286
55660	FNBP3	formin binding protein 3	1.6508
22862	FNDC3A	fibronectin type III domain containing 3A	4.8109
64778	FNDC3B	fibronectin type III domain containing 3B	1.8160
64838	FNDC4	fibronectin type III domain containing 4	0.9836
252995	FNDC5	fibronectin type III domain containing 5	1.4177
2339	FNTA	farnesyltransferase, CAAX box, alpha	2.5400
2342	FNTB	farnesyltransferase, CAAX box, beta	1.0483
2353	FOS	v-fos FBJ murine osteosarcoma viral oncogene homolog	1.3701
2354	FOSB	FBJ murine osteosarcoma viral oncogene homolog B	3.5550
2355	FOSL2	FOS-like antigen 2	2.5969
2355	FOSL2	FOS-like antigen 2	3.8322
8928	FOXH1	forkhead box H1	-1.6710
2302	FOXJ1	forkhead box J1	2.3393
3607	FOXK2	forkhead box K2	3.1914
2308	FOXO1A	forkhead box O1A (rhabdomyosarcoma)	2.6410
2309	FOXO3A	forkhead box O3A	3.1709
116113	FOXP4	forkhead box P4	1.8465
2356	FPGS	folylpolyglutamate synthase	3.6997
2483	FRG1	FSHD region gene 1	2.2347
6624	FSCN1	fascin homolog 1, actin-bundling protein (Strongylocentrotus purpuratus)	1.6411
11167	FSTL1	follistatin-like 1	3.0642
10272	FSTL3	follistatin-like 3 (secreted glycoprotein)	2.4074
2495	FTH1	ferritin, heavy polypeptide 1	2.2000
2495	FTH1	ferritin, heavy polypeptide 1	1.1996
2495	FTH1	ferritin, heavy polypeptide 1	5.8477
2495	FTH1	ferritin, heavy polypeptide 1	1.4661
2509	FTHP1	ferritin, heavy polypeptide pseudogene 1	1.6331
2512	FTL	ferritin, light polypeptide	1.4806
79068	FTO	null	2.4465
64400	FTS	fused toes homolog (mouse)	1.7725
24140	FTSJ1	FtsJ homolog 1 (E. coli)	1.8102
117246	FTSJ3	FtsJ homolog 3 (E. coli)	2.6671
8880	FUBP1	far upstream element (FUSE) binding protein 1	0.6943
8880	FUBP1	far upstream element (FUSE) binding protein 1	2.3478
8939	FUBP3	far upstream element (FUSE) binding protein 3	4.5737
2517	FUCA1	fucosidase, alpha-L- 1, tissue	1.0362
65991	FUNDC2	FUN14 domain containing 2	3.6189
2521	FUS	fusion (involved in t(12;16) in malignant liposarcoma)	0.7001
170384	FUT11	fucosyltransferase 11 (alpha (1,3) fucosyltransferase)	1.0737
2531	FVT1	follicular lymphoma variant translocation 1	2.5357
9513	FXR2	fragile X mental retardation, autosomal homolog 2	1.1945
486	FXYD2	FXYD domain containing ion transport regulator 2	-1.8106
53827	FXYD5	FXYD domain containing ion transport regulator 5	2.4551
84248	FYTTD1	forty-two-three domain containing 1	3.7550
8323	FZD6	frizzled homolog 6 (Drosophila)	1.9046
8896	G10	null	2.7869
8896	G10	null	3.3336
10146	G3BP	null	3.3169
9908	G3BP2	null	1.8322
2538	G6PC	glucose-6-phosphatase, catalytic (glycogen storage disease type I, von Gierke disease)	-1.5289
2539	G6PD	glucose-6-phosphate dehydrogenase	2.7172
2548	GAA	glucosidase, alpha; acid (Pompe disease, glycogen storage disease type II)	0.8744
11337	GABARAP	GABA(A) receptor-associated protein	5.6526
23710	GABARAPL1	GABA(A) receptor-associated protein like 1	3.7400
23766	GABARAPL3	GABA(A) receptors associated protein like 3	4.3673
23766	GABARAPL3	GABA(A) receptors associated protein like 3	3.3175
1647	GADD45A	growth arrest and DNA-damage-inducible, alpha	2.5259
4616	GADD45B	growth arrest and DNA-damage-inducible, beta	1.7511
10912	GADD45G	growth arrest and DNA-damage-inducible, gamma	1.9208
90480	GADD45GIP1	growth arrest and DNA-damage-inducible, gamma interacting protein 1	2.1293
90480	GADD45GIP1	growth arrest and DNA-damage-inducible, gamma interacting protein 1	1.7301
2580	GAK	cyclin G associated kinase	1.2247
130589	GALM	galactose mutarotase (aldose 1-epimerase)	3.8560
55454	GALNACT-2	null	2.0325
2589	GALNT1	UDP-N-acetyl-alpha-D-galactosamine:polypeptide N-acetylgalactosaminyltransferase 1 (GalNAc-T1)	2.5432
63917	GALNT11	UDP-N-acetyl-alpha-D-galactosamine:polypeptide N-acetylgalactosaminyltransferase 11 (GalNAc-T11)	2.7573
2590	GALNT2	UDP-N-acetyl-alpha-D-galactosamine:polypeptide N-acetylgalactosaminyltransferase 2 (GalNAc-T2)	2.1260
374378	GALNTL4	UDP-N-acetyl-alpha-D-galactosamine:polypeptide N-acetylgalactosaminyltransferase-like 4	-1.5642
2593	GAMT	guanidinoacetate N-methyltransferase	1.3906
23193	GANAB	glucosidase, alpha; neutral AB	2.1871
23193	GANAB	glucosidase, alpha; neutral AB	5.1072
2597	GAPDH	glyceraldehyde-3-phosphate dehydrogenase	8.2455
2597	GAPDH	glyceraldehyde-3-phosphate dehydrogenase	6.8429
2597	GAPDH	glyceraldehyde-3-phosphate dehydrogenase	6.3507
26130	GAPVD1	GTPase activating protein and VPS9 domains 1	0.7746
253959	GARNL1	GTPase activating Rap/RanGAP domain-like 1	1.3274
253959	GARNL1	GTPase activating Rap/RanGAP domain-like 1	3.4828
2617	GARS	glycyl-tRNA synthetase	1.9869
10634	GAS2L1	growth arrest-specific 2 like 1	2.0641
60674	GAS5	growth arrest-specific 5	0.5716
2621	GAS6	growth arrest-specific 6	1.7766
2627	GATA6	GATA binding protein 6	4.2812
54815	GATAD2A	GATA zinc finger domain containing 2A	1.1624
57459	GATAD2B	GATA zinc finger domain containing 2B	0.8627
2629	GBA	glucosidase, beta; acid (includes glucosylceramidase)	3.0721
2629	GBA	glucosidase, beta; acid (includes glucosylceramidase)	0.7049
2629	GBA|GBAP	glucosidase, beta; acid (includes glucosylceramidase)|glucosidase, beta; acid, pseudogene	1.7071
57704	GBA2	glucosidase, beta (bile acid) 2	2.8807
2631	GBAS	glioblastoma amplified sequence	2.9147
2632	GBE1	glucan (1,4-alpha-), branching enzyme 1 (glycogen branching enzyme, Andersen disease, glycogen storage disease type IV)	3.7138
8729	GBF1	golgi-specific brefeldin A resistance factor 1	0.4233
2633	GBP1	guanylate binding protein 1, interferon-inducible, 67kDa	1.9672
25801	GCA	grancalcin, EF-hand calcium binding protein	2.3754
23464	GCAT	glycine C-acetyltransferase (2-amino-3-ketobutyrate coenzyme A ligase)	1.2380
2639	GCDH	glutaryl-Coenzyme A dehydrogenase	2.4183
2730	GCLM	glutamate-cysteine ligase, modifier subunit	1.5937
2648	GCN5L2	GCN5 general control of amino-acid synthesis 5-like 2 (yeast)	2.4462
81488	Gcom1|GRINL1A	glutamate receptor, ionotropic, N-methyl D-aspartate-like 1A	1.2709
7841	GCS1	null	1.8609
2653	GCSH	glycine cleavage system protein H (aminomethyl carrier)	2.9035
2653	GCSH	glycine cleavage system protein H (aminomethyl carrier)	0.5670
2664	GDI1	GDP dissociation inhibitor 1	4.2302
2665	GDI2	GDP dissociation inhibitor 2	4.8477
2669	GEM	GTP binding protein overexpressed in skeletal muscle	2.8098
2671	GFER	growth factor, augmenter of liver regeneration (ERV1 homolog, S. cerevisiae)	0.8869
85476	GFM1	G elongation factor, mitochondrial 1	2.3575
2673	GFPT1	glutamine-fructose-6-phosphate transaminase 1	2.7393
23062	GGA2	golgi associated, gamma adaptin ear containing, ARF binding protein 2	1.9096
2677	GGCX	gamma-glutamyl carboxylase	2.1143
8836	GGH	gamma-glutamyl hydrolase (conjugase, folylpolygammaglutamyl hydrolase)	1.0197
2678	GGT1|LOC440819|GGTL4|GGT2	gamma-glutamyltransferase 1|gamma-glutamyltransferase-like 4|gamma-glutamyltransferase 2	-1.8034
2687	GGTLA1	gamma-glutamyltransferase-like activity 1	3.3794
27069	GHITM	growth hormone inducible transmembrane protein	1.0432
55303	GIMAP4	GTPase, IMAP family member 4	2.3109
55340	GIMAP5	GTPase, IMAP family member 5	1.7457
10755	GIPC1	GIPC PDZ domain containing family, member 1	2.2054
54810	GIPC2	GIPC PDZ domain containing family, member 2	2.5113
2697	GJA1	gap junction protein, alpha 1, 43kDa (connexin 43)	0.9951
56287	GKN1	gastrokine 1	1.1096
2717	GLA	galactosidase, alpha	2.5067
2733	GLE1L	GLE1 RNA export mediator-like (yeast)	1.5423
2734	GLG1	golgi apparatus protein 1	0.8248
2739	GLO1	glyoxalase I	1.2018
2745	GLRX	glutaredoxin (thioltransferase)	4.3828
55849	GLT28D1	glycosyltransferase 28 domain containing 1	2.0388
55830	GLT8D1	glycosyltransferase 8 domain containing 1	3.8984
29997	GLTSCR2	glioma tumor suppressor candidate region gene 2	0.5268
2746	GLUD1	glutamate dehydrogenase 1	3.9442
2746	GLUD1	glutamate dehydrogenase 1	3.3157
2747	GLUD2	glutamate dehydrogenase 2	3.6826
2752	GLUL	glutamate-ammonia ligase (glutamine synthetase)	4.1462
57473	GM632	null	1.5192
29925	GMPPB	GDP-mannose pyrophosphorylase B	1.8047
2766	GMPR	guanosine monophosphate reductase	2.4317
51292	GMPR2	guanosine monophosphate reductase 2	3.5260
8833	GMPS	guanine monphosphate synthetase	2.3432
2767	GNA11	guanine nucleotide binding protein (G protein), alpha 11 (Gq class)	0.7546
2767	GNA11	guanine nucleotide binding protein (G protein), alpha 11 (Gq class)	1.4932
2768	GNA12	guanine nucleotide binding protein (G protein) alpha 12	2.1494
2770	GNAI1	guanine nucleotide binding protein (G protein), alpha inhibiting activity polypeptide 1	0.9025
2771	GNAI2	guanine nucleotide binding protein (G protein), alpha inhibiting activity polypeptide 2	4.0579
2776	GNAQ	guanine nucleotide binding protein (G protein), q polypeptide	1.0235
2778	GNAS	GNAS complex locus	7.8838
2778	GNAS	GNAS complex locus	0.8797
2782	GNB1	guanine nucleotide binding protein (G protein), beta polypeptide 1	0.6218
2783	GNB2	guanine nucleotide binding protein (G protein), beta polypeptide 2	3.3253
10399	GNB2L1	guanine nucleotide binding protein (G protein), beta polypeptide 2-like 1	5.2365
10020	GNE	glucosamine (UDP-N-acetyl)-2-epimerase/N-acetylmannosamine kinase	1.3695
55970	GNG12	guanine nucleotide binding protein (G protein), gamma 12	3.0168
55970	GNG12	guanine nucleotide binding protein (G protein), gamma 12	3.3840
2787	GNG5	guanine nucleotide binding protein (G protein), gamma 5	2.0822
2787	GNG5	guanine nucleotide binding protein (G protein), gamma 5	1.5637
26354	GNL3	guanine nucleotide binding protein-like 3 (nucleolar)	0.9153
10007	GNPDA1	glucosamine-6-phosphate deaminase 1	1.9602
84572	GNPTG	N-acetylglucosamine-1-phosphate transferase, gamma subunit	5.0589
2799	GNS	glucosamine (N-acetyl)-6-sulfatase (Sanfilippo disease IIID)	3.8531
2800	GOLGA1	golgi autoantigen, golgin subfamily a, 1	1.6968
2801	GOLGA2	golgi autoantigen, golgin subfamily a, 2	2.3843
84559	GOLGA2LY1	golgi autoantigen, golgin subfamily a, 2-like, Y-linked 1	1.7324
2803	GOLGA4	golgi autoantigen, golgin subfamily a, 4	1.9318
9950	GOLGA5	golgi autoantigen, golgin subfamily a, 5	2.2531
55889	GOLGA6|LOC440289|GOLGA	golgi autoantigen, golgin subfamily a, 6	3.3135
55889	GOLGA6|LOC440289|GOLGA|LOC388137	golgi autoantigen, golgin subfamily a, 6	1.3340
51125	GOLGA7	golgi autoantigen, golgin subfamily a, 7	2.4635
23015	GOLGA8B|GOLGA8A	golgi autoantigen, golgin subfamily a, 8B|golgi autoantigen, golgin subfamily a, 8A	3.0417
23015	GOLGA8B|GOLGA8A	golgi autoantigen, golgin subfamily a, 8B|golgi autoantigen, golgin subfamily a, 8A	2.5688
2804	GOLGB1	golgi autoantigen, golgin subfamily b, macrogolgin (with transmembrane signal), 1	1.4762
51280	GOLPH2	golgi phosphoprotein 2	4.8519
64083	GOLPH3	golgi phosphoprotein 3 (coat-protein)	4.9816
26003	GORASP2	golgi reassembly stacking protein 2, 55kDa	1.4044
9527	GOSR1	golgi SNAP receptor complex member 1	1.5508
9570	GOSR2	golgi SNAP receptor complex member 2	2.7888
2805	GOT1	glutamic-oxaloacetic transaminase 1, soluble (aspartate aminotransferase 1)	3.2683
57678	GPAM	glycerol-3-phosphate acyltransferase, mitochondrial	2.9388
65056	GPBP1	GC-rich promoter binding protein 1	0.5273
60313	GPBP1L1	GC-rich promoter binding protein 1-like 1	3.3999
2817	GPC1	glypican 1	2.3755
23171	GPD1L	glycerol-3-phosphate dehydrogenase 1-like	2.2488
2821	GPI	glucose phosphate isomerase	1.3087
4076	GPIAP1	GPI-anchored membrane protein 1	4.0316
57720	GPR107	G protein-coupled receptor 107	1.7820
56927	GPR108	G protein-coupled receptor 108	3.6097
2850	GPR27	G protein-coupled receptor 27	1.4555
55890	GPRC5C	G protein-coupled receptor, family C, group 5, member C	2.1179
55890	GPRC5C	G protein-coupled receptor, family C, group 5, member C	3.2698
2873	GPS1	G protein pathway suppressor 1	2.2780
9524	GPSN2	glycoprotein, synaptic 2	2.3611
2876	GPX1	glutathione peroxidase 1	0.6944
2878	GPX3	glutathione peroxidase 3 (plasma)	3.5703
2879	GPX4	glutathione peroxidase 4 (phospholipid hydroperoxidase)	6.7590
257202	GPX6	glutathione peroxidase 6 (olfactory)	1.8070
65983	GRAMD3	GRAM domain containing 3	1.1137
2885	GRB2	growth factor receptor-bound protein 2	1.9053
113246	GRCC10	null	2.4193
9380	GRHPR	glyoxylate reductase/hydroxypyruvate reductase	0.6327
2905	GRIN2C	glutamate receptor, ionotropic, N-methyl D-aspartate 2C	2.6185
2907	GRINA	glutamate receptor, ionotropic, N-methyl D-asparate-associated protein 1 (glutamate binding)	4.8994
81488	GRINL1A|Gcom1	glutamate receptor, ionotropic, N-methyl D-aspartate-like 1A	1.9853
6011	GRK1	G protein-coupled receptor kinase 1	1.9004
2869	GRK5	G protein-coupled receptor kinase 5	1.6353
2896	GRN	granulin	2.6106
2896	GRN	granulin	2.5241
80273	GRPEL1	GrpE-like 1, mitochondrial (E. coli)	2.3191
80273	GRPEL1	GrpE-like 1, mitochondrial (E. coli)	4.1278
2926	GRSF1	G-rich RNA sequence binding factor 1	1.2315
79792	GSDMDC1	gasdermin domain containing 1	1.8664
2931	GSK3A	glycogen synthase kinase 3 alpha	2.0126
2934	GSN	gelsolin (amyloidosis, Finnish type)	5.2919
2935	GSPT1	G1 to S phase transition 1	3.1630
2937	GSS	glutathione synthetase	3.3388
2939	GSTA2	glutathione S-transferase A2	6.8185
2939	GSTA2	glutathione S-transferase A2	4.9438
2940	GSTA3	glutathione S-transferase A3	5.8481
2941	GSTA4	glutathione S-transferase A4	3.0710
221357	GSTA5	glutathione S-transferase A5	1.3832
373156	GSTK1	glutathione S-transferase kappa 1	1.1077
2946	GSTM2	glutathione S-transferase M2 (muscle)	3.8286
2947	GSTM3	glutathione S-transferase M3 (brain)	1.0855
2948	GSTM4	glutathione S-transferase M4	2.8541
2948	GSTM4	glutathione S-transferase M4	2.7938
9446	GSTO1	glutathione S-transferase omega 1	1.0074
2950	GSTP1	glutathione S-transferase pi	2.7982
79712	GTDC1	glycosyltransferase-like domain containing 1	2.8311
2957	GTF2A1	general transcription factor IIA, 1, 19/37kDa	1.4389
2959	GTF2B	general transcription factor IIB	3.2955
2962	GTF2F1	general transcription factor IIF, polypeptide 1, 74kDa	1.3577
2962	GTF2F1	general transcription factor IIF, polypeptide 1, 74kDa	1.3903
2963	GTF2F2	general transcription factor IIF, polypeptide 2, 30kDa	0.6617
2965	GTF2H1	general transcription factor IIH, polypeptide 1, 62kDa	1.5571
2969	GTF2I	general transcription factor II, i	3.8498
2969	GTF2IP1|GTF2I	general transcription factor II, i, pseudogene 1|general transcription factor II, i	5.6959
84163	GTF2IRD2	null	0.5690
2975	GTF3C1	general transcription factor IIIC, polypeptide 1, alpha 220kDa	1.5559
9330	GTF3C3	general transcription factor IIIC, polypeptide 3, 102kDa	1.0412
9567	GTPBP1	GTP binding protein 1	1.1939
23560	GTPBP4	GTP binding protein 4	1.4816
8225	GTPBP6	GTP binding protein 6 (putative)	1.8754
2987	GUK1	guanylate kinase 1	4.5076
2990	GUSB	glucuronidase, beta	1.6304
2992	GYG1	glycogenin 1	2.9477
2995	GYPC	glycophorin C (Gerbich blood group)	2.9696
2997	GYS1	glycogen synthase 1 (muscle)	3.3442
51351	H-plk	null	3.2679
283120	H19	H19, imprinted maternally expressed untranslated mRNA	7.4114
94239	H2AFV	H2A histone family, member V	0.8788
9555	H2AFY	H2A histone family, member Y	2.5255
9555	H2AFY	H2A histone family, member Y	0.8126
9555	H2AFY	H2A histone family, member Y	3.8756
3015	H2AFZ	H2A histone family, member Z	1.9425
3021	H3F3B	H3 histone, family 3B (H3.3B)	1.6026
55573	H41	null	2.5834
3028	HADH2	hydroxyacyl-Coenzyme A dehydrogenase, type II	0.8241
3032	HADHB	hydroxyacyl-Coenzyme A dehydrogenase/3-ketoacyl-Coenzyme A thiolase/enoyl-Coenzyme A hydratase (trifunctional protein), beta subunit	3.2511
3033	HADHSC	L-3-hydroxyacyl-Coenzyme A dehydrogenase, short chain	2.4360
3029	HAGH	hydroxyacylglutathione hydrolase	3.9272
3035	HARS	histidyl-tRNA synthetase	3.2548
92675	HARS2	histidyl-tRNA synthetase 2	2.4729
8520	HAT1	histone acetyltransferase 1	2.2567
10456	HAX1	HCLS1 associated protein X-1	3.0884
3040	HBA1|HBA2	hemoglobin, alpha 1|hemoglobin, alpha 2	1.7271
122961	HBLD1	HESB like domain containing 1	0.7397
26959	HBP1	HMG-box transcription factor 1	2.5825
10767	HBS1L	HBS1-like (S. cerevisiae)	1.9266
51773	HBXAP	hepatitis B virus x associated protein	1.7984
23310	hCAP-D3	null	0.6048
54985	HCFC1R1	host cell factor C1 regulator 1 (XPO1 dependent)	2.0973
253018	HCG27	HLA complex group 27	-1.8795
54435	HCG4	HLA complex group 4	1.1907
3060	HCRT	hypocretin (orexin) neuropeptide precursor	2.1702
[truncated: 4,972 more rows]
