# Supplementary material for: Retinoic acid receptor α as a novel contributor to adrenal cortex structure and function through interactions with Wnt and Vegfa signalling
Source: Sci Rep. 2019 Oct 11;9:14677. doi: 10.1038/s41598-019-50988-2 (PMC6789122; doi:10.1038/s41598-019-50988-2)
Supplement: Supplementary file 5 — Supplementary Table 4 [file 41598_2019_50988_MOESM5_ESM.xls]

## Sheet: Supplementary Table 4
Supplementary Table 4. List of commonly differentially expressed genes in set 1 ([APA_A-APA_B], [APA_A-CA] and [APA_B-CA])
Gene ID	Gene Symbol	Gene Name	LogQ [APA_A-APA_B]	LogQ [APA_A-CA]	LogQ [APA_B-CA]
2	A2M	alpha-2-macroglobulin	5.7411	0.6759	-4.6118
8086	AAAS	achalasia, adrenocortical insufficiency, alacrimia (Allgrove, triple-A)	1.7841	-6.4121	-7.7075
13	AADAC	arylacetamide deacetylase (esterase)	2.7895	-1.5604	-3.9826
16	AARS	alanyl-tRNA synthetase	0.5574	-0.8891	-0.9511
80755	AARSD1	alanyl-tRNA synthetase domain containing 1	2.7254	-2.9992	-5.3967
26574	AATF	apoptosis antagonizing transcription factor	3.344	0.7581	-2.1539
19	ABCA1	ATP-binding cassette, sub-family A (ABC1), member 1	4.785	0.4654	-3.8235
5244	ABCB4	ATP-binding cassette, sub-family B (MDR/TAP), member 4	-1.1592	1.8158	3.3746
8714	ABCC3	ATP-binding cassette, sub-family C (CFTR/MRP), member 3	1.296	-0.6954	-1.5562
5825	ABCD3	ATP-binding cassette, sub-family D (ALD), member 3	2.3446	0.4779	-1.4275
55324	ABCF3	ATP-binding cassette, sub-family F (GCN20), member 3	2.6706	1.076	-1.1654
25864	ABHD14A	abhydrolase domain containing 14A	2.5328	0.7598	-1.2949
11057|738	ABHD2|C11orf2	abhydrolase domain containing 2|chromosome 11 open reading frame2	2.4707	0.8046	-1.2205
3983	ABLIM1	actin binding LIM protein 1	2.3859	-0.5358	-2.5377
29	ABR	ABR, RhoGEF And GTPase Activating Protein	3.5923	0.4993	-2.6537
30	ACAA1	acetyl-Coenzyme A acyltransferase 1 (peroxisomal 3-oxoacyl-Coenzyme A thiolase)	3.0298	0.9099	-2.1968
10449	ACAA2	acetyl-Coenzyme A acyltransferase 2 (mitochondrial 3-oxoacyl-Coenzyme A thiolase)	3.9896	0.5937	-2.9089
27034	ACAD8	acyl-Coenzyme A dehydrogenase family, member 8	1.2201	-0.3365	-1.2057
36	ACADSB	acyl-Coenzyme A dehydrogenase, short/branched chain	1.6879	-0.3789	-1.6348
38	ACAT1	acetyl-Coenzyme A acetyltransferase 1 (acetoacetyl Coenzyme A thiolase)	5.3322	0.758	-4.0914
39	ACAT2	acetyl-Coenzyme A acetyltransferase 2 (acetoacetyl Coenzyme A thiolase)	2.1292	-1.1111	-2.7783
22985	ACIN1	apoptotic chromatin condensation inducer 1	4.5807	0.8485	-3.3538
50	ACO2	aconitase 2, mitochondrial	3.1014	-0.7137	-3.2234
641371|10965	ACOT1|ACOT2	acyl-CoA thioesterase 2	2.6263	-1.1038	-3.3088
52	ACP1	acid phosphatase 1, soluble	4.3745	1.1449	-2.8579
2181	ACSL3	acyl-CoA synthetase long-chain family member 3	1.6715	-0.4517	-1.7174
2182	ACSL4	acyl-CoA synthetase long-chain family member 4	3.7249	-0.7793	-4.0006
55902	ACSS2	acyl-CoA synthetase short-chain family member 2	2.641	-0.8927	-3.098
59	ACTA2	actin, alpha 2, smooth muscle, aorta	4.4746	1.1875	-2.9057
60	ACTB	actin, beta	3.9575	-2.1223	-5.6747
71	ACTG1	actin, gamma 1	3.7882	-2.1482	-5.4143
8754	ADAM9	ADAM metallopeptidase domain 9 (meltrin gamma)	3.6963	-0.4997	-3.755
9510	ADAMTS1	ADAM metallopeptidase with thrombospondin type 1 motif, 1	1.8557	-0.8502	-2.2938
124	ADH1A	alcohol dehydrogenase 1A (class I), alpha polypeptide	1.8361	-0.6706	-2.1151
125	ADH1B	alcohol dehydrogenase IB (class I), beta polypeptide	0.6021	-1.0283	-1.2283
128	ADH5	alcohol dehydrogenase 5 (class III), chi polypeptide	1.3735	-0.9012	-1.7391
55256	ADI1	Acireductone Dioxygenase 1	1.2689	-1.2503	-2.051
55256	ADI1	Acireductone Dioxygenase 1	5.5018	1.1219	-3.9584
51094	ADIPOR1	adiponectin receptor 1	5.8672	0.7969	-4.6227
23394	ADNP	activity-dependent neuroprotector	2.6913	-0.5306	-1.687
54936	ADPRHL2	ADP-ribosylhydrolase like 2	2.3265	0.6013	-2.0726
156	ADRBK1	adrenergic, beta, receptor kinase 1	1.8417	-1.9551	-3.3888
55326	AGPAT5	1-acylglycerol-3-phosphate O-acyltransferase 5 (lysophosphatidic acid acyltransferase, epsilon)	0.767	-1.071	-1.4056
199	AIF1	allograft inflammatory factor 1	1.2588	-1.022	-1.9118
7965	AIMP2	Aminoacyl TRNA Synthetase Complex Interacting Multifunctional Protein 2	2.6522	-0.8023	-3.0177
9049	AIP	aryl hydrocarbon receptor interacting protein	3.8257	1.3956	-1.4024
10142	AKAP9	A kinase (PRKA) anchor protein (yotiao) 9	1.6734	-0.7921	-1.5788
56672	AKIP1	A-Kinase Interacting Protein 1	1.1373	-0.7891	-1.538
8574	AKR7A2	aldo-keto reductase family 7, member A2 (aflatoxin aldehyde reductase)	1.532	-0.7682	-1.8298
207	AKT1	v-akt murine thymoma viral oncogene homolog 1	4.184	1.4	-2.3282
211	ALAS1	aminolevulinate, delta-, synthase 1	1.4282	-1.2165	-2.2177
216	ALDH1A1	aldehyde dehydrogenase 1 family, member A1	5.1711	0.5116	-4.1515
10840	ALDH1L1	aldehyde dehydrogenase 1 family, member L1	3.271	0.664	-2.2205
224	ALDH3A2	aldehyde dehydrogenase 3 family, member A2	0.7435	-0.4947	-0.5365
501	ALDH7A1	aldehyde dehydrogenase 7 family, member A1	3.276	0.613	-2.2088
223	ALDH9A1	aldehyde dehydrogenase 9 family, member A1	0.6292	-1.0097	-1.1618
79087	ALG12	asparagine-linked glycosylation 12 homolog (yeast, alpha-1,6-mannosyltransferase)	1.4274	-1.4196	-2.4749
199857	ALG14	asparagine-linked glycosylation 14 homolog (yeast)	2.6716	-0.6177	-2.9012
10195	ALG3	asparagine-linked glycosylation 3 homolog (yeast, alpha-1,3-mannosyltransferase)	2.972	-0.6708	-3.2252
29880	ALG5	asparagine-linked glycosylation 5 homolog (yeast, dolichyl-phosphate beta-glucosyltransferase)	1.4976	-1.3358	-2.4156
249	ALPL	alkaline phosphatase, liver/bone/kidney	2.3487	-1.4792	-3.4877
55437	ALS2CR2	amyotrophic lateral sclerosis 2 (juvenile) chromosome region, candidate 2	0.4184	-1.524	-0.8311
25847	ANAPC13	anaphase promoting complex subunit 13	3.8667	1.8383	-1.6224
51479	ANKFY1	ankyrin repeat and FYVE domain containing 1	1.8354	-1.0025	-2.3001
26057	ANKRD17	ankyrin repeat domain 17	2.4682	0.6146	-1.4796
25959	ANKRD25	ankyrin repeat domain 25	0.5486	-0.6747	-0.8086
8125	ANP32A	acidic (leucine-rich) nuclear phosphoprotein 32 family, member A	3.7298	-1.8854	-5.2448
84168	ANTXR1	anthrax toxin receptor 1	4.1403	0.8437	-2.8669
301	ANXA1	annexin A1	2.9413	0.5988	-1.8308
311	ANXA11	annexin A11	4.2824	2.0897	-1.8742
308	ANXA5	annexin A5	6.1127	2.4427	-3.3402
310	ANXA7	annexin A7	0.6792	-0.9017	-1.1669
316	AOX1	aldehyde oxidase 1	2.9135	-0.565	-3.0118
8905	AP1S2	adaptor-related protein complex 1, sigma 2 subunit	2.3619	-0.7502	-2.6982
163	AP2B1	adaptor-related protein complex 2, beta 1 subunit	1.3494	-0.7821	-1.7504
1173	AP2M1	adaptor-related protein complex 2, mu 1 subunit	6.4967	2.1188	-3.9667
8120	AP3B2	adaptor-related protein complex 3, beta 2 subunit	-1.4719	3.9273	5.825
328	APEX1	APEX nuclease (multifunctional DNA repair enzyme) 1	0.5036	-0.8718	-0.973
51074	APIP	APAF1 interacting protein	3.6466	1.3232	-1.3654
334	APLP2	amyloid beta (A4) precursor-like protein 2	3.309	4.6521	1.9322
334	APLP2	amyloid beta (A4) precursor-like protein 2	5.0722	1.1226	-3.5027
341	APOC1	apolipoprotein C-I	3.3976	-1.7448	-4.6969
346	APOC4	apolipoprotein C-IV	1.1951	-1.9599	-2.7582
348|3159	APOE|HMGA1	apolipoprotein E|high mobility group AT-hook 1	9.8342	1.9686	-7.4546
351	APP	amyloid beta (A4) precursor protein (peptidase nexin-II, Alzheimer disease)	5.8704	-0.4701	-5.9057
375	ARF1	ADP-ribosylation factor 1	3.7398	-0.5972	-3.8991
377	ARF3	ADP-ribosylation factor 3	3.5068	1.6001	-1.5494
26286	ARFGAP3	ADP-ribosylation factor GTPase activating protein 3	5.0289	0.468	-4.1646
51742	ARID4B	AT rich interactive domain 4B (RBP1- like)	1.4606	-0.6552	-1.7029
400	ARL1	ADP-ribosylation factor-like 1	3.5469	0.7683	-1.7075
402	ARL2	ADP-ribosylation factor-like 2	1.6086	-1.1358	-2.3171
26225	ARL5A	ADP-ribosylation factor-like 5A	2.2309	-0.9031	-2.7252
23204	ARL6IP	ADP-ribosylation factor-like 6 interacting protein	4.6863	-0.8652	-5.0389
51329	ARL6IP4	ADP-ribosylation-like factor 6 interacting protein 4	3.1856	0.9672	-1.7747
151188	ARL6IP6	ADP-ribosylation-like factor 6 interacting protein 6	2.2239	-0.8688	-2.6364
127829	ARL8A	ADP-ribosylation factor-like 8A	2.9946	1.1111	-1.4497
55207	ARL8B	ADP-ribosylation factor-like 8B	2.2994	-0.3278	-2.2115
55156	ARMC1	armadillo repeat containing 1	1.1461	-0.4367	-1.2011
79637	ARMC7	armadillo repeat containing 7	0.8039	-6.8042	-7.1785
9823	ARMCX2	armadillo repeat containing, X-linked 2	2.6578	-1.1486	-3.3864
51566	ARMCX3	armadillo repeat containing, X-linked 3	0.9049	-0.5466	-1.0087
158947	ARMCX4	armadillo repeat containing, X-linked 4	1.4563	-1.2134	-2.2308
10095	ARPC1B	actin related protein 2/3 complex, subunit 1B, 41kDa	0.8812	-0.7992	-1.1797
10094	ARPC3	actin related protein 2/3 complex, subunit 3, 21kDa	4.6036	1.1515	-3.0663
10092	ARPC5	actin related protein 2/3 complex, subunit 5, 16kDa	3.9924	0.5189	-3.0801
81873	ARPC5L	actin related protein 2/3 complex, subunit 5-like	2.6729	1.1168	-1.2233
57561	ARRDC3	arrestin domain containing 3	5.0979	1.6649	-2.9679
64801	ARV1	ARV1 homolog (yeast)	1.5322	-0.6957	-1.8127
427	ASAH1	N-acylsphingosine amidohydrolase (acid ceramidase) 1	4.4905	-0.6387	-4.6438
51130	ASB3	ankyrin repeat and SOCS box-containing 3	0.8946	-0.7776	-1.303
51666	ASB4	ankyrin repeat and SOCS box-containing 4	2.8411	0.9568	-1.9802
140461	ASB8	ankyrin repeat and SOCS box-containing 8	2.6483	0.6495	-1.6919
23020	ASCC3L1	activating signal cointegrator 1 complex subunit 3-like 1	3.8985	1.8436	-1.5928
439	ASNA1	arsA arsenite transporter, ATP-binding, homolog 1 (bacterial)	3.4886	1.0953	-1.9562
55252	ASXL2	additional sex combs like 2 (Drosophila)	0.701	-1.1479	-1.4141
468	ATF4	activating transcription factor 4 (tax-responsive enhancer element B67)	3.7958	1.5436	-1.7845
9776	ATG13	Autophagy Related 13	1.6663	0.6107	-0.6425
64422	ATG3	ATG3 autophagy related 3 homolog (S. cerevisiae)	3.1644	1.7215	-1.0547
23300	ATMIN	ATM Interactor	1.4801	-1.4446	-2.5304
476	ATP1A1	ATPase, Na+/K+ transporting, alpha 1 polypeptide	6.4601	2.0671	-3.9522
483	ATP1B3	ATPase, Na+/K+ transporting, beta 3 polypeptide	2.6869	-0.8308	-3.1187
27032	ATP2C1	ATPase, Ca++ transporting, type 2C, member 1	2.7372	0.6154	-1.6877
498	ATP5A1	ATP synthase, H+ transporting, mitochondrial F1 complex, alpha subunit, isoform 1, cardiac muscle	7.2618	0.7479	-6.1686
506	ATP5B	ATP synthase, H+ transporting, mitochondrial F1 complex, beta polypeptide	5.5037	1.2475	-3.8018
509	ATP5C1	ATP synthase, H+ transporting, mitochondrial F1 complex, gamma polypeptide 1	5.6765	1.2035	-4.1757
513	ATP5D	ATP synthase, H+ transporting, mitochondrial F1 complex, delta subunit	2.1633	-0.859	-2.5974
514	ATP5E	ATP synthase, H+ transporting, mitochondrial F1 complex, epsilon subunit	-0.5261	0.8167	1.7636
516	ATP5G1	ATP synthase, H+ transporting, mitochondrial F0 complex, subunit c (subunit 9), isoform 1	1.599	0.4777	-0.6803
518	ATP5G3	ATP synthase, H+ transporting, mitochondrial F0 complex, subunit c (subunit 9) isoform 3	2.8719	0.4107	-1.9792
9551	ATP5J2	ATP synthase, H+ transporting, mitochondrial F0 complex, subunit f, isoform 2	0.796	-0.7004	-0.9991
138864	ATP5PDP3	ATP Synthase Peripheral Stalk Subunit D Pseudogene 3	-0.7564	4.6269	5.8257
537	ATP6AP1	ATPase, H+ transporting, lysosomal accessory protein 1	3.2864	0.8519	-2.0361
527	ATP6V0C	ATPase, H+ transporting, lysosomal 16kDa, V0 subunit c	0.8353	-0.4974	-0.846
9114	ATP6V0D1	ATPase, H+ transporting, lysosomal 38kDa, V0 subunit d isoform 1	4.1691	-0.5859	-4.36
528	ATP6V1C1	ATPase, H+ transporting, lysosomal 42kDa, V1 subunit C, isoform 1	1.9353	-0.4542	-2.0206
9296	ATP6V1F	ATPase, H+ transporting, lysosomal 14kDa, V1 subunit F	1.4424	-1.1656	-2.1253
64756	ATPAF1	ATP synthase mitochondrial F1 complex assembly factor 1	3.9558	1.284	-2.2538
51184	ATPBD1C	ATP binding domain 1 family, member C	1.4572	-1.014	-2.1285
51374	ATRAID	All-Trans Retinoic Acid Induced Differentiation Factor	2.7227	-0.9279	-3.1186
8455	ATRN	attractin	1.6151	-1.2308	-2.3994
25814	ATXN10	ataxin 10	3.2985	-0.4224	-3.3706
127002	ATXN7L2	ataxin 7-like 2	1.2829	-1.424	-2.2741
558	AXL	AXL receptor tyrosine kinase	1.3892	-1.3557	-2.3565
23621	BACE1	beta-site APP-cleaving enzyme 1	2.5324	-0.8004	-2.8237
571	BACH1	BTB and CNC homology 1, basic leucine zipper transcription factor 1	1.3031	-0.7644	-1.6499
9532	BAG2	BCL2-associated athanogene 2	1.9316	-0.603	-2.0747
9531	BAG3	BCL2-associated athanogene 3	0.9287	-0.4965	-1.018
578	BAK1	BCL2-antagonist/killer 1	2.2539	0.5889	-1.3336
8815	BANF1	barrier to autointegration factor 1	4.9007	2.1596	-2.3684
7919	BAT1	HLA-B associated transcript 1	2.6575	-0.3632	-2.5755
11176	BAZ2A	bromodomain adjacent to zinc finger domain, 2A	3.7601	1.2572	-1.9044
29994	BAZ2B	bromodomain adjacent to zinc finger domain, 2B	2.8404	-0.5183	-2.8806
92482	BBIP1	BBSome Interacting Protein 1	0.9837	-0.6014	-1.1907
583	BBS2	Bardet-Biedl syndrome 2	4.7978	0.4351	-3.9044
56987	BBX	bobby sox homolog (Drosophila)	1.8447	-1.3875	-2.7915
84707	BEX2	brain expressed X-linked 2	4.5524	1.2911	-2.8763
8553	BHLHB2	basic helix-loop-helix domain containing, class B, 2	2.8249	0.7156	-1.738
274	BIN1	bridging integrator 1	2.1188	-1.097	-2.8788
329	BIRC2	baculoviral IAP repeat-containing 2	0.5206	-0.6502	-0.756
57448	BIRC6	baculoviral IAP repeat-containing 6 (apollon)	2.7049	0.673	-1.6507
282991	BLOC1S2	biogenesis of lysosome-related organelles complex-1, subunit 2	1.1534	-0.8534	-1.613
644	BLVRA	biliverdin reductase A	1.0802	-1.0362	-1.7319
8548	BLZF1	basic leucine zipper nuclear factor 1 (JEM-1)	1.8566	0.4137	-1.0208
90427	BMF	Bcl2 modifying factor	3.2568	1.724	-1.1761
664	BNIP3	BCL2/adenovirus E1B 19kDa interacting protein 3	1.9567	-0.5285	-2.0654
665	BNIP3L	BCL2/adenovirus E1B 19kDa interacting protein 3-like	1.6545	-0.3513	-1.4365
119032	BORCS7	BLOC-1 Related Complex Subunit 7	2.9403	-0.6569	-3.224
9577	BRE	brain and reproductive organ-expressed (TNFRSF1A modulator)	0.7584	-0.9528	-1.2804
25798	BRI3	brain protein I3	3.3963	-0.6486	-4.8885
51660	BRP44L	brain protein 44-like	2.83	0.6329	-1.7725
682	BSG	basigin (OK blood group)	5.2604	1.1099	-3.7608
684	BST2	bone marrow stromal cell antigen 2	5.2284	-0.5284	-5.1988
689	BTF3	basic transcription factor 3	6.6839	0.8556	-5.3741
91408	BTF3L4	basic transcription factor 3-like 4	4.1232	1.956	-1.8087
694	BTG1	B-cell translocation gene 1, anti-proliferative	2.2121	0.5189	-1.3238
10950	BTG3	BTG family, member 3	3.6531	1.0986	-2.1306
11118	BTN3A2	butyrophilin, subfamily 3, member A2	3.2713	0.7075	-2.1918
9184	BUB3	BUB3 budding uninhibited by benzimidazoles 3 homolog (yeast)	2.721	0.3926	-1.8966
9184	BUB3	BUB3 budding uninhibited by benzimidazoles 3 homolog (yeast)	4.2076	0.5701	-2.2054
8896	BUD31	BUD31 Homolog	2.6927	-0.5633	-2.9166
8896	BUD31	BUD31 Homolog	3.3232	-0.7277	-3.6277
705	BYSL	bystin-like	0.647	-0.5567	-0.702
706	BZRP	benzodiazapine receptor (peripheral)	2.5469	-0.7722	-2.902
9689	BZW1	basic leucine zipper and W2 domains 1	2.9016	-2.0115	-4.58
414152	C10orf105	chromosome 10 open reading frame 105	0.5078	-1.0186	-1.1137
53838	C11orf24	chromosome 11 open reading frame 24	1.3078	-0.3911	-1.324
10944	C11orf58	Chromosome 11 Open Reading Frame 58	5.258	2.166	-2.702
387763	C11orf96	Chromosome 11 Open Reading Frame 96	0.7865	-1.5245	-1.8281
60314	C12orf10	chromosome 12 open reading frame 10	3.9704	1.7262	-1.7746
64755	C16orf58	Chromosome 16 Open Reading Frame 58	3.273	1.0931	-1.7546
497661	C18orf32	Chromosome 18 Open Reading Frame 32	2.94	0.376	-2.1499
83636	C19orf12	chromosome 19 open reading frame 12	1.418	-1.0909	-2.1434
55337	C19orf66	Chromosome 19 Open Reading Frame 66	1.3302	-0.9664	-1.8454
125988	C19orf70	Chromosome 19 Open Reading Frame 70	3.8746	0.7451	-2.7411
10438	C1D	C1D Nuclear Receptor Corepressor	2.9412	-0.6062	-3.054
127687	C1orf122	chromosome 1 open reading frame 122	2.9872	-1.2294	-3.7207
149466	C1orf210	Chromosome 1 Open Reading Frame 210	1.0865	-5.7584	-6.4865
25912	C1orf43	chromosome 1 open reading frame 43	4.0231	0.3912	-3.1853
713	C1QB	complement component 1, q subcomponent, beta polypeptide	4.8121	-1.141	-5.5577
708	C1QBP	complement component 1, q subcomponent binding protein	3.2701	0.6611	-2.1702
54976	C20orf27	chromosome 20 open reading frame 27	1.7086	-2.1782	-3.5133
401115	C4orf48	Chromosome 4 Open Reading Frame 48	1.8255	-0.6707	-2.1623
56951	C5orf15	chromosome 5 open reading frame 15	4.237	0.6105	-3.147
81688	C6orf62	chromosome 6 open reading frame 62	2.622	1.4492	-0.81
79034	C7orf26	chromosome 7 open reading frame 26	0.5607	-0.9527	-1.0833
79095	C9orf16	chromosome 9 open reading frame 16	4.4547	0.6304	-3.3859
84909	C9orf3	chromosome 9 open reading frame 3	1.3171	-0.6874	-1.501
51759	C9orf78	chromosome 9 open reading frame 78	2.4959	-1.1547	-3.1823
56934	CA10	carbonic anhydrase X	-1.7321	2.6388	4.7787
770	CA11	carbonic anhydrase XI	2.8701	-0.4537	-2.8844
79886	CAAP1	Caspase Activity And Apoptosis Inhibitor 1	1.4211	-0.8163	-1.8083
56997	CABC1	chaperone, ABC1 activity of bc1 complex like (S. pombe)	4.9708	1.1299	-3.5137
93664	CADPS2	Ca2+-dependent activator protein for secretion 2	2.7898	1.0985	-1.2853
800	CALD1	caldesmon 1	4.2379	0.8882	-2.8757
441168	CALHM6	Calcium Homeostasis Modulator Family Member 6	1.5963	-1.3674	-2.5435
805	CALM2	calmodulin 2 (phosphorylase kinase, delta)	1.4622	-0.649	-1.6916
55450	CAMK2N1	calcium/calmodulin-dependent protein kinase II inhibitor 1	1.5426	-0.6245	-1.8215
23271	CAMSAP1L1	calmodulin regulated spectrin-associated protein 1-like 1	2.9821	0.5861	-2.007
821	CANX	calnexin	4.3549	-0.4384	-3.7801
10487	CAP1	CAP, adenylate cyclase-associated protein 1 (yeast)	3.4942	-0.9846	-4.1173
23473	CAPN7	calpain 7	2.0379	-0.4162	-2.0162
829	CAPZA1	capping protein (actin filament) muscle Z-line, alpha 1	1.0108	-0.7625	-1.2951
22794	CASC3	cancer susceptibility candidate 3	2.7488	0.6407	-1.7067
64921	CASD1	CAS1 Domain Containing 1	2.5152	-0.4646	-2.5527
838	CASP5	caspase 5, apoptosis-related cysteine peptidase	-0.6252	1.1581	2.2092
842	CASP9	caspase 9, apoptosis-related cysteine peptidase	3.4549	-0.8248	-3.9853
831	CAST	calpastatin	2.4978	0.7628	-1.2722
847	CAT	catalase	3.6601	0.558	-2.7298
858	CAV2	caveolin 2	1.4936	-0.7609	-1.8453
865	CBFB	core-binding factor, beta subunit	1.1071	-0.7613	-1.5225
11335	CBX3	chromobox homolog 3 (HP1 gamma homolog, Drosophila)	2.143	0.8383	-0.9224
23466	CBX6	chromobox homolog 6	3.3263	-0.4548	-3.3882
55749	CCAR1	cell division cycle and apoptosis regulator 1	0.525	-0.4422	-0.5402
203260	CCDC107	Coiled-Coil Domain Containing 107	2.6081	1.0768	-1.0396
84960	CCDC183	Coiled-Coil Domain Containing 183	1.186	2.1044	1.365
26112	CCDC69	Coiled-Coil Domain Containing 69	3.8469	0.5195	-2.9353
79780	CCDC82	Coiled-Coil Domain Containing 82	-1.6407	0.464	2.5216
26093	CCDC9	coiled-coil domain containing 9	3.7177	5.5143	2.1621
6347	CCL2	chemokine (C-C motif) ligand 2	1.4465	-1.3486	-2.3708
6364	CCL20	chemokine (C-C motif) ligand 20	-1.5268	3.3901	5.32
6351	CCL4	chemokine (C-C motif) ligand 4	1.5253	-2.231	-2.307
892	CCNC	cyclin C	2.7506	-1.9208	-4.2965
900	CCNG1	cyclin G1	4.0433	0.4774	-3.1336
902	CCNH	cyclin H	2.6869	-0.7869	-3.0156
905	CCNT2	cyclin T2	0.6639	-0.326	-0.6108
219771	CCNY	Cyclin Y	2.3115	0.5741	-1.2906
9236	CCPG1	cell cycle progression 1	2.0728	-0.7005	-2.3239
9973	CCS	copper chaperone for superoxide dismutase	3.4246	1.0668	-2.0172
54462	CCSER2	Coiled-Coil Serine Rich Protein 2	1.2004	-1.0274	-1.7504
7203	CCT3	chaperonin containing TCP1, subunit 3 (gamma)	4.2567	0.8678	-3.0461
10575	CCT4	chaperonin containing TCP1, subunit 4 (delta)	0.6592	-1.147	-1.3981
10575	CCT4	chaperonin containing TCP1, subunit 4 (delta)	3.2527	-0.8619	-3.6755
51622|221960	CCZ1|CCZ1B	CCZ1 Homolog, Vacuolar Protein Trafficking And Biogenesis Associated | CCZ1 Homolog B, Vacuolar Protein Trafficking And Biogenesis Associated	4.9347	0.4355	-4.0787
929	CD14	CD14 antigen	1.171	-1.148	-1.9006
977	CD151	CD151 antigen	4.1029	0.9905	-2.7795
934	CD24	CD24 antigen (small cell lung carcinoma cluster 4 antigen)	2.0164	-1.5959	-3.2029
124599	CD300LB	CD300 antigen like family member B	-0.9796	1.3321	2.7808
9936	CD302	CD302 antigen	-0.988	2.0057	3.3508
51293	CD320	CD320 antigen	3.8375	1.1508	-2.2488
965	CD58	CD58 antigen, (lymphocyte function-associated antigen 3)	0.6763	-0.9486	-1.1836
966	CD59	CD59 antigen p18-20 (antigen identified by monoclonal antibodies 16.3A5, EJ16, EJ30, EL32 and G344)	2.3567	0.7206	-1.1493
967	CD63	CD63 antigen (melanoma 1 antigen)	2.6651	0.4396	-1.7143
972	CD74	CD74 antigen (invariant polypeptide of major histocompatibility complex, class II antigen-associated)	5.6899	0.6977	-4.6191
975	CD81	CD81 antigen (target of antiproliferative antibody 1)	3.6747	-0.7568	-3.9898
83692	CD99L2	CD99 antigen-like 2	3.1451	0.7331	-1.8966
11140	CDC37	CDC37 cell division cycle 37 homolog (S. cerevisiae)	0.5869	0.7911	0.6057
11135	CDC42EP1	CDC42 effector protein (Rho GTPase binding) 1	3.795	-0.5143	-3.8234
148170	CDC42EP5	CDC42 effector protein (Rho GTPase binding) 5	3.6152	0.622	-2.571
80279	CDK5RAP3	CDK5 regulatory subunit associated protein 3	3.3586	0.7787	-2.1202
1027	CDKN1B	cyclin-dependent kinase inhibitor 1B (p27, Kip1)	5.3259	2.0947	-2.7691
8760	CDS2	CDP-diacylglycerol synthase (phosphatidate cytidylyltransferase) 2	2.4928	0.4846	-1.6363
56971	CEACAM19	carcinoembryonic antigen-related cell adhesion molecule 19	1.465	-1.0484	-2.0647
10153	CEBPZ	CCAAT/enhancer binding protein zeta	1.9703	-0.996	-2.5987
27440	CECR5	cat eye syndrome chromosome region, candidate 5	1.1564	-0.3486	-1.0323
80152	CENPT	Centromere Protein T	1.9326	-0.3776	-1.8562
116987	CENTG2	centaurin, gamma 2	1.0645	-0.5077	-1.037
1069	CETN2	centrin, EF-hand protein, 2	4.8329	2.2385	-2.2079
56683	CFAP298	Cilia And Flagella Associated Protein 298	0.3718	-0.5765	-0.5219
56683	CFAP299	Cilia And Flagella Associated Protein 299	3.0549	0.5577	-2.0624
3075	CFH	complement factor H	0.8171	1.595	1.163
1073	CFL2	cofilin 2 (muscle)	4.6264	0.548	-3.6333
84952	CGNL1	cingulin-like 1	2.9913	0.9059	-1.6876
131474	CHCHD4	coiled-coil-helix-coiled-coil-helix domain containing 4	1.402	0.4261	-0.7209
79145	CHCHD7	coiled-coil-helix-coiled-coil-helix domain containing 7	0.7453	-1.0879	-1.4272
1113	CHGA	chromogranin A (parathyroid secretory protein 1)	3.5114	-3.5944	-6.7601
1114	CHGB	chromogranin B (secretogranin 1)	2.4403	-1.1821	-3.1187
66005	CHID1	chitinase domain containing 1	4.1958	0.8769	-2.8761
1120	CHKB	choline kinase beta	2.4743	-0.5625	-2.6616
128866	CHMP4B	chromatin modifying protein 4B	3.3467	1.149	-1.6864
91782	CHMP7	CHMP family, member 7	3.602	1.3333	-2.1218
56994	CHPT1	choline phosphotransferase 1	3.7923	0.4384	-2.8912
27141|56413	CIDEB|LTB4R2	cell death-inducing DFFA-like effector b|leukotriene B4 receptor 2	2.4746	0.502	-1.5275
84916	CIRH1A	cirrhosis, autosomal recessive 1A (cirhin)	2.6675	-1.4974	-3.696
284106	CISD3	CDGSH Iron Sulfur Domain 3	3.6117	-0.5713	-3.7231
10970	CKAP4	cytoskeleton-associated protein 4	2.8227	-0.3952	-2.6947
1152	CKB	creatine kinase, brain	3.4293	-0.5661	-3.4975
1163	CKS1B	CDC28 protein kinase regulatory subunit 1B	1.7511	-0.5337	-1.7907
1163	CKS1B	CDC28 protein kinase regulatory subunit 1B	2.4416	0.5706	-1.4641
1164	CKS2	CDC28 protein kinase regulatory subunit 2	-0.5395	1.302	2.2391
56650|1207	CLDND1|CLNS1A	claudin domain containing 1|chloride channel, nucleotide-sensitive, 1A	2.139	0.8012	-0.8919
1192	CLIC1	chloride intracellular channel 1	3.0728	-0.5009	-3.0053
1201	CLN3	ceroid-lipofuscinosis, neuronal 3, juvenile (Batten, Spielmeyer-Vogt disease)	1.7093	-0.8075	-2.0103
1212	CLTB	clathrin, light polypeptide (Lcb)	1.9751	-1.0921	-2.5776
10175	CNIH	cornichon homolog (Drosophila)	0.5682	-0.4478	-0.642
29097	CNIH4	cornichon homolog 4 (Drosophila)	0.6613	-1.4825	-1.6689
54805	CNNM2	cyclin M2	0.9248	-0.5103	-0.9816
4850	CNOT4	CCR4-NOT transcription complex, subunit 4	1.3922	-0.695	-1.6457
9337	CNOT8	CCR4-NOT transcription complex, subunit 8	3.6239	0.7545	-2.3724
27013	CNPPD1	Cyclin Pas1/PHO80 Domain Containing 1	2.7654	1.2672	-1.0074
163882	CNST	Consortin, Connexin Sorting Protein	1.3071	-1.3092	-2.1428
80347	COASY	Coenzyme A synthase	3.2902	0.3579	-2.5245
9382	COG1	component of oligomeric golgi complex 1	1.3309	-0.7359	-1.6036
22796	COG2	component of oligomeric golgi complex 2	3.2665	0.5637	-2.2968
91949	COG7	component of oligomeric golgi complex 7	2.304	0.4339	-1.4032
1306	COL15A1	collagen, type XV, alpha 1	3.8845	2.4307	-0.9809
80781	COL18A1	collagen, type XVIII, alpha 1	0.8889	-0.7225	-1.2237
1310	COL19A1	collagen, type XIX, alpha 1	-2.2691	6.8235	9.5398
1284	COL4A2	collagen, type IV, alpha 2	3.4844	-1.4999	-4.6167
170622	COMMD6	COMM domain containing 6	0.4832	0.8338	0.774
170622	COMMD6	COMM domain containing 6	0.7115	0.8917	0.871
149951	COMMD7	COMM domain containing 7	1.6547	-0.7306	-1.9603
1312	COMT	catechol-O-methyltransferase	3.51	-1.7382	-4.7757
22820	COPG	coatomer protein complex, subunit gamma	4.149	0.6802	-3.1172
8533	COPS3	COP9 constitutive photomorphogenic homolog subunit 3 (Arabidopsis)	2.0931	-0.589	-2.2228
51004	COQ6	coenzyme Q6 homolog (yeast)	3.3203	1.4674	-1.4916
57017	COQ9	Coenzyme Q9	2.8133	-0.6505	-2.9589
1355	COX15	COX15 homolog, cytochrome c oxidase assembly protein (yeast)	3.1505	1.1772	-1.4626
10063	COX17	COX17 homolog, cytochrome c oxidase assembly protein (yeast)	1.8631	2.1544	0.7684
10328	COX4NB	COX4 neighbor	2.6476	-0.5433	-2.7613
1329	COX5B	cytochrome c oxidase subunit Vb	4.8422	1.3942	-3.6064
1337	COX6A1	cytochrome c oxidase subunit VIa polypeptide 1	3.2282	1.1679	-1.5115
1340	COX6B1	cytochrome c oxidase subunit Vib polypeptide 1 (ubiquitous)	1.577	-0.9731	-2.0418
1345	COX6C	cytochrome c oxidase subunit VIc	-0.6884	0.5099	1.6799
1351	COX8A	cytochrome c oxidase subunit 8A (ubiquitous)	0.9278	-0.6333	-1.0384
1360	CPB1	carboxypeptidase B1 (tissue)	2.8117	-0.584	-2.9402
80315	CPEB4	cytoplasmic polyadenylation element binding protein 4	4.6016	0.6039	-3.6168
1368	CPM	carboxypeptidase M	1.6463	-1.3355	-3.1971
8904	CPNE1	copine I	2.7858	0.6374	-1.7342
29894	CPSF1	cleavage and polyadenylation specific factor 1, 160kDa	0.5977	-1.3514	-1.5266
10898	CPSF4	cleavage and polyadenylation specific factor 4, 30kDa	2.9936	0.8305	-1.5206
1376	CPT2	carnitine palmitoyltransferase II	1.3202	-1.9005	-2.8375
1384	CRAT	carnitine acetyltransferase	2.9397	-0.4527	-3.0145
10488	CREB3	cAMP responsive element binding protein 3	3.6761	0.8395	-2.4014
84699	CREB3L3	cAMP responsive element binding protein 3-like 3	1.8511	2.9883	2.6179
1390	CREM	cAMP responsive element modulator	3.1765	0.7122	-1.9977
1390	CREM	cAMP responsive element modulator	4.0084	1.1459	-2.5354
285464	CRIPAK	Cysteine Rich PAK1 Inhibitor	2.4311	-0.7308	-2.7412
1410	CRYAB	crystallin, alpha B	1.5574	-0.6829	-1.8597
51084	CRYL1	crystallin, lambda 1	2.9345	0.5708	-1.8807
1429	CRYZ	crystallin, zeta (quinone reductase)	1.0771	-0.8359	-1.4078
8531	CSDA	cold shock domain protein A	3.4722	0.9346	-2.1095
1436	CSF1R	colony stimulating factor 1 receptor, formerly McDonough feline sarcoma viral (v-fms) oncogene homolog	3.9099	0.7291	-2.7725
55790	CSGALNACT1	Chondroitin Sulfate N-Acetylgalactosaminyltransferase 1	1.8364	-0.8565	-2.2937
55454	CSGALNACT2	Chondroitin Sulfate N-Acetylgalactosaminyltransferase 2	1.9975	-1.067	-2.6659
122011	CSNK1A1L	casein kinase 1, alpha 1-like	2.4404	0.5849	-1.4735
1453	CSNK1D	casein kinase 1, delta	3.0989	0.6243	-2.1379
53944	CSNK1G1	casein kinase 1, gamma 1	-1.5096	2.9434	4.8048
1471	CST3	cystatin C (amyloid angiopathy and cerebral hemorrhage)	4.2412	-0.4167	-5.3457
1472	CST4	cystatin S	1.1354	-1.3633	-2.1384
1476	CSTB	cystatin B (stefin B)	1.1544	-0.5732	-1.284
1490	CTGF	connective tissue growth factor	4.5645	0.9075	-3.2936
1491	CTH	cystathionase (cystathionine gamma-lyase)	2.2957	-1.3388	-2.601
1495	CTNNA1	catenin (cadherin-associated protein), alpha 1, 102kDa	2.8309	0.5236	-1.8706
8727	CTNNAL1	catenin (cadherin-associated protein), alpha-like 1	2.3056	-0.9943	-2.8808
56259	CTNNBL1	catenin, beta like 1	0.6545	-0.3679	-0.5943
1500	CTNND1	catenin (cadherin-associated protein), delta 1	1.7767	3.0226	1.644
8450	CUL4B	cullin 4B	2.5265	-0.8948	-3.0248
6387	CXCL12	chemokine (C-X-C motif) ligand 12 (stromal cell-derived factor 1)	1.0263	-1.3393	-1.9599
91966|541578	CXorf40A|CXorf40B	chromosome X open reading frame 40A|chromosome X open reading frame 40B	1.2622	-1.2849	-2.0533
1534	CYB561	cytochrome b-561	2.6974	-0.8668	-3.1849
80777	CYB5B	Cytochrome B5 Type B	5.1865	1.006	-3.7543
124637	CYB5D1	Cytochrome B5 Domain Containing 1	3.1815	-0.4713	-3.3025
51706	CYB5R1	cytochrome b5 reductase 1	2.7517	0.7068	-1.6262
1727	CYB5R3	cytochrome b5 reductase 3	0.4454	-1.2767	-1.3008
1535	CYBA	cytochrome b-245, alpha polypeptide	2.835	-0.5361	-2.9793
1536	CYBB	cytochrome b-245, beta polypeptide (chronic granulomatous disease)	1.1756	-0.7887	-1.5938
1537	CYC1	cytochrome c-1	2.686	-0.9088	-3.056
7461	CYLN2	cytoplasmic linker 2	2.553	0.7251	-1.4313
1585	CYP11B2	cytochrome P450, family 11, subfamily B, polypeptide 2	6.7156	2.1726	-4.0225
116159	CYYR1	cysteine/tyrosine-rich 1	3.8298	0.4605	-3.0049
27065|2874	D4S234E|GPS2	G protein pathway suppressor 2	0.7528	-0.475	-0.7957
23500	DAAM2	dishevelled associated activator of morphogenesis 2	4.4186	1.4464	-2.5203
1601	DAB2	disabled homolog 2, mitogen-responsive phosphoprotein (Drosophila)	1.31	-0.4269	-1.2561
1604	DAF	decay accelerating factor for complement (CD55, Cromer blood group system)	3.099	0.4534	-2.1512
1605	DAG1	dystroglycan 1 (dystrophin-associated glycoprotein 1)	3.4088	0.5791	-2.3795
199699	DAND5	DAN domain family, member 5	-2.0631	2.4134	4.8813
7818	DAP3	death associated protein 3	2.3723	0.4234	-2.4724
92196	DAPL1	Death Associated Protein Like 1	1.574	-1.0447	-2.1968
1622	DBI	diazepam binding inhibitor (GABA receptor modulator, acyl-Coenzyme A binding protein)	1.782	0.4415	-0.9243
1629	DBT	dihydrolipoamide branched chain transacylase E2	2.2054	-0.9494	-2.7768
149069	DCDC2B	Doublecortin Domain Containing 2B	0.5359	-2.7676	-2.8931
1639	DCTN1	dynactin 1 (p150, glued homolog, Drosophila)	1.7989	0.4654	-0.9425
51164	DCTN4	dynactin 4 (p62)	2.8147	1.1835	-1.1637
84259	DCUN1D5	DCN1, defective in cullin neddylation 1, domain containing 5 (S. cerevisiae)	0.7765	-0.9664	-1.4458
50807	DDEF1	development and differentiation enhancing factor 1	3.5355	0.6466	-2.4865
55616	DDEFL1	development and differentiation enhancing factor-like 1	1.9895	0.3661	-1.2043
1650	DDOST	dolichyl-diphosphooligosaccharide-protein glycosyltransferase	5.7848	0.945	-4.408
9188	DDX21	DEAD (Asp-Glu-Ala-Asp) box polypeptide 21	0.7469	-1.1443	-1.5226
55661	DDX27	DEAD (Asp-Glu-Ala-Asp) box polypeptide 27	2.1224	-0.6955	-2.4298
1654	DDX3X	DEAD (Asp-Glu-Ala-Asp) box polypeptide 3, X-linked	3.6555	0.6862	-2.5988
11325	DDX42	DEAD (Asp-Glu-Ala-Asp) box polypeptide 42	5.1978	1.5543	-3.2569
79039	DDX54	DEAD (Asp-Glu-Ala-Asp) box polypeptide 54	3.096	1.1857	-1.4867
1666	DECR1	2,4-dienoyl CoA reductase 1, mitochondrial	4.6095	0.3703	-3.8182
64798	DEPDC6	DEP domain containing 6	1.6739	-1.5252	-2.7447
11067	DEPP1	DEPP1, Autophagy Regulator	3.1217	0.8374	-1.867
79139	DERL1	Der1-like domain family, member 1	4.142	0.9808	-2.7221
51009	DERL2	Der1-like domain family, member 2	3.0217	0.6688	-2.0072
51029	DESI2	Desumoylating Isopeptidase 2	1.4624	-1.7498	-2.7964
25861	DFNB31	deafness, autosomal recessive 31	5.3453	1.3738	-3.5186
8214|85359	DGCR6|DGCR6L	DiGeorge syndrome critical region gene 6|DiGeorge syndrome critical region gene 6-like	3.304	0.4202	-1.6237
1606	DGKA	diacylglycerol kinase, alpha 80kDa	2.9035	-0.5406	-2.9614
8525	DGKZ	diacylglycerol kinase, zeta 104kDa	1.0151	-1.143	-1.7619
1718	DHCR24	24-dehydrocholesterol reductase	4.4048	0.8158	-3.0505
115817	DHRS1	dehydrogenase/reductase (SDR family) member 1	0.7455	-0.42	-0.7548
51635	DHRS7	dehydrogenase/reductase (SDR family) member 7	3.436	-0.7575	-3.7828
55760	DHX32	DEAH (Asp-Glu-Ala-His) box polypeptide 32	2.0749	-0.9847	-2.6768
79665	DHX40	DEAH (Asp-Glu-Ala-His) box polypeptide 40	2.8304	0.8348	-1.5853
1660	DHX9	DEAH (Asp-Glu-Ala-His) box polypeptide 9	3.2806	1.9123	-0.9666
1660	DHX9	DEAH (Asp-Glu-Ala-His) box polypeptide 9	3.3626	-0.6243	-3.5824
129563	DIS3L2	DIS3 Like 3'-5' Exoribonuclease 2	-0.7851	1.4473	2.5791
26102	DKFZP434A062	Uncharacterized LOC26102	1.4276	-1.0591	-1.0509
56974	DKFZp547K054	null	0.9395	2.5686	2.0595
10395	DLC1	deleted in liver cancer 1	2.5629	0.6624	-1.4378
1738	DLD	dihydrolipoamide dehydrogenase (E3 component of pyruvate dehydrogenase complex, 2-oxo-glutarate complex, branched chain keto acid dehydrogenase complex)	5.772	-0.4286	-5.7137
8788	DLK1	delta-like 1 homolog (Drosophila)	5.4729	3.7036	-1.4198
11144	DMC1	DMC1 dosage suppressor of mck1 homolog, meiosis-specific homologous recombination (yeast)	-2.8519	5.3593	8.5899
9988	DMTF1	cyclin D binding myb-like transcription factor 1	1.9542	0.6991	-1.5331
10294	DNAJA2	DnaJ (Hsp40) homolog, subfamily A, member 2	4.3137	0.4668	-3.3967
3337	DNAJB1	DnaJ (Hsp40) homolog, subfamily B, member 1	3.8305	1.426	-1.9476
79982	DNAJB14	DnaJ (Hsp40) homolog, subfamily B, member 14	0.6933	0.7459	0.4663
4189	DNAJB9	DnaJ (Hsp40) homolog, subfamily B, member 9	0.5395	-0.9249	-0.9799
64215	DNAJC1	DnaJ (Hsp40) homolog, subfamily C, member 1	0.3913	-1.0949	-1.0914
29103	DNAJC15	DnaJ (Hsp40) homolog, subfamily C, member 15	0.8003	-0.5823	-0.9703
3338	DNAJC4	DnaJ (Hsp40) homolog, subfamily C, member 4	1.6463	-1.5825	-2.844
23549	DNPEP	aspartyl aminopeptidase	3.4733	0.8762	-2.2036
23348	DOCK9	dedicator of cytokinesis 9	1.8154	-0.5176	-1.9143
5977	DPF2	D4, zinc and double PHD fingers family 2	3.7579	0.3416	-2.9646
8813	DPM1	dolichyl-phosphate mannosyltransferase polypeptide 1, catalytic subunit	0.9735	-1.6073	-2.1914
54344	DPM3	dolichyl-phosphate mannosyltransferase polypeptide 3	2.9679	1.3655	-1.1215
389023	DPP10-AS1	DPP10 Antisense RNA 1	1.256	-1.8379	-2.7335
4733	DRG1	developmentally regulated GTP binding protein 1	4.3154	0.9506	-2.9492
1832	DSP	desmoplakin	1.9407	0.6626	-0.8011
113878	DTX2	deltex homolog 2 (Drosophila)	2.7983	1.4063	-0.9675
196403	DTX3	deltex 3 homolog (Drosophila)	1.4743	-0.838	-1.9577
1843	DUSP1	dual specificity phosphatase 1	0.7831	-2.9948	-3.3487
1845	DUSP3	dual specificity phosphatase 3 (vaccinia virus phosphatase VH1-related)	5.0663	0.6376	-4.076
1848	DUSP6	dual specificity phosphatase 6	2.2452	-0.6925	-2.5297
1849	DUSP7	dual specificity phosphatase 7	1.4659	-0.6008	-1.6897
1850	DUSP8	dual specificity phosphatase 8	0.9015	-0.6782	-1.1356
1854	DUT	dUTP pyrophosphatase	2.2783	1.2078	-0.6257
1857	DVL3	dishevelled, dsh homolog 3 (Drosophila)	2.7753	-0.4288	-2.7884
1781	DYNC1I2	dynein, cytoplasmic 1, intermediate chain 2	3.7885	0.495	-2.8905
51626	DYNC2LI1	dynein, cytoplasmic 2, light intermediate chain 1	2.7692	-0.5792	-2.9348
140735	DYNLL2	dynein, light chain, LC8-type 2	1.6081	-0.9	-2.0147
83658	DYNLRB1	dynein, light chain, roadblock-type 1	3.7488	0.5495	-2.6907
6993	DYNLT1	dynein, light chain, Tctex-type 1	0.6701	-0.4627	-0.7021
1859	DYRK1A	dual-specificity tyrosine-(Y)-phosphorylation regulated kinase 1A	2.8937	0.4996	-1.8878
9666	DZIP3	DAZ Interacting Zinc Finger Protein 3	2.6556	0.5458	-1.7119
1877	E4F1	E4F transcription factor 1	0.6069	-0.3656	-0.5749
9166	EBAG9	estrogen receptor binding site associated, antigen, 9	1.4157	-0.8312	-1.8574
1880	EBI2	Epstein-Barr virus induced gene 2 (lymphocyte-specific G protein-coupled receptor)	1.1606	-1.1009	-1.8299
10969	EBNA1BP2	EBNA1 binding protein 2	3.2618	1.2308	-1.613
1891	ECH1	enoyl Coenzyme A hydratase 1, peroxisomal	0.6189	-0.6873	-0.8772
1892	ECHS1	enoyl Coenzyme A hydratase, short chain, 1, mitochondrial	4.0446	-0.3864	-4.0463
1893	ECM1	extracellular matrix protein 1	1.812	-0.4703	-1.9646
1896	EDA	ectodysplasin A	1.5404	2.1197	1.047
9695	EDEM1	ER degradation enhancer, mannosidase alpha-like 1	4.3272	0.7255	-3.1075
8721	EDF1	endothelial differentiation-related factor 1	3.3591	0.7951	-2.0643
1915	EEF1A1	eukaryotic translation elongation factor 1 alpha 1	2.303	0.7181	-1.1782
442709|442332	EEF1A1P28|LOC442332	Eukaryotic Translation Elongation Factor 1 Alpha 1 Pseudogene 28 | null	9.2237	2.2743	-6.5527
1917	EEF1A2	eukaryotic translation elongation factor 1 alpha 2	2.8853	0.8283	-1.6398
1933	EEF1B2	eukaryotic translation elongation factor 1 beta 2	6.7388	1.5088	-4.8887
9521	EEF1E1	eukaryotic translation elongation factor 1 epsilon 1	0.8223	-0.3971	-0.8289
1937	EEF1G	eukaryotic translation elongation factor 1 gamma	0.4576	-0.4843	-0.5268
1937	EEF1G	eukaryotic translation elongation factor 1 gamma	5.569	1.1414	-3.985
1937	EEF1G	eukaryotic translation elongation factor 1 gamma	7.5848	3.4093	-3.7377
23167	EFR3A	EFR3 Homolog A	0.5142	-0.4528	-0.5423
1958	EGR1	early growth response 1	5.0522	-0.7207	-5.4002
9538	EI24	etoposide induced 2.4 mRNA	1.0725	-0.9116	-1.5332
10209	EIF1	eukaryotic translation initiation factor 1	0.8106	-1.1274	-1.4763
9451	EIF2AK3	eukaryotic translation initiation factor 2-alpha kinase 3	0.8265	-0.8689	-1.2201
1967	EIF2B1	eukaryotic translation initiation factor 2B, subunit 1 alpha, 26kDa	0.3833	-0.7477	-0.7279
27161	EIF2C2	eukaryotic translation initiation factor 2C, 2	1.0134	-0.8748	-1.426
8894	EIF2S2	eukaryotic translation initiation factor 2, subunit 2 beta, 38kDa	0.9688	-1.0637	-1.6564
8894	EIF2S2	eukaryotic translation initiation factor 2, subunit 2 beta, 38kDa	2.0335	-1.3847	-2.9858
134505	EIF3KP1	Eukaryotic Translation Initiation Factor 3 Subunit K Pseudogene 1	2.7074	0.5169	-1.7811
8661	EIF3S10	eukaryotic translation initiation factor 3, subunit 10 theta, 150/170kDa	0.5356	-0.6609	-0.8039
8667	EIF3S3	eukaryotic translation initiation factor 3, subunit 3 gamma, 40kDa	3.5976	-0.4889	-3.694
8665|339799	EIF3S5|LOC339799	eukaryotic translation initiation factor 3, subunit 5 epsilon, 47kDa	4.4813	0.4306	-3.6408
1973	EIF4A1	eukaryotic translation initiation factor 4A, isoform 1	6.1117	1.0059	-4.6441
286512	EIF4A2P4	nullEukaryotic Translation Initiation Factor 4A2 Pseudogene 4	0.6269	1.034	0.8052
1975	EIF4B	eukaryotic translation initiation factor 4B	1.1618	2.1357	1.4003
1983	EIF5	eukaryotic translation initiation factor 5	4.1258	0.9301	-2.735
1984	EIF5A	eukaryotic translation initiation factor 5A	4.1514	1.2343	-2.5302
60528	ELAC2	elaC homolog 2 (E. coli)	3.8095	1.0103	-2.3304
1994	ELAVL1	ELAV (embryonic lethal, abnormal vision, Drosophila)-like 1 (Hu antigen R)	3.3605	0.6804	-2.3485
60481	ELOVL5	ELOVL family member 5, elongation of long chain fatty acids (FEN1/Elo2, SUR4/Elo3-like, yeast)	4.2624	1.0284	-2.7257
51234	EMC4	ER Membrane Protein Complex Subunit 4	1.5903	-0.5877	-1.7585
56851	EMC7	ER Membrane Protein Complex Subunit 7	3.5537	-0.9045	-3.9348
24139	EML2	echinoderm microtubule associated protein like 2	1.6415	-0.8961	-2.0388
56943	ENY2	enhancer of yellow 2 homolog (Drosophila)	2.4353	2.761	1.2948
23136	EPB41L3	erythrocyte membrane protein band 4.1-like 3	2.2945	-0.7668	-2.6689
23136	EPB41L3	erythrocyte membrane protein band 4.1-like 3	2.4625	-0.8101	-2.913
284656	EPHA10	EPH receptor A10	-1.4709	2.047	4.0122
2052	EPHX1	epoxide hydrolase 1, microsomal (xenobiotic)	6.1169	1.4547	-4.3038
51474	EPLIN	LIM Domain And Actin Binding 1	2.4081	-0.4058	-2.4788
9852	EPM2AIP1	EPM2A (laforin) interacting protein 1	2.7103	-0.3572	-2.6762
29924	EPN1	epsin 1	2.6282	-0.7526	-2.914
55914	ERBB2IP	erbb2 interacting protein	1.3371	-0.383	-1.3427
51290	ERGIC2	ERGIC And Golgi 2	2.94	0.9044	-1.615
2079	ERH	enhancer of rudimentary homolog (Drosophila)	0.3906	-0.4576	-0.4056
27248	ERLEC1	Endoplasmic Reticulum Lectin 1	2.1272	-0.3473	-2.1033
79956	ERMP1	Endoplasmic Reticulum Metallopeptidase 1	-1.0139	1.0254	2.465
2081	ERN1	endoplasmic reticulum to nucleus signalling 1	1.233	-0.8109	-1.5602
10961	ERP29	endoplasmic reticulum protein 29	3.8321	0.3634	-3.086
51575	ESF1	ESF1 Nucleolar Pre-RRNA Processing Protein Homolog	1.003	-1.2471	-1.8501
2107	ETF1	eukaryotic translation termination factor 1	3.7101	-0.6016	-3.8841
2109	ETFB	electron-transfer-flavoprotein, beta polypeptide	4.2841	0.7545	-2.7083
23474	ETHE1	ethylmalonic encephalopathy 1	1.2774	-1.4408	-2.7098
2119	ETV5	ets variant gene 5 (ets-related molecule)	4.631	0.9883	-3.7998
7813	EVI5	ecotropic viral integration site 5	1.913	-0.702	-2.2733
344191	EVX2	Even-Skipped Homeobox 2	0.9507	-2.4505	-2.9816
2130	EWSR1	Ewing sarcoma breakpoint region 1	2.572	-1.6892	-3.9559
55763	EXOC1	exocyst complex component 1	1.8386	-0.6881	-2.0926
60412	EXOC4	exocyst complex component 4	3.4476	0.4634	-2.5046
5394	EXOSC10	exosome component 10	0.9244	-0.4925	-1.0139
5394	EXOSC10	exosome component 10	1.8582	0.4434	-0.9815
51010	EXOSC3	exosome component 3	0.7793	-0.7664	-1.1312
2135	EXTL2	exostoses (multiple)-like 2	1.204	-1.1656	-1.9299
2162	F13A1	coagulation factor XIII, A1 polypeptide	2.8019	-2.3737	-4.7726
3992	FADS1	fatty acid desaturase 1	4.0244	-1.1516	-4.7983
9415	FADS2	fatty acid desaturase 2	6.0087	1.9979	-3.6031
145165	FAM10A4	family with sequence similarity 10, member A4	5.8509	2.1834	-3.1554
144106	FAM10A5	family with sequence similarity 10, member A5	1.6281	0.3819	-0.8451
64855	FAM129B	Family With Sequence Similarity 129 Member B	2.1287	-1.1976	-2.9403
23201	FAM168A	Family With Sequence Similarity 168 Member A	0.7482	-0.4664	-0.8695
65990	FAM173A	Family With Sequence Similarity 173 Member A	2.065	-0.7909	-2.4524
51030	FAM18B	family with sequence similarity 18, member B	3.9576	0.9494	-2.5927
54942	FAM206A	Family With Sequence Similarity 206 Member A	1.3307	-0.7664	-1.7099
84915	FAM222A	Family With Sequence Similarity 222 Member A	2.2059	0.7837	-1.013
619208	FAM229B	Family With Sequence Similarity 229 Member B	0.7505	1.6357	1.3008
284257	FAM44C	family with sequence similarity 44, member C	0.8076	3.5615	3.1791
55855	FAM45B	family with sequence similarity 45, member B	2.0174	-0.505	-2.1187
55603	FAM46A	family with sequence similarity 46, member A	1.3736	-1.0238	-1.9225
55578	FAM48A	family with sequence similarity 48, member A	1.9242	0.4411	-1.0262
55578	FAM48A	family with sequence similarity 48, member A	3.7496	6.5964	3.3372
64762	FAM59A	family with sequence similarity 59, member A	1.4482	-0.5628	-1.5782
26065	FAM61A	family with sequence similarity 61, member A	3.0935	0.6061	-2.1749
84691	FAM71F1	Family With Sequence Similarity 71 Member F1	-2.1184	2.2202	4.7719
151393	FAM82A	family with sequence similarity 82, member A	1.5176	-0.4308	-1.3921
348926	FAM86EP	Family With Sequence Similarity 86 Member E, Pseudogene	1.6959	-1.7062	-2.947
391174	FAM96AP2	Family With Sequence Similarity 96 Member A Pseudogene 2	3.1047	1.7592	-1.4735
51647	FAM96B	family with sequence similarity 96, member B	1.7278	-0.362	-1.6742
55120	FANCL	Fanconi anemia, complementation group L	0.7953	-1.0889	-1.3993
22868	FASTKD2	FAST Kinase Domains 2	0.7147	-0.4624	-0.7367
2197	FAU	Finkel-Biskis-Reilly murine sarcoma virus (FBR-MuSV) ubiquitously expressed (fox derived); ribosomal protein S30	0.4515	-0.4035	-0.4725
345630	FBLL1	Fibrillarin Like 1	2.0116	-0.6322	-2.712
64319	FBS1	fibrosin 1	2.2431	-0.7478	-2.6375
22992	FBXL11	F-box and leucine-rich repeat protein 11	3.5158	1.1706	-1.9076
26234	FBXL5	F-box and leucine-rich repeat protein 5	1.337	-0.7617	-1.6653
23194	FBXL7	F-box and leucine-rich repeat protein 7	3.53	0.9357	-2.1838
201456	FBXO15	F-box protein 15	-2.2557	1.6483	4.3358
81545	FBXO38	F-box protein 38	0.4694	-0.6331	-0.639
93611	FBXO44	F-box protein 44	1.3743	-0.6292	-1.5651
25793	FBXO7	F-box protein 7	3.8296	0.6281	-2.7929
26268	FBXO9	F-box protein 9	1.2143	-0.5843	-1.3021
23291	FBXW11	F-box and WD-40 domain protein 11	0.9096	-0.6063	-1.0503
8857	FCGBP	Fc fragment of IgG binding protein	2.23	-0.8883	-2.7018
2222	FDFT1	farnesyl-diphosphate farnesyltransferase 1	0.8051	-0.9364	-1.2798
2224	FDPS	farnesyl diphosphate synthase (farnesyl pyrophosphate synthetase, dimethylallyltranstransferase, geranyltranstransferase)	1.445	-0.8412	-1.8865
55612	FERMT1	Fermitin Family Member 1	0.9161	-1.0127	-1.4807
2263	FGFR2	fibroblast growth factor receptor 2 (bacteria-expressed kinase, keratinocyte growth factor receptor, craniofacial dysostosis 1, Crouzon syndrome, Pfeiffer syndrome, Jackson-Weiss syndrome)	0.7919	-1.0521	-1.3673
53834	FGFRL1	fibroblast growth factor receptor-like 1	3.0944	0.4017	-2.267
2271	FH	fumarate hydratase	1.0321	-0.5872	-1.1896
9158	FIBP	fibroblast growth factor (acidic) intracellular binding protein	2.129	-0.5574	-2.2488
128486	FITM2	Fat Storage Inducing Transmembrane Protein 2	1.6376	2.9794	1.7669
60681	FKBP10	FK506 binding protein 10, 65 kDa	2.4918	1.1074	-0.9297
2280	FKBP1A	FK506 binding protein 1A, 12kDa	5.0292	1.4316	-3.1935
2286	FKBP2	FK506 binding protein 2, 13kDa	5.9519	2.2042	-3.2904
2288	FKBP4	FK506 binding protein 4, 59kDa	1.3798	-0.7637	-1.6724
2314	FLII	FLII, Actin Remodeling Protein	5.2146	0.9277	-3.953
392490	FLJ44635	TPT1-Like Protein	2.7144	1.2092	-1.0787
55640	FLVCR2	Feline Leukemia Virus Subgroup C Cellular Receptor Family Member 2	2.215	-0.6518	-2.5024
2327	FMO2	flavin containing monooxygenase 2	1.935	-1.6772	-3.2258
22862	FNDC3A	fibronectin type III domain containing 3A	4.7538	0.4295	-3.9478
64838	FNDC4	fibronectin type III domain containing 4	1.0144	-1.7001	-2.2501
2339	FNTA	farnesyltransferase, CAAX box, alpha	2.5594	-0.5421	-2.6485
54914	FOCAD	Focadhesin	0.5829	-0.6358	-0.7587
2353	FOS	v-fos FBJ murine osteosarcoma viral oncogene homolog	2.5103	-1.4866	-2.423
2354	FOSB	FBJ murine osteosarcoma viral oncogene homolog B	3.5842	-1.0416	-4.1629
10272	FSTL3	follistatin-like 3 (secreted glycoprotein)	2.3114	-2.2857	-4.2595
2495	FTH1	ferritin, heavy polypeptide 1	2.2198	-0.7746	-2.541
2495	FTH1	ferritin, heavy polypeptide 1	5.8662	1.4107	-4.0034
389844	FTH1P19	Ferritin Heavy Chain 1 Pseudogene 19	5.9104	2.0044	-3.5957
2509	FTHP1	ferritin, heavy polypeptide pseudogene 1	0.9844	0.5137	-0.6858
2512	FTL	ferritin, light polypeptide	1.4615	-1.2809	-2.3279
79068	FTO	FTO, Alpha-Ketoglutarate Dependent Dioxygenase	2.3601	0.7384	-1.2745
24140	FTSJ1	FtsJ homolog 1 (E. coli)	1.8472	-0.5981	-1.9747
2517	FUCA1	fucosidase, alpha-L- 1, tissue	1.0104	-0.799	-1.4016
486	FXYD2	FXYD domain containing ion transport regulator 2	-1.8355	1.6179	3.8622
53827	FXYD5	FXYD domain containing ion transport regulator 5	2.3944	0.4613	-1.5602
10146	G3BP1	G3BP Stress Granule Assembly Factor 1	3.2855	1.8423	-1.041
2539	G6PD	glucose-6-phosphate dehydrogenase	2.7793	0.8695	-1.414
23710	GABARAPL1	GABA(A) receptor-associated protein like 1	3.8051	-0.6135	-3.92
90480	GADD45GIP1	growth arrest and DNA-damage-inducible, gamma interacting protein 1	2.2527	0.4244	-1.2713
2585	GALK2	galactokinase 2	0.5586	-0.5447	-0.6143
130589	GALM	galactose mutarotase (aldose 1-epimerase)	3.899	0.6875	-2.7349
374378	GALNTL4	UDP-N-acetyl-alpha-D-galactosamine:polypeptide N-acetylgalactosaminyltransferase-like 4	-1.5823	0.7479	2.7457
2593	GAMT	guanidinoacetate N-methyltransferase	1.3223	-1.0819	-2.0389
23193	GANAB	glucosidase, alpha; neutral AB	5.0597	0.9548	-3.7189
2597	GAPDH	glyceraldehyde-3-phosphate dehydrogenase	6.3184	-0.7734	-6.6904
2597	GAPDH	glyceraldehyde-3-phosphate dehydrogenase	8.2147	1.6168	-6.1951
26130	GAPVD1	GTPase activating protein and VPS9 domains 1	0.7351	-0.4243	-0.7653
2627	GATA6	GATA binding protein 6	3.9444	0.3866	-3.461
54815	GATAD2A	GATA zinc finger domain containing 2A	1.0621	-1.0206	-1.7494
2629	GBA	glucosidase, beta; acid (includes glucosylceramidase)	3.1778	0.4968	-2.1417
2629|2630	GBA|GBAP	glucosidase, beta; acid (includes glucosylceramidase)|glucosidase, beta; acid, pseudogene	1.8118	0.382	-0.8914
2631	GBAS	glioblastoma amplified sequence	2.8891	-0.5519	-3.0329
2632	GBE1	glucan (1,4-alpha-), branching enzyme 1 (glycogen branching enzyme, Andersen disease, glycogen storage disease type IV)	3.7405	1.5517	-1.7285
2633	GBP1	guanylate binding protein 1, interferon-inducible, 67kDa	1.9743	0.5403	-0.9933
2730	GCLM	glutamate-cysteine ligase, modifier subunit	1.6256	-1.8272	-2.9874
2653	GCSH	glycine cleavage system protein H (aminomethyl carrier)	0.6084	-2.3113	-2.4447
2653	GCSH	glycine cleavage system protein H (aminomethyl carrier)	2.8701	0.3045	-2.1655
51573	GDE1	Glycerophosphodiester Phosphodiesterase 1	3.5755	0.7895	-2.377
2664	GDI1	GDP dissociation inhibitor 1	4.1893	1.7483	-2.0483
2665	GDI2	GDP dissociation inhibitor 2	4.9047	0.719	-3.6951
81577	GFOD2	Glucose-Fructose Oxidoreductase Domain Containing 2	1.0176	-3.6584	-4.2281
2673	GFPT1	glutamine-fructose-6-phosphate transaminase 1	2.6716	0.7721	-1.5336
2687	GGTLA1	gamma-glutamyltransferase-like activity 1	3.3919	-4.9672	-7.913
27069	GHITM	growth hormone inducible transmembrane protein	1.1589	-0.5902	-1.1998
2697	GJA1	gap junction protein, alpha 1, 43kDa (connexin 43)	1.0401	-1.2372	-1.7987
2717	GLA	galactosidase, alpha	2.443	-0.618	-2.6911
2739	GLO1	glyoxalase I	1.2009	-0.6113	-1.3796
55830	GLT8D1	glycosyltransferase 8 domain containing 1	3.9267	0.6422	-2.8226
29997	GLTSCR2	glioma tumor suppressor candidate region gene 2	0.4956	0.8756	0.7824
2746	GLUD1	glutamate dehydrogenase 1	3.9075	-0.4796	-3.9902
2747	GLUD2	glutamate dehydrogenase 2	3.7253	0.8992	-2.3498
2752	GLUL	glutamate-ammonia ligase (glutamine synthetase)	4.2031	0.4567	-3.2559
51292	GMPR2	guanosine monophosphate reductase 2	3.549	1.2631	-1.8294
2776	GNAQ	guanine nucleotide binding protein (G protein), q polypeptide	1.003	-2.9979	-3.5878
2778	GNAS	GNAS complex locus	0.8474	-0.3347	-0.7808
2782	GNB1	guanine nucleotide binding protein (G protein), beta polypeptide 1	0.6424	-0.564	-0.7522
10399	GNB2L1	guanine nucleotide binding protein (G protein), beta polypeptide 2-like 1	5.3553	0.4103	-4.3926
10020	GNE	glucosamine (UDP-N-acetyl)-2-epimerase/N-acetylmannosamine kinase	1.4064	-0.8822	-1.818
55970	GNG12	guanine nucleotide binding protein (G protein), gamma 12	3.3301	0.5252	-2.4252
26354	GNL3	guanine nucleotide binding protein-like 3 (nucleolar)	0.8913	-0.6773	-1.159
84572	GNPTG	N-acetylglucosamine-1-phosphate transferase, gamma subunit	4.963	0.9634	-3.6619
2799	GNS	glucosamine (N-acetyl)-6-sulfatase (Sanfilippo disease IIID)	3.8599	1.3667	-2.0528
440270|23015	GOLGA8B|GOLGA8A	golgi autoantigen, golgin subfamily a, 8B|golgi autoantigen, golgin subfamily a, 8A	2.9838	0.9244	-1.6837
2804	GOLGB1	golgi autoantigen, golgin subfamily b, macrogolgin (with transmembrane signal), 1	1.4937	-0.423	-1.4656
64083	GOLPH3	golgi phosphoprotein 3 (coat-protein)	5.0499	1.306	-3.242
2817	GPC1	glypican 1	2.4102	-0.7986	-2.7405
56261	GPCPD1	Glycerophosphocholine Phosphodiesterase 1	2.6515	-0.5822	-2.786
2821	GPI	glucose phosphate isomerase	1.2993	-0.9555	-1.8306
4076	GPIAP1	GPI-anchored membrane protein 1	4.104	1.8042	-1.7938
2850	GPR27	G protein-coupled receptor 27	1.4253	2.0476	1.0258
55890	GPRC5C	G protein-coupled receptor, family C, group 5, member C	3.2326	0.9232	-1.913
2873	GPS1	G protein pathway suppressor 1	2.2452	-0.7239	-2.5684
2878	GPX3	glutathione peroxidase 3 (plasma)	3.5015	-1.4252	-4.5619
2879	GPX4	glutathione peroxidase 4 (phospholipid hydroperoxidase)	6.6768	0.5989	-5.7265
23151	GRAMD4	GRAM Domain Containing 4	1.2087	-1.7768	-2.5876
2885	GRB2	growth factor receptor-bound protein 2	1.8844	-0.3815	-1.8531
9380	GRHPR	glyoxylate reductase/hydroxypyruvate reductase	0.5994	1.0409	0.8418
2926	GRSF1	G-rich RNA sequence binding factor 1	1.2516	-0.2877	-1.0856
2931	GSK3A	glycogen synthase kinase 3 alpha	2.0888	-0.6218	-2.2008
2934	GSN	gelsolin (amyloidosis, Finnish type)	5.2918	1.7673	-3.0911
2935	GSPT1	G1 to S phase transition 1	3.0946	0.511	-2.2184
2939	GSTA2	glutathione S-transferase A2	4.8988	-1.7923	-6.3025
2940	GSTA3	glutathione S-transferase A3	5.8461	1.0144	-4.4001
2941	GSTA4	glutathione S-transferase A4	3.0654	-0.7396	-3.377
442245	GSTM2P1	Glutathione S-Transferase Mu 2 Pseudogene 1	3.2667	0.7736	-2.096
2948	GSTM4	glutathione S-transferase M4	2.8186	0.7072	-1.7134
2950	GSTP1	glutathione S-transferase pi	2.9162	0.6691	-1.6955
2959	GTF2B	general transcription factor IIB	3.3807	0.5836	-2.2783
2970|2969	GTF2IP1|GTF2I	general transcription factor II, i, pseudogene 1|general transcription factor II, i	5.684	2.061	-3.2014
9330	GTF3C3	general transcription factor IIIC, polypeptide 3, 102kDa	1.0088	-0.787	-1.3945
23560	GTPBP4	GTP binding protein 4	1.4116	-0.4772	-1.5252
2987	GUK1	guanylate kinase 1	4.4807	0.9518	-3.1222
2992	GYG1	glycogenin 1	2.8567	-1.0592	-3.5734
94239	H2AFV	H2A histone family, member V	0.9227	-0.7109	-1.1562
9555	H2AFY	H2A histone family, member Y	2.4692	-0.8154	-2.9072
3015	H2AFZ	H2A histone family, member Z	2.0045	-0.6209	-2.1298
26061	HACL1	2-Hydroxyacyl-CoA Lyase 1	1.1424	-0.6354	-1.3318
3028	HADH2	hydroxyacyl-Coenzyme A dehydrogenase, type II	0.8813	-0.3571	-0.7476
3033	HADHSC	L-3-hydroxyacyl-Coenzyme A dehydrogenase, short chain	2.4919	0.5327	-1.4697
3029	HAGH	hydroxyacylglutathione hydrolase	3.8538	0.5334	-2.9601
3035	HARS	histidyl-tRNA synthetase	3.23	0.9348	-1.8864
8520	HAT1	histone acetyltransferase 1	2.2614	-0.4797	-2.3029
23354	HAUS5	HAUS Augmin Like Complex Subunit 5	0.9783	-1.7261	-2.2355
3039|3040	HBA1|HBA2	hemoglobin, alpha 1|hemoglobin, alpha 2	1.6894	-1.9906	-3.2841
122961	HBLD1	HESB like domain containing 1	0.7127	-0.4452	-0.7513
253018	HCG27	HLA complex group 27	-1.8861	2.335	4.6481
54435	HCG4	HLA complex group 4	1.1605	-5.4246	-6.1817
3060	HCRT	hypocretin (orexin) neuropeptide precursor	2.143	-2.1806	-3.9173
3066	HDAC2	histone deacetylase 2	3.3794	1.3474	-1.6576
10013	HDAC6	histone deacetylase 6	1.0358	1.6989	1.1459
3068	HDGF	hepatoma-derived growth factor (high-mobility group protein 1-like)	3.3198	-0.5583	-3.5798
84064	HDHD2	haloacid dehalogenase-like hydrolase domain containing 2	1.1378	-0.4407	-1.1559
3069	HDLBP	high density lipoprotein binding protein (vigilin)	6.1372	1.5922	-4.1307
50865	HEBP1	heme binding protein 1	2.2515	-0.7559	-2.5723
23593	HEBP2	heme binding protein 2	1.729	-0.3855	-1.6501
26091	HERC4	hect domain and RLD 4	3.2737	-0.8073	-3.6233
26275	HIBCH	3-hydroxyisobutyryl-Coenzyme A hydrolase	3.5821	1.2938	-1.9227
3091	HIF1A	hypoxia-inducible factor 1, alpha subunit (basic helix-loop-helix transcription factor)	4.7598	1.2917	-3.0173
25994	HIGD1A	HIG1 domain family, member 1A	3.7197	1.3918	-1.8881
25994	HIGD1A	HIG1 domain family, member 1A	4.1271	0.9825	-2.7319
3093	HIP2	huntingtin interacting protein 2	2.4414	0.838	-1.2487
8335	HIST1H2AB	histone 1, H2ab	2.4532	0.4147	-1.6196
8330	HIST1H2AK	histone 1, H2ak	3.3219	2.0637	-0.8618
8347	HIST1H2BC	histone 1, H2bc	-1.4764	3.8314	5.7449
8344	HIST1H2BE	histone 1, H2be	2.1492	0.3622	-1.378
85236	HIST1H2BK	histone 1, H2bk	0.7089	-0.6212	-0.7657
8356	HIST1H3J	histone 1, H3j	3.8637	2.2312	-1.2228
8337|8338	HIST2H2AA|HIST2H2AC	histone 2, H2aa|histone 2, H2ac	1.5109	-1.1236	-2.21
317772	HIST2H2AB	histone 2, H2ab	2.6951	1.3005	-0.9941
3098	HK1	hexokinase 1	3.4224	0.3827	-2.5993
284459	HKR1	GLI-Kruppel family member HKR1	1.4697	-0.4735	-1.4322
3105	HLA-A	major histocompatibility complex, class I, A	5.9447	0.5805	-5.5346
3105	HLA-A	major histocompatibility complex, class I, A	6.0523	1.2897	-4.4715
3107	HLA-C	major histocompatibility complex, class I, C	6.3958	1.2331	-4.7672
3107|3106	HLA-C|HLA-B	major histocompatibility complex, class I, C|major histocompatibility complex, class I, B	5.2019	1.639	-3.1946
3108	HLA-DMA	major histocompatibility complex, class II, DM alpha	2.4459	-0.7581	-2.7249
3122	HLA-DRA	major histocompatibility complex, class II, DR alpha	6.1505	0.708	-4.9974
3123|3125	HLA-DRB1|HLA-DRB3	major histocompatibility complex, class II, DR beta 1|major histocompatibility complex, class II, DR beta 3	2.3486	-0.9678	-2.8743
3124	HLA-DRB2	major histocompatibility complex, class II, DR beta 2	5.1494	1.4776	-3.3771
3125	HLA-DRB3	major histocompatibility complex, class II, DR beta 3	5.2483	2.3657	-2.4852
3135	HLA-G	HLA-G histocompatibility antigen, class I, G	-1.2582	-0.5021	1.1883
81502	HM13	histocompatibility (minor) 13	5.3822	1.304	-3.6457
3145	HMBS	hydroxymethylbilane synthase	0.9687	-0.3339	-0.8325
3159	HMGA1	high mobility group AT-hook 1	2.1106	-4.6803	-6.452
3146	HMGB1	high-mobility group box 1	6.6539	1.2743	-4.9281
3148	HMGB2	high-mobility group box 2	-0.6225	-0.4542	0.6456
3155	HMGCL	3-hydroxymethyl-3-methylglutaryl-Coenzyme A lyase (hydroxymethylglutaricaciduria)	1.518	-1.7493	-2.8186
3162	HMOX1	heme oxygenase (decycling) 1	1.8806	-0.8754	-2.3985
440125	HNRNPA1P30	Heterogeneous Nuclear Ribonucleoprotein A1 Pseudogene 30	6.82	2.3652	-3.9968
402112	HNRNPA1P39	Heterogeneous Nuclear Ribonucleoprotein A1 Pseudogene 39	3.4168	1.7735	-1.2417
120364	HNRNPA1P60	Heterogeneous Nuclear Ribonucleoprotein A1 Pseudogene 60	4.0519	5.1296	1.4622
341333	HNRNPA1P70	Heterogeneous Nuclear Ribonucleoprotein A1 Pseudogene 70	4.9428	1.0362	-3.4872
3178	HNRPA1	heterogeneous nuclear ribonucleoprotein A1	5.8131	1.1491	-4.2407
3178	HNRPA1	heterogeneous nuclear ribonucleoprotein A1	6.3342	1.4239	-4.4794
3181	HNRPA2B1	heterogeneous nuclear ribonucleoprotein A2/B1	5.8818	0.6436	-4.8816
220988	HNRPA3	heterogeneous nuclear ribonucleoprotein A3	3.6982	1.6303	-1.5952
3182	HNRPAB	heterogeneous nuclear ribonucleoprotein A/B	3.5054	0.8687	-2.127
3183	HNRPC	heterogeneous nuclear ribonucleoprotein C (C1/C2)	6.0748	1.1561	-4.5118
3184	HNRPD	heterogeneous nuclear ribonucleoprotein D (AU-rich element RNA binding protein 1, 37kDa)	4.4499	1.792	-2.2655
3192	HNRPU	heterogeneous nuclear ribonucleoprotein U (scaffold attachment factor A)	4.1683	0.5569	-3.2596
11100	HNRPUL1	heterogeneous nuclear ribonucleoprotein U-like 1	3.2527	0.954	-1.9799
221092|26580	HNRPUL2|BSCL2	heterogeneous nuclear ribonucleoprotein U-like 2|Bernardinelli-Seip congenital lipodystrophy 2 (seipin)	2.2987	-0.5683	-2.4423
3213	HOXB3	homeobox B3	1.408	-0.982	-1.9901
11234	HPS5	Hermansky-Pudlak syndrome 5	1.6929	-1.0653	-2.3179
11103	HRB2	HIV-1 Rev binding protein 2	1.2194	-1.0445	-1.8479
150274	HSCB	HscB Mitochondrial Iron-Sulfur Cluster Cochaperone	1.3333	-0.7324	-1.5581
51144	HSD17B12	hydroxysteroid (17-beta) dehydrogenase 12	3.2953	1.123	-1.6382
3283	HSD3B1	hydroxy-delta-5-steroid dehydrogenase, 3 beta- and steroid delta-isomerase 1	7.0333	1.4269	-5.1061
440606	HSD3BP2	Hydroxy-Delta-5-Steroid Dehydrogenase, 3 Beta, Pseudogene 2	4.8748	0.9982	-3.3251
441900	HSD3BP3	Hydroxy-Delta-5-Steroid Dehydrogenase, 3 Beta, Pseudogene 3	6.5648	2.8338	-3.259
128102	HSD3BP4	Hydroxy-Delta-5-Steroid Dehydrogenase, 3 Beta, Pseudogene 4	7.3424	2.274	-4.5664
3303	HSPA1A	heat shock 70kDa protein 1A	2.1786	-0.6823	-2.3816
3313	HSPA9B	heat shock 70kDa protein 9B (mortalin-2)	4.3446	0.3803	-3.529
3315	HSPB1	heat shock 27kDa protein 1	1.3395	-0.9003	-1.7996
27129	HSPB7	heat shock 27kDa protein family, member 7 (cardiovascular)	4.9074	1.2424	-3.1501
3320	HSPCA	heat shock 90kDa protein 1, alpha	6.8058	1.1847	-5.1781
3324	HSPCAL3	heat shock 90kDa protein 1, alpha-like 3	7.0278	1.651	-4.9328
3329	HSPD1	heat shock 60kDa protein 1 (chaperonin)	6.4193	0.4729	-5.591
3336	HSPE1	heat shock 10kDa protein 1 (chaperonin 10)	0.8618	-0.7179	-1.1204
5654	HTRA1	HtrA serine peptidase 1	3.271	0.8276	-2.0146
3373	HYAL1	hyaluronoglucosaminidase 1	1.1537	-1.0546	-1.7259
574432	IBA57-DT	IBA57 Divergent Transcript	-1.5868	2.752	4.7649
23463	ICMT	isoprenylcysteine carboxyl methyltransferase	3.0397	0.4889	-2.1452
3398	ID2	inhibitor of DNA binding 2, dominant negative helix-loop-helix protein	1.8848	-1.1827	-2.6816
84099	ID2B	inhibitor of DNA binding 2B, dominant negative helix-loop-helix protein	1.8214	-0.3893	-1.7055
3416	IDE	insulin-degrading enzyme	2.2949	0.4974	-1.3815
3417	IDH1	isocitrate dehydrogenase 1 (NADP+), soluble	1.8536	-1.2997	-2.6778
3419	IDH3A	isocitrate dehydrogenase 3 (NAD+) alpha	2.4648	0.5047	-1.546
3420	IDH3B	isocitrate dehydrogenase 3 (NAD+) beta	2.4726	-0.4215	-2.5129
3421	IDH3G	isocitrate dehydrogenase 3 (NAD+) gamma	3.2888	0.4361	-2.4293
3422	IDI1	isopentenyl-diphosphate delta isomerase 1	4.3467	-1.0514	-4.9762
3422	IDI1	isopentenyl-diphosphate delta isomerase 1	4.589	-0.5793	-4.7137
3425	IDUA	iduronidase, alpha-L-	1.9963	-0.9787	-2.5918
8870	IER3	immediate early response 3	1.4435	-2.7289	-3.6812
3428	IFI16	interferon, gamma-inducible protein 16	3.2857	0.7716	-2.1326
10437	IFI30	interferon, gamma-inducible protein 30	5.4847	1.8006	-3.2178
8519	IFITM1	interferon induced transmembrane protein 1 (9-27)	1.0733	-1.2701	-1.9537
10410	IFITM3	interferon induced transmembrane protein 3 (1-8U)	0.7459	-0.4751	-0.7696
10410	IFITM3	interferon induced transmembrane protein 3 (1-8U)	4.8035	1.0417	-3.2319
55764	IFT122	intraflagellar transport 122 homolog (Chlamydomonas)	1.4295	-1.6441	-2.6385
90410	IFT20	intraflagellar transport 20 homolog (Chlamydomonas)	1.7395	0.3909	-0.8939
90410	IFT20	intraflagellar transport 20 homolog (Chlamydomonas)	2.7422	0.4743	-1.8281
56912	IFT46	Intraflagellar Transport 46	0.6069	-0.3908	-0.5679
55081	IFT57	intraflagellar transport 57 homolog (Chlamydomonas)	1.4867	-1.3194	-2.3856
28981	IFT81	intraflagellar transport 81 homolog (Chlamydomonas)	2.419	0.5631	-1.446
3485	IGFBP2	insulin-like growth factor binding protein 2, 36kDa	5.2939	1.3987	-3.5453
3487	IGFBP4	insulin-like growth factor binding protein 4	3.6096	0.5721	-2.673
3488	IGFBP5	insulin-like growth factor binding protein 5	2.2337	-1.1171	-2.9013
91353	IGLL3P	Immunoglobulin Lambda Like Polypeptide 3, Pseudogene	0.9366	-0.9355	-1.4815
51447	IHPK2	inositol hexaphosphate kinase 2	3.5044	0.9453	-2.1169
3550	IK	IK cytokine, down-regulator of HLA II	3.1667	0.5773	-2.208
10068	IL18BP	interleukin 18 binding protein	1.1494	-3.6779	-4.4136
3554	IL1R1	interleukin 1 receptor, type I	3.6618	-1.8974	-5.0791
10994	ILVBL	ilvB (bacterial acetolactate synthase)-like	4.1452	1.1236	-2.6557
83943	IMMP2L	IMP2 inner mitochondrial membrane peptidase-like (S. cerevisiae)	2.0527	0.7649	-0.8566
10989	IMMT	inner membrane protein, mitochondrial (mitofilin)	0.9828	-0.3887	-0.9557
255783	INAFM1	InaF Motif Containing 1	1.4016	-1.3639	-2.3061
58493	INIP	INTS3 And NABP Interacting Protein	1.9486	-0.5587	-2.0474
3638	INSIG1	insulin induced gene 1	2.6458	-1.4389	-3.6828
65123	INTS3	Integrator Complex Subunit 3	4.5829	0.8229	-3.3024
79711	IPO4	importin 4	1.1405	-0.5174	-1.2137
9922	IQSEC1	IQ motif and Sec7 domain 1	3.0114	0.9922	-1.6895
55827	IQWD1	IQ motif and WD repeats 1	1.9755	-0.9869	-2.5626
3667	IRS1	insulin receptor substrate 1	3.419	1.1414	-1.9205
79191	IRX3	iroquois homeobox protein 3	0.9634	-1.1684	-1.7516
57461	ISY1	ISY1 Splicing Factor Homolog	2.2956	0.5782	-1.3191
81533	ITFG1	Integrin Alpha FG-GAP Repeat Containing 1	1.5538	-0.5819	-1.659
3685	ITGAV	integrin, alpha V (vitronectin receptor, alpha polypeptide, antigen CD51)	4.1526	2.1305	-1.7118
3688	ITGB1	integrin, beta 1 (fibronectin receptor, beta polypeptide, antigen CD29 includes MDF2, MSK12)	4.9275	2.3283	-2.1851
3692	ITGB4BP	integrin beta 4 binding protein	3.0377	0.6091	-1.2785
3700	ITIH4	inter-alpha (globulin) inhibitor H4 (plasma Kallikrein-sensitive glycoprotein)	2.0077	0.5778	-1.0369
347365	ITIH5L	inter-alpha (globulin) inhibitor H5-like	-2.0749	5.6272	8.1357
9445	ITM2B	integral membrane protein 2B	1.9385	-0.6047	-2.1153
50618	ITSN2	intersectin 2	1.242	-0.5818	-1.4205
10625	IVNS1ABP	influenza virus NS1A binding protein	3.2215	1.1035	-1.6236
84522	JAGN1	jagunal homolog 1 (Drosophila)	0.8643	-0.7284	-1.1437
51528	JKAMP	JNK1/MAPK8 Associated Membrane Protein	3.004	0.8024	-1.8296
55818	JMJD1A	jumonji domain containing 1A	2.4976	-0.5715	-2.7078
51780	JMJD1B	jumonji domain containing 1B	1.8423	0.531	-0.831
221037	JMJD1C	jumonji domain containing 1C	1.8885	-1.3795	-2.8067
9929	JOSD1	Josephin domain containing 1	1.3792	-1.1215	-2.1149
7965|27102	JTV1|EIF2AK1	eukaryotic translation initiation factor 2-alpha kinase 1	2.1156	-0.718	-3.0846
3727	JUND	jun D proto-oncogene	0.9175	-0.9418	-1.4378
54934	KANSL2	KAT8 Regulatory NSL Complex Subunit 2	0.559	-0.8865	-1.0267
114818	KBTBD9	kelch repeat and BTB (POZ) domain containing 9	-0.6203	0.515	1.6304
3762	KCNJ5	potassium inwardly-rectifying channel, subfamily J, member 5	4.3099	1.2643	-2.732
3764	KCNJ8	potassium inwardly-rectifying channel, subfamily J, member 8	1.279	-0.702	-1.5427
3777	KCNK3	potassium channel, subfamily K, member 3	5.1887	0.412	-4.3371
222658	KCTD20	Potassium Channel Tetramerization Domain Containing 20	4.3191	-1.4652	-4.6233
51133	KCTD3	potassium channel tetramerisation domain containing 3	2.2452	-0.9014	-2.7376
11014	KDELR2	KDEL (Lys-Asp-Glu-Leu) endoplasmic reticulum protein retention receptor 2	0.7654	-0.4106	-0.7114
3791	KDR	kinase insert domain receptor (a type III receptor tyrosine kinase)	3.4824	0.7309	-2.3939
9817	KEAP1	kelch-like ECH-associated protein 1	2.8209	0.421	-1.8911
10657	KHDRBS1	KH domain containing, RNA binding, signal transduction associated 1	1.7118	0.548	-0.766
10657	KHDRBS1	KH domain containing, RNA binding, signal transduction associated 1	2.4029	-0.3087	-2.8993
8570	KHSRP	KH-type splicing regulatory protein (FUSE binding protein 2)	1.7344	0.5275	-0.842
23366	KIAA0895	KIAA0895	2.7149	0.4674	-2.0364
57648	KIAA1522	KIAA1522	4.2053	1.2856	-2.4608
3800	KIF5C	kinesin family member 5C	3.0164	0.973	-1.5602
7071	KLF10	Kruppel-like factor 10	1.6528	-0.8722	-2.1506
23588	KLHDC2	kelch domain containing 2	1.8422	-0.341	-1.7868
11275	KLHL2	kelch-like 2, Mayven (Drosophila)	2.7724	-1.5107	-3.8448
9903	KLHL21	kelch-like 21 (Drosophila)	1.2646	-0.5067	-1.2831
79786	KLHL36	Kelch Like Family Member 36	1.5635	-0.4671	-1.5777
3836	KPNA1	karyopherin alpha 1 (importin alpha 5)	3.081	0.5122	-2.1452
3839	KPNA3	karyopherin alpha 3 (importin alpha 4)	1.0481	-1.2073	-1.7535
3837	KPNB1	karyopherin (importin) beta 1	2.6831	0.4461	-1.805
51315	KRCC1	Lysine Rich Coiled-Coil 1	1.5233	-0.7258	-1.8691
889	KRIT1	KRIT1, ankyrin repeat containing	2.7906	-0.6699	-3.0361
112802	KRT71	Keratin 71	-0.8158	3.9444	5.1466
387266	KRTAP5-3	keratin associated protein 5-3	2.7307	-2.5155	-4.8012
3895|10130	KTN1|PDIA6	kinectin 1 (kinesin receptor)|protein disulfide isomerase family A, member 6	2.0381	-0.6177	-2.2569
387522|7335	Kua-UEV|UBE2V1	ubiquitin-conjugating enzyme E2 variant 1	2.732	-0.4917	-2.7955
3912	LAMB1	laminin, beta 1	4.1519	1.0193	-2.7332
10319	LAMC3	laminin, gamma 3	1.4411	-0.4186	-1.4785
3920	LAMP2	lysosomal-associated membrane protein 2	2.2216	-1.5545	-3.3482
55004	LAMTOR1	Late Endosomal/Lysosomal Adaptor, MAPK And MTOR Activator 1	4.0497	1.3557	-2.5977
28956	LAMTOR2	Late Endosomal/Lysosomal Adaptor, MAPK And MTOR Activator 2	1.7669	0.3431	-0.9426
10314	LANCL1	LanC lantibiotic synthetase component C-like 1 (bacterial)	0.6473	-1.1567	-1.4039
55353	LAPTM4B	lysosomal associated protein transmembrane 4 beta	2.1424	-0.735	-2.3587
7805	LAPTM5	lysosomal associated multispanning membrane protein 5	-1.9977	2.2005	4.621
23185	LARP5	La ribonucleoprotein domain family, member 5	2.3494	0.6882	-1.2487
51574	LARP7	La Ribonucleoprotein Domain Family Member 7	1.3939	-0.536	-1.5849
51574	LARP7	La Ribonucleoprotein Domain Family Member 7	2.5074	0.5315	-1.1316
29956	LASS2	LAG1 longevity assurance homolog 2 (S. cerevisiae)	4.8489	1.7522	-2.742
51451	LCMT1	leucine carboxyl methyltransferase 1	0.5373	0.7351	0.6367
286256	LCN12	lipocalcin 12	1.5965	-1.2168	-2.3561
3936	LCP1	lymphocyte cytosolic protein 1 (L-plastin)	1.2503	-0.5717	-1.3871
9079	LDB2	LIM domain binding 2	1.5238	-0.6042	-1.745
3945	LDHB	lactate dehydrogenase B	6.4693	2.4495	-3.6937
3949	LDLR	low density lipoprotein receptor (familial hypercholesterolemia)	2.6551	-2.9695	-5.202
79143	LENG4	leukocyte receptor cluster (LRC) member 4	1.1909	-0.5786	-1.2333
54741	LEPROT	leptin receptor overlapping transcript	2.2266	-0.8352	-2.5763
25875	LETMD1	LETM1 domain containing 1	2.6102	0.354	-1.8229
29094	LGALSL	Galectin Like	1.1684	-0.7128	-1.5371
5641	LGMN	legumain	1.753	-0.6799	-2.0132
1939	LGTN	ligatin	0.492	-0.9614	-1.0583
3972	LHB	luteinizing hormone beta polypeptide	0.7936	-1.6716	-1.5932
440895|3987	LIMS1	LIM Zinc Finger Domain Containing 1	3.3926	-0.6449	-3.6134
55679	LIMS2	LIM and senescent cell antigen-like domains 2	2.7136	-0.3992	-2.6542
389634	LINC00937	Long Intergenic Non-Protein Coding RNA 937	2.1092	-0.7308	-2.3292
375295	LINC01116	Long Intergenic Non-Protein Coding RNA 1116	4.9283	1.7949	-2.6261
3996	LLGL1	lethal giant larvae homolog 1 (Drosophila)	0.8638	-4.8062	-5.2135
55788	LMBRD1	LMBR1 domain containing 1	5.1304	0.8636	-3.4742
4000	LMNA	lamin A/C	3.7994	2.0283	-1.3341
222484	LNX2	ligand of numb-protein X 2	0.898	-1.0706	-1.5597
132706	LOC132706	null	0.9805	1.1848	0.6416
284014	LOC284014	null	-1.2802	2.4349	4.1486
284214	LOC284214	null	1.2676	-1.3022	-2.0762
284475	LOC284475	null	-1.563	3.2902	5.2673
341412	LOC341412	null	-0.4629	1.4763	2.3736
344382	LOC344382	Serine/Threonine Kinase Receptor Associated Protein Pseudogene	1.8862	3.5951	2.1188
387820|10049	LOC387820|DNAJB6	DnaJ Heat Shock Protein Family (Hsp40) Member B7 Pseudogene |DnaJ (Hsp40) homolog, subfamily B, member 6	0.5326	1.4432	1.3165
388654	LOC388654	null	3.3516	0.5454	-2.3219
388720	LOC388720	null	-0.4982	2.1278	2.9924
388720	LOC388720	null	-0.3187	0.4724	1.1566
388746	LOC388746	null	-0.3186	1.4591	2.1859
389173	LOC389173	null	2.4241	-0.8301	-2.7588
389341	LOC389341	null	-2.602	3.1906	6.2034
389767	LOC389767	null	1.8753	-4.589	-6.0496
389842	LOC389842	RAN Binding Protein 1 Pseudogene	3.022	1.3502	-1.169
390282	LOC390282	Eukaryotic Translation Initiation Factor 3 Subunit F Pseudogene	2.6309	-0.4431	-2.6332
390364	LOC390364	null	1.8088	0.4588	-0.8765
390488	LOC390488	null	1.9933	0.6816	-0.9325
390606	LOC390606	null	2.0147	0.4444	-1.1813
391014	LOC391014	null	2.3265	-0.4939	-2.3963
391403	LOC391403	null	2.0051	-2.9779	-4.5554
391847	LOC391847	null	0.7536	2.8654	2.5747
392345|343717|391445|442422|441813	LOC392345|LOC343717|LOC391445|LOC442422|LOC441813	null	3.011	4.7797	2.1056
392347	LOC392347	null	3.391	0.3919	-2.6409
392487	LOC392487	null	0.6533	2.626	2.3971
392549	LOC392549	null	5.8742	1.9009	-3.5584
392793	LOC392793	null	1.1421	1.3443	0.6185
401015|257415	LOC401015|FAM133B	null | Family With Sequence Similarity 133 Member B	0.6471	-0.7592	-1.0673
401029	LOC401029	null	1.193	-0.3125	-1.0686
401112	LOC401112	null	3.1529	6.5974	3.7798
401887	LOC401887	null	5.1525	2.6996	-2.0435
401937	LOC401937	null	1.0029	1.7202	1.1439
402221	LOC402221	Actin Beta Pseudogene	7.5762	3.0995	-4.0145
402295|402687	LOC402295|LOC402687	null | null	2.7508	0.7149	-1.6256
439991	LOC439991	null	3.6898	0.7367	-2.5192
440547|440395|441122|441185|442492|440018	LOC440547|LOC440395|LOC441122|LOC441185|LOC442492|LOC440018	null | null | null | null | null | null	3.3667	5.5744	2.6077
440709	LOC440709	null	0.6792	1.0449	0.8987
440927	LOC440927	null	6.7034	3.0072	-3.2159
440985	LOC440985	null	4.0529	0.9466	-2.7983
441198	LOC441198	null	3.8606	-0.6817	-4.1046
441241	LOC441241	Vitamin K Epoxide Reductase Complex Subunit 1 Like 1 Pseudogene	3.1479	1.2614	-1.5099
441488	LOC441488	Transcription Factor Dp-1-Like Pseudogene	2.8937	0.4814	-1.9805
441497	LOC441497	null	2.0282	-0.3388	-1.8746
441504	LOC441504	null	1.2219	4.3821	3.572
441506	LOC441506	null	2.4426	0.6476	-1.4037
441542	LOC441542	null	4.4743	1.4418	-2.6102
441576	LOC441576	null	0.8522	2.0091	1.5077
441593	LOC441593	null	2.1173	0.8662	-0.9207
441601	LOC441601	Septin 7 Pseudogene	3.2879	1.0588	-1.8383
441629	LOC441629	null	-1.8349	2.346	4.5829
441629	LOC441629	null	1.4111	5.4682	4.532
441790	LOC441790	null	1.0291	3.9421	3.4305
441805	LOC441805	null	0.988	1.9593	1.4101
441806	LOC441806	Proteasome 26S Subunit, Non-ATPase 8 Pseudogene	2.2962	-0.6795	-2.5416
441837	LOC441837	null	6.0501	1.4128	-4.1853
442022	LOC442022	null	6.9208	1.6456	-4.8564
442111	LOC442111	null	-1.4766	5.1099	6.953
442265	LOC442265	null	3.0387	0.5937	-2.0008
442349|442730	LOC442349|ST13P17	null | ST13, Hsp70 Interacting Protein Pseudogene 17	1.9806	1.072	-0.5029
442511|441199	LOC442511|LOC441199	null	-0.6211	2.7972	3.7591
442573|442717|392713	LOC442573|LOC442717|PMS2P12	null | null | PMS1 Homolog 2, Mismatch Repair System Component Pseudogene 12	2.1691	-0.7241	-2.4853
93463	LOC93463	Uncharacterized LOC93463	-1.6831	3.4704	5.5869
4023	LPL	lipoprotein lipase	0.8306	1.4294	1.0934
4026	LPP	LIM domain containing preferred translocation partner in lipoma	3.4648	0.9903	-2.0495
26020	LRP10	low density lipoprotein receptor-related protein 10	3.7094	0.4396	-2.7873
84918	LRP11	low density lipoprotein receptor-related protein 11	2.9242	0.8928	-1.7155
2615	LRRC32	leucine rich repeat containing 32	2.5172	-0.7289	-2.7512
147172|114659	LRRC37BP1|LRRC37B	leucine rich repeat containing 37B pseudogene 1|leucine rich repeat containing 37B	0.5293	0.9649	0.846
115353	LRRC42	leucine rich repeat containing 42	0.767	-0.41	-0.7422
94030	LRRC4B	leucine rich repeat containing 4B	2.1399	-1.2182	-2.9017
388886	LRRC75B	Leucine Rich Repeat Containing 75B	1.2869	-0.7219	-1.6058
55144	LRRC8D	leucine rich repeat containing 8 family, member D	3.3599	0.5463	-2.3706
54674	LRRN3	leucine rich repeat neuronal 3	1.5613	-1.3816	-2.5225
55341	LSG1	large subunit GTPase 1 homolog (S. cerevisiae)	1.6598	-0.453	-1.7107
84967	LSM10	LSM10, U7 small nuclear RNA associated	0.6722	-0.7069	-0.9769
57819	LSM2	LSM2 homolog, U6 small nuclear RNA associated (S. cerevisiae)	0.3943	0.5695	0.6305
25804	LSM4	LSM4 homolog, U6 small nuclear RNA associated (S. cerevisiae)	2.9958	0.7039	-1.9329
4046	LSP1	lymphocyte-specific protein 1	1.1421	-0.6261	-1.3404
4046	LSP1	lymphocyte-specific protein 1	4.8459	2.1652	-2.2945
4048	LTA4H	leukotriene A4 hydrolase	0.4211	-0.5392	-0.5496
22949	LTB4DH	leukotriene B4 12-hydroxydehydrogenase	2.6197	0.4797	-1.7331
55692	LUC7L	LUC7-like (S. cerevisiae)	2.7926	0.6242	-1.7934
51631	LUC7L2	LUC7-like 2 (S. cerevisiae)	4.3733	0.3541	-3.5073
51747	LUC7L3	LUC7 Like 3 Pre-MRNA Splicing Factor	0.7787	-0.3731	-0.7706
51747	LUC7L3	LUC7 Like 3 Pre-MRNA Splicing Factor	4.0347	-0.7512	-4.3716
10434	LYPLA1	lysophospholipase I	0.8211	-0.7544	-1.1608
11313	LYPLA2	lysophospholipase II	1.4032	-2.4926	-3.5172
57149	LYRM1	LYR Motif Containing 1	3.0891	1.7899	-1.3031
57226	LYRM2	LYR Motif Containing 2	3.8983	1.0009	-1.9473
84445	LZTS2	leucine zipper, putative tumor suppressor 2	4.1626	0.8625	-2.8954
23499	MACF1	microtubule-actin crosslinking factor 1	1.2127	-0.7973	-1.5799
8379	MAD1L1	MAD1 mitotic arrest deficient-like 1 (yeast)	1.1495	1.8197	1.0926
9587	MAD2L1BP	MAD2L1 binding protein	2.3146	-0.5272	-2.3907
10296	MAEA	macrophage erythroblast attacher	3.5678	-0.4718	-3.5105
9935	MAFB	v-maf musculoaponeurotic fibrosarcoma oncogene homolog B (avian)	1.8509	-0.8456	-2.2631
64110	MAGEF1	melanoma antigen family F, 1	3.2322	1.2004	-1.5677
4116	MAGOH	mago-nashi homolog, proliferation-associated (Drosophila)	3.002	-0.7086	-3.2428
55110	MAGOHB	Mago Homolog B, Exon Junction Complex Subunit	3.0839	1.2907	-1.3499
11253	MAN1B1	mannosidase, alpha, class 1B, member 1	0.7313	-1.0549	-1.3447
4123	MAN2C1	mannosidase, alpha, class 2C, member 1	1.233	-1.0172	-1.8935
63905	MANBAL	mannosidase, beta A, lysosomal-like	1.7101	-0.4108	-1.6578
81631	MAP1LC3B	microtubule-associated protein 1 light chain 3 beta	2.738	-1.1831	-3.4537
81631	MAP1LC3B	microtubule-associated protein 1 light chain 3 beta	4.1545	0.7832	-2.9464
5605	MAP2K2	mitogen-activated protein kinase kinase 2	2.0544	-0.8112	-2.5083
389840	MAP3K15	mitogen-activated protein kinase kinase kinase 15	4.0288	0.4771	-3.1218
4134	MAP4	microtubule-associated protein 4	2.8943	1.15	-1.3813
5602	MAPK10	mitogen-activated protein kinase 10	3.2561	0.4583	-2.3741
22919	MAPRE1	microtubule-associated protein, RP/EB family, member 1	3.2094	0.9231	-1.8677
10982	MAPRE2	microtubule-associated protein, RP/EB family, member 2	2.076	-2.1285	-3.7794
54708	MARCH5	membrane-associated ring finger (C3HC4) 5	1.1204	-0.5674	-1.2172
10299	MARCH6	membrane-associated ring finger (C3HC4) 6	1.9776	-0.8845	-2.4629
65108	MARCKSL1	MARCKS-like 1	1.9842	0.5636	-0.9787
9665	MARF1	Meiosis Regulator And MRNA Stability Factor 1	3.0041	1.047	-1.5179
4140	MARK3	MAP/microtubule affinity-regulating kinase 3	0.5153	-0.456	-0.5413
23139	MAST2	microtubule associated serine/threonine kinase 2	0.8028	-0.5676	-0.9948
375449	MAST4	Microtubule Associated Serine/Threonine Kinase Family Member 4	0.9251	-0.5	-0.9986
27430	MAT2B	methionine adenosyltransferase II, beta	1.1722	-1.4058	-1.7985
8930	MBD4	methyl-CpG binding domain protein 4	2.4876	-0.5911	-2.5831
114785	MBD6	methyl-CpG binding domain protein 6	0.6406	2.0452	1.8088
51562	MBIP	MAP3K12 binding inhibitory protein 1	0.5465	0.9899	0.8851
10150	MBNL2	muscleblind-like 2 (Drosophila)	4.5634	1.4558	-2.1953
4158	MC2R	melanocortin 2 receptor (adrenocorticotropic hormone)	5.0218	1.9187	-2.7523
90411	MCFD2	multiple coagulation factor deficiency 2	4.1049	1.1135	-2.5476
4170	MCL1	myeloid cell leukemia sequence 1 (BCL2-related)	1.7911	-1.2265	-2.634
4176	MCM7	MCM7 minichromosome maintenance deficient 7 (S. cerevisiae)	1.4874	-2.5509	-3.1349
57192	MCOLN1	mucolipin 1	2.6705	-0.7191	-2.9473
9968	MED12	mediator of RNA polymerase II transcription, subunit 12 homolog (yeast)	3.9404	1.4646	-2.0921
219541	MED19	mediator of RNA polymerase II transcription, subunit 19 homolog (yeast)	1.9447	-0.4453	-2.7255
440557|1953	MEGF6	Multiple EGF Like Domains 6	0.7004	-0.9774	-1.2477
10461	MERTK	c-mer proto-oncogene tyrosine kinase	4.8991	1.1512	-3.3617
10988	METAP2	methionyl aminopeptidase 2	0.8641	-1.1168	-1.617
79006	METRN	meteorin, glial cell differentiation regulator	1.7317	-0.765	-2.0343
79066	METT10D	methyltransferase 10 domain containing	1.8911	-1.2982	-2.7615
56339	METTL3	methyltransferase like 3	2.7536	0.5147	-1.7818
29081	METTL5	methyltransferase like 5	-0.4021	-0.4144	0.3894
51108	METTL9	Methyltransferase Like 9	3.6946	-0.5791	-3.9078
56947	MFF	Mitochondrial Fission Factor	1.8876	-0.4097	-1.878
113655	MFSD3	major facilitator superfamily domain containing 3	0.958	-1.9618	-2.4585
83542	MGC10812	null	3.5786	0.4525	-2.708
440400|124944	MGC71993|C17orf49	chromosome 17 open reading frame 49	2.9057	0.4426	-1.9905
4255	MGMT	O-6-methylguanine-DNA methyltransferase	0.867	-0.5556	-1.0151
4257	MGST1	microsomal glutathione S-transferase 1	1.9364	-1.5166	-2.9534
4257	MGST1	microsomal glutathione S-transferase 1	6.0956	-0.6916	-6.4076
375056|440751	MIA3|LOC440751	MIA SH3 Domain ER Export Factor 3 | null	2.9988	1.0881	-1.4953
90007	MIDN	midnolin	2.5234	-1.9955	-3.9366
57708	MIER1	mesoderm induction early response 1 homolog (Xenopus laevis)	1.2055	-1.602	-2.4013
57708	MIER1	mesoderm induction early response 1 homolog (Xenopus laevis)	3.0363	0.414	-2.1711
54531	MIER2	MIER Family Member 2	-1.8698	2.7189	4.9989
4282	MIF	macrophage migration inhibitory factor (glycosylation-inhibiting factor)	2.1267	-0.9761	-2.5918
440574	MINOS1	Mitochondrial Inner Membrane Organizing System 1	0.5441	-0.9047	-0.9939
8195	MKKS	McKusick-Kaufman syndrome	3.8298	0.6915	-2.7346
2872	MKNK2	MAP kinase interacting serine/threonine kinase 2	1.4696	-1.5936	-2.6198
23608	MKRN1	makorin, ring finger protein, 1	0.3508	-0.5391	-0.4252
9761	MLEC	Malectin	3.321	1.0017	-1.9141
10962	MLLT11	myeloid/lymphoid or mixed-lineage leukemia (trithorax homolog, Drosophila); translocated to, 11	1.1718	-1.1849	-1.9083
6945	MLX	MAX-like protein X	2.5068	0.4282	-1.5732
51085	MLXIPL	MLX interacting protein-like	3.73	0.8723	-2.491
326625	MMAB	methylmalonic aciduria (cobalamin deficiency) cblB type	2.1268	0.9343	-0.779
4335	MNT	MAX binding protein	0.5428	-0.5205	-0.6371
10934	MORF4	mortality factor 4	6.0325	3.016	-2.5694
10933	MORF4L1	mortality factor 4 like 1	5.6128	1.8981	-3.301
54996	MOSC2	MOCO sulphurase C-terminal domain containing 2	0.8986	-1.1651	-1.5989
4357	MPST	mercaptopyruvate sulfurtransferase	2.0819	-1.0831	-3.3475
56246	MRAP	melanocortin 2 receptor accessory protein	3.5253	-0.5567	-3.6372
22808	MRAS	muscle RAS oncogene homolog	3.55	-0.7145	-3.8781
414308|4360	MRC1L1|MRC1	mannose receptor, C type 1-like 1|mannose receptor, C type 1	3.684	-1.4147	-4.6026
63875	MRPL17	mitochondrial ribosomal protein L17	2.682	0.3809	-1.841
9801	MRPL19	mitochondrial ribosomal protein L19	0.576	-0.6274	-0.9742
219927	MRPL21	mitochondrial ribosomal protein L21	3.5445	1.5133	-1.6798
79590	MRPL24	mitochondrial ribosomal protein L24	3.4053	0.359	-2.6321
51264	MRPL27	mitochondrial ribosomal protein L27	4.1898	1.1683	-2.5635
64983	MRPL32	mitochondrial ribosomal protein L32	1.2346	-0.415	-1.2128
64979	MRPL36	mitochondrial ribosomal protein L36	3.6802	0.4759	-2.7615
51253	MRPL37	mitochondrial ribosomal protein L37	3.8747	0.9122	-2.563
51073	MRPL4	mitochondrial ribosomal protein L4	2.1361	-0.6124	-2.2572
64976	MRPL40	mitochondrial ribosomal protein L40	4.5965	0.3986	-3.8205
84545	MRPL43	mitochondrial ribosomal protein L43	3.675	0.9098	-2.2611
26589	MRPL46	mitochondrial ribosomal protein L46	4.0293	-0.4489	-4.0259
57129	MRPL47	mitochondrial ribosomal protein L47	3.7488	1.5974	-1.7482
116541	MRPL54	mitochondrial ribosomal protein L54	4.9232	0.6345	-3.8372
55173	MRPS10	mitochondrial ribosomal protein S10	1.9902	-1.0515	-2.6488
28973	MRPS18B	mitochondrial ribosomal protein S18B	3.9377	0.9205	-2.9598
51116	MRPS2	mitochondrial ribosomal protein S2	2.5553	0.8703	-1.3726
56945	MRPS22	mitochondrial ribosomal protein S22	3.4381	0.3983	-2.5964
60488	MRPS35	mitochondrial ribosomal protein S35	3.3957	0.3543	-2.4991
51081	MRPS7	mitochondrial ribosomal protein S7	3.3351	1.8536	-1.0405
58475	MS4A7	membrane-spanning 4-domains, subfamily A, member 7	0.9855	-0.6324	-1.3183
4478	MSN	moesin	3.3516	0.6015	-2.4264
4482	MSRA	methionine sulfoxide reductase A	0.7935	-0.889	-1.2499
4485	MST1	macrophage stimulating 1 (hepatocyte growth factor-like)	0.8441	-0.6869	-1.189
4500	MT1L	metallothionein 1L	2.9418	-0.7641	-3.1869
4501	MT1X	metallothionein 1X	3.5151	0.7688	-2.236
4502	MT2A	metallothionein 2A	3.2701	-0.714	-3.4908
84560	MT4	metallothionein IV	1.7701	-0.5375	-1.8206
9112	MTA1	metastasis associated 1	3.0955	0.7355	-1.9533
23788	MTCH2	mitochondrial carrier homolog 2 (C. elegans)	3.2699	1.2037	-1.5348
92140	MTDH	metadherin	1.3412	-1.4316	-2.3436
92170	MTG1	mitochondrial GTPase 1 homolog (S. cerevisiae)	0.711	-0.491	-0.7814
4522	MTHFD1	methylenetetrahydrofolate dehydrogenase (NADP+ dependent) 1, methenyltetrahydrofolate cyclohydrolase, formyltetrahydrofolate synthetase	-0.5815	0.638	1.626
219402	MTIF3	Mitochondrial Translational Initiation Factor 3	1.8923	-0.5562	-2.0269
339483	MTMR9LP	Myotubularin Related Protein 9-Like, Pseudogene	1.5322	-2.6795	-3.7723
339843	MTMR9LP	Myotubularin Related Protein 9-Like, Pseudogene	0.7465	0.8763	0.55
136319	MTPN	myotrophin	1.3392	-1.3099	-2.2835
4580	MTX1	metaxin 1	0.9	-0.3311	-0.7534
9961	MVP	major vault protein	3.3142	0.4994	-2.3341
439921	MXRA7	matrix-remodelling associated 7	4.3673	1.8052	-2.1128
54587	MXRA8	matrix-remodelling associated 8	1.3279	-1.0553	-1.9701
91663	MYADM	myeloid-associated differentiation marker	1.3852	-2.5885	-3.587
4609	MYC	v-myc myelocytomatosis viral oncogene homolog (avian)	4.1275	-1.3613	-4.9773
10260	MYCPBP	c-myc promoter binding protein	2.1016	0.7262	-0.9514
150678	MYEOV2	myeloma overexpressed 2	1.6059	0.845	-0.4152
4629	MYH11	myosin, heavy polypeptide 11, smooth muscle	1.8627	-1.1974	-2.5929
124685	MYL6P5	Myosin Light Chain 6 Pseudogene 5	6.7863	3.0807	-3.3542
10398	MYL9	myosin, light polypeptide 9, regulatory	7.4417	2.1741	-4.8227
23522	MYST4	MYST histone acetyltransferase (monocytic leukemia) 4	1.8602	-0.7556	-2.1626
80097	MZT2B	Mitotic Spindle Organizing Protein 2B	4.3497	0.5894	-3.2193
4664	NAB1	NGFI-A binding protein 1 (EGR1 binding protein 1)	2.6448	-0.9999	-2.8059
389240	NACA3P40	NACA Family Member 3 Pseudogene	1.1465	2.3731	1.5935
266812	NAP1L5	nucleosome assembly protein 1-like 5	1.6655	-0.787	-1.9652
79731	NARS2	Asparaginyl-TRNA Synthetase 2, Mitochondrial	0.6839	-0.6965	-0.9227
4678	NASP	nuclear autoantigenic sperm protein (histone-binding)	0.8251	1.6201	1.2963
55226	NAT10	N-Acetyltransferase 10	3.3298	1.6044	-1.3771
51126	NAT5	N-acetyltransferase 5 (ARD1 homolog, S. cerevisiae)	4.3423	-0.5892	-4.4981
89796	NAV1	neuron navigator 1	0.9708	-3.2625	-3.8636
89795	NAV3	neuron navigator 3	1.7227	-0.5183	-1.8078
51594	NBAS	Neuroblastoma Amplified Sequence	0.3846	-0.7298	-0.7111
25832|440673	NBPF14|NBPF10	neuroblastoma breakpoint family, member 14|neuroblastoma breakpoint family, member 10	4.7172	1.89	-2.4175
401967	NBPF17P	NBPF Member 17, Pseudogene	4.0082	0.6948	-2.9041
23310	NCAPD3	Non-SMC Condensin II Complex Subunit D3	0.6442	-0.4726	-0.6438
22916	NCBP2	nuclear cap binding protein subunit 2, 20kDa	2.8494	1.3292	-1.148
57552	NCEH1	arylacetamide deacetylase-like 1	2.6338	0.4434	-1.753
10787	NCKAP1	NCK-associated protein 1	3.2676	-0.3209	-3.15
4691	NCL	nucleolin	4.916	0.5285	-3.9588
8031	NCOA4	nuclear receptor coactivator 4	3.9928	1.0069	-2.5779
9612	NCOR2	nuclear receptor co-repressor 2	2.9177	-0.4808	-2.9998
23385	NCSTN	nicastrin	3.5369	1.2562	-1.9444
56160	NDNL2	necdin-like 2	1.1838	-0.6848	-1.4832
57447	NDRG2	NDRG family member 2	3.9069	1.6653	-1.7961
57447	NDRG2	NDRG family member 2	4.2905	0.8809	-3.0583
57446	NDRG3	NDRG family member 3	2.8014	1.0068	-1.3338
4705	NDUFA10	NADH dehydrogenase (ubiquinone) 1 alpha subcomplex, 10, 42kDa	3.5522	0.8339	-2.2172
55967	NDUFA12	NADH dehydrogenase (ubiquinone) 1 alpha subcomplex, 12	0.5214	-1.1162	-1.2048
51079	NDUFA13	NADH dehydrogenase (ubiquinone) 1 alpha subcomplex, 13	3.0571	1.206	-1.3102
25915	NDUFAF3	NADH:Ubiquinone Oxidoreductase Complex Assembly Factor 3	0.9419	-0.927	-1.4012
4716	NDUFB10	NADH dehydrogenase (ubiquinone) 1 beta subcomplex, 10, 22kDa	3.8509	1.6261	-2.6201
390239	NDUFB11P1	NADH:Ubiquinone Oxidoreductase Subunit B11 Pseudogene 1	2.605	1.1794	-0.9164
4712	NDUFB6	NADH dehydrogenase (ubiquinone) 1 beta subcomplex, 6, 17kDa	3.0574	0.9485	-1.6967
4713	NDUFB7	NADH dehydrogenase (ubiquinone) 1 beta subcomplex, 7, 18kDa	3.4236	1.0504	-1.8825
4714	NDUFB8	NADH dehydrogenase (ubiquinone) 1 beta subcomplex, 8, 19kDa	2.6122	-1.2173	-3.3207
4718	NDUFC2	NADH dehydrogenase (ubiquinone) 1, subcomplex unknown, 2, 14.5kDa	5.0096	1.0572	-3.531
4723	NDUFV1	NADH dehydrogenase (ubiquinone) flavoprotein 1, 51kDa	3.7327	0.4168	-3.4247
55707	NECAP2	NECAP endocytosis associated 2	0.4468	-0.4831	-0.5184
23327	NEDD4L	neural precursor cell expressed, developmentally down-regulated 4-like	2.346	0.4961	-1.4967
4738	NEDD8	neural precursor cell expressed, developmentally down-regulated 8	1.514	0.4902	-0.5574
4779	NFE2L1	nuclear factor (erythroid-derived 2)-like 1	3.1329	1.2633	-1.4555
4780	NFE2L2	nuclear factor (erythroid-derived 2)-like 2	2.6223	-0.8634	-3.1175
4774	NFIA	nuclear factor I/A	3.465	-0.5592	-3.6286
4792	NFKBIA	nuclear factor of kappa light polypeptide gene enhancer in B-cells inhibitor, alpha	0.7599	-1.0114	-1.3307
25983	NGDN	Neuroguidin	0.5481	-0.601	-1.0116
25791	NGEF	neuronal guanine nucleotide exchange factor	1.5093	-1.5361	-2.5844
55768	NGLY1	N-glycanase 1	0.679	-1.3767	-1.5772
374354	NHLRC2	NHL repeat containing 2	-0.5064	-0.3533	0.6118
4814	NINJ1	ninjurin 1	1.5346	-1.0253	-2.1541
25934	NIPSNAP3A	nipsnap homolog 3A (C. elegans)	2.0549	-0.7325	-2.3708
55335	NIPSNAP3B	nipsnap homolog 3B (C. elegans)	2.3467	0.3997	-1.5992
57502	NLGN4X	neuroligin 4, X-linked	1.5495	3.3311	2.2452
4828	NMB	neuromedin B	1.1954	-1.6935	-2.4428
4831	NME2	non-metastatic cells 2, protein (NM23B) expressed in	3.1917	0.469	-2.2237
4831|654364	NME2|NME1-NME2	non-metastatic cells 2, protein (NM23B) expressed in	3.1865	0.5722	-2.1413
4833	NME4	non-metastatic cells 4, protein expressed in	2.498	0.3605	-1.6326
4837	NNMT	nicotinamide N-methyltransferase	2.2836	0.7243	-1.158
51406	NOL7	nucleolar protein 7, 27kDa	0.6059	-0.7744	-0.978
79707	NOL9	nucleolar protein 9	1.2994	-0.5133	-1.3408
55651	NOLA2	nucleolar protein family A, member 2 (H/ACA small nucleolar RNPs)	2.8918	-0.4963	-2.8978
388677	NOTCH2NL	Notch homolog 2 (Drosophila) N-terminal like	1.4548	2.5228	1.4994
4860	NP	nucleoside phosphorylase	1.6546	-1.561	-2.6829
4864	NPC1	Niemann-Pick disease, type C1	0.808	-1.8746	-2.2883
440577	NPM1P39	Nucleophosmin 1 Pseudogene 39	5.132	1.2385	-3.4754
4888	NPY6R	neuropeptide Y receptor Y6 (pseudogene)	-1.1335	2.4628	3.9577
7181	NR2C1	nuclear receptor subfamily 2, group C, member 1	1.2303	-0.3737	-1.1916
4929	NR4A2	nuclear receptor subfamily 4, group A, member 2	3.0415	-1.4582	-4.0423
8013	NR4A3	nuclear receptor subfamily 4, group A, member 3	4.5449	1.6169	-2.4706
29982	NRBF2	nuclear receptor binding factor 2	2.1339	-1.076	-2.7325
4897	NRCAM	neuronal cell adhesion molecule	3.9958	0.3752	-3.2091
4898	NRD1	nardilysin (N-arginine dibasic convertase)	2.8672	0.7217	-1.6657
8204	NRIP1	nuclear receptor interacting protein 1	2.1613	0.4208	-1.3525
9379	NRXN2	neurexin 2	1.6664	-1.7025	-2.9339
50814	NSDHL	NAD(P) dependent steroid dehydrogenase-like	2.671	-1.2513	-3.5473
25936	NSL1	NSL1, MIS12 Kinetochore Complex Component	2.7362	0.5337	-1.8603
286053	NSMCE2	NSE2 (MMS21) Homolog, SMC5-SMC6 Complex SUMO Ligase	0.8677	-0.6867	-1.0696
221294	NT5C2L1	5'-nucleotidase, cytosolic II-like 1	2.6242	1.0536	-1.1428
28989	NTMT1	N-Terminal Xaa-Pro-Lys N-Methyltransferase 1	2.2473	0.5327	-1.2807
84284	NTPCR	Nucleoside-Triphosphatase, Cancer-Related	1.3967	-0.3535	-1.2689
64710	NUCKS1	nuclear casein kinase and cyclin-dependent kinase substrate 1	2.4939	-0.9919	-3.0719
10726	NUDC	nuclear distribution gene C homolog (A. nidulans)	4.7906	2.2371	-2.1933
23386	NUDCD3	NudC domain containing 3	2.9756	1.6384	-0.9029
57532	NUFIP2	NUFIP2, FMR1 Interacting Protein 2	2.5685	0.475	-1.716
4926	NUMA1	nuclear mitotic apparatus protein 1	2.1973	-0.8815	-2.6626
9972	NUP153	nucleoporin 153kDa	1.892	0.4867	-0.9092
79023	NUP37	nucleoporin 37kDa	1.7486	-1.04	-2.3792
10204	NUTF2	nuclear transport factor 2	2.2924	-1.2316	-3.19
10482	NXF1	nuclear RNA export factor 1	3.2912	-1.245	-4.0251
4942	OAT	ornithine aminotransferase (gyrate atrophy)	1.7481	-1.2617	-2.5105
23363	OBSL1	obscurin-like 1	3.4554	1.1393	-1.8021
54953	ODR4	Odr-4 GPCR Localization Factor Homolog	2.2905	-0.7798	-2.6805
54890	OFOXD	oxoglutarate and iron-dependent oxygenase domain containing	3.8565	1.1421	-2.2743
8473	OGT	O-linked N-acetylglucosamine (GlcNAc) transferase (UDP-N-acetylglucosamine:polypeptide-N-acetylglucosaminyl transferase)	5.0249	2.0928	-1.4629
10439	OLFM1	olfactomedin 1	2.9047	1.2871	-1.1936
114876	OSBPL1A	oxysterol binding protein-like 1A	5.0188	0.5099	-4.0102
124641|1801	OVCA2|DPH1	DPH1 homolog (S. cerevisiae)	1.2058	1.7027	0.943
55074	OXR1	oxidation resistance 1	4.3528	1.457	-2.476
9943	OXSR1	oxidative-stress responsive 1	2.9643	-0.5518	-3.0501
10161	P2RY5	purinergic receptor P2Y, G-protein coupled, 5	1.4438	-0.6827	-1.6868
5036	PA2G4	proliferation-associated 2G4, 38kDa	2.6163	0.7172	-1.5323
5036	PA2G4	proliferation-associated 2G4, 38kDa	2.8152	-1.3307	-3.7358
8106	PABPN1	poly(A) binding protein, nuclear 1	3.9983	-1.4957	-5.1334
5048	PAFAH1B1	platelet-activating factor acetylhydrolase, isoform Ib, alpha subunit 45kDa	2.8886	-0.4449	-2.9097
5048|7531	PAFAH1B1|YWHAE	platelet-activating factor acetylhydrolase, isoform Ib, alpha subunit 45kDa|tyrosine 3-monooxygenase/tryptophan 5-monooxygenase activation protein, epsilon polypeptide	2.6032	0.3908	-1.6822
10606	PAICS	phosphoribosylaminoimidazole carboxylase, phosphoribosylaminoimidazole succinocarboxamide synthetase	3.5997	-0.9414	-4.2024
51247	PAIP2	poly(A) binding protein interacting protein 2	1.2211	-1.2676	-2.1057
55003	PAK1IP1	PAK1 interacting protein 1	2.7187	-0.7649	-2.012
23022	PALLD	palladin, cytoskeletal associated protein	2.8489	0.5934	-1.8526
5066	PAM	peptidylglycine alpha-amidating monooxygenase	3.6714	0.8881	-2.3558
53354	PANK1	pantothenate kinase 1	1.8338	-0.5203	-1.9312
10914	PAPOLA	poly(A) polymerase alpha	2.0788	0.7962	-1.9154
25849	PARM1	Prostate Androgen-Regulated Mucin-Like Protein 1	1.7781	-0.9335	-2.3212
5073	PARN	poly(A)-specific ribonuclease (deadenylation nuclease)	2.606	0.4768	-1.7653
142	PARP1	poly (ADP-ribose) polymerase family, member 1	3.0698	0.8542	-1.8037
10038	PARP2	poly (ADP-ribose) polymerase family, member 2	2.9118	0.4545	-2.0233
55742	PARVA	parvin, alpha	0.7282	-0.9612	-1.2297
10135	PBEF1	pre-B-cell colony enhancing factor 1	4.6187	0.8248	-3.4153
5090	PBX3	pre-B-cell leukemia transcription factor 3	2.4858	-0.453	-2.4953
57326	PBXIP1	pre-B-cell leukemia transcription factor interacting protein 1	3.7333	1.2646	-2.0267
5092	PCBD1	pterin-4 alpha-carbinolamine dehydratase/dimerization cofactor of hepatocyte nuclear factor 1 alpha (TCF1)	3.9781	1.3792	-2.1068
5093	PCBP1	poly(rC) binding protein 1	5.3689	2.4388	-2.4906
5094	PCBP2	poly(rC) binding protein 2	3.8348	0.6883	-2.736
56139	PCDHA10	protocadherin alpha 10	3.0842	3.6629	1.0319
10336	PCGF3	polycomb group ring finger 3	3.8081	-0.6171	-3.9448
5108	PCM1	pericentriolar material 1	3.494	0.6271	-2.445
5111	PCNA	proliferating cell nuclear antigen	1.049	-0.955	-1.4801
5111	PCNA	proliferating cell nuclear antigen	2.2594	-0.6541	-2.4472
22990	PCNX	pecanex homolog (Drosophila)	0.9309	-0.2982	-0.7495
126006	PCP2	Purkinje cell protein 2	1.344	-2.7521	-3.6675
5127	PCTK1	PCTAIRE protein kinase 1	3.7013	0.3213	-2.9879
22984	PDCD11	programmed cell death 11	0.7384	-1.0689	-1.4036
27250	PDCD4	programmed cell death 4 (neoplastic transformation inhibitor)	3.4484	1.3963	-1.7405
10016	PDCD6	programmed cell death 6	0.3855	-0.8998	-0.8593
10016	PDCD6	programmed cell death 6	3.6418	0.3928	-2.8838
5138	PDE2A	phosphodiesterase 2A, cGMP-stimulated	3.7144	0.5662	-2.6781
5147	PDE6D	phosphodiesterase 6D, cGMP-specific, rod, delta	3.7929	0.7766	-2.5945
64146	PDF	Peptide Deformylase, Mitochondrial	1.313	-4.1858	-5.0608
5162	PDHB	pyruvate dehydrogenase (lipoamide) beta	1.7973	-0.6907	-2.0435
8050	PDHX	pyruvate dehydrogenase complex, component X	2.2596	-0.2792	-2.1949
10130	PDIA6	protein disulfide isomerase family A, member 6	5.0959	0.8564	-3.1468
5164	PDK2	pyruvate dehydrogenase kinase, isozyme 2	2.9547	1.0627	-1.5291
5166	PDK4	pyruvate dehydrogenase kinase, isozyme 4	4.8901	1.2533	-3.2248
8566	PDXK	pyridoxal (pyridoxine, vitamin B6) kinase	3.5314	0.732	-2.3858
51248	PDZK11	PDZ domain containing 11	3.0328	0.7409	-1.9212
10455	PECI	peroxisomal D3,D2-enoyl-CoA isomerase	2.857	0.4836	-1.92
553115	PEF1	penta-EF-hand domain containing 1	3.7805	0.8417	-2.5233
5184	PEPD	peptidase D	0.9936	1.4814	0.9561
5213	PFKM	phosphofructokinase, muscle	3.9506	0.7646	-2.7895
5216	PFN1	profilin 1	5.4643	2.2095	-3.6543
5223	PGAM1	phosphoglycerate mutase 1 (brain)	2.3764	0.8185	-1.0695
441531	PGAM4	phosphoglycerate mutase family 4	3.5278	1.0624	-2.0832
80055	PGAP1	Post-GPI Attachment To Proteins 1	2.5691	-1.9492	-4.1354
25796	PGLS	6-phosphogluconolactonase	1.9271	-0.59	-2.1634
5239	PGM5	phosphoglucomutase 5	3.3711	1.3562	-1.6446
10424	PGRMC2	progesterone receptor membrane component 2	1.7352	-2.3341	-3.6361
11331	PHB2	prohibitin 2	3.7114	1.2889	-2.0425
55274	PHF10	PHD finger protein 10	2.2923	-0.5643	-2.3831
23338	PHF15	PHD finger protein 15	2.3591	-1.7807	-3.7334
79142	PHF23	PHD finger protein 23	3.1364	0.6222	-1.9996
5257	PHKB	phosphorylase kinase, beta	0.5077	-1.2266	-1.3617
23187	PHLDB1	pleckstrin homology-like domain, family B, member 1	3.1684	0.9423	-1.7846
29085	PHPT1	phosphohistidine phosphatase 1	4.8202	-0.6243	-4.993
5264	PHYH	phytanoyl-CoA 2-hydroxylase	3.5608	0.6337	-2.479
8554	PIAS1	protein inhibitor of activated STAT, 1	2.5446	-0.9918	-3.0673
5283	PIGH	phosphatidylinositol glycan, class H	1.0257	-0.5686	-1.1466
51227	PIGP	phosphatidylinositol glycan, class P	4.1713	1.553	-2.155
9091	PIGQ	phosphatidylinositol glycan, class Q	0.964	-2.6704	-3.2236
51604	PIGT	phosphatidylinositol glycan, class T	2.4675	-0.9576	-3.03
84992|442064	PIGY|LOC442064	Phosphatidylinositol Glycan Anchor Biosynthesis Class Y | Phosphatidylinositol Glycan Anchor Biosynthesis Class Y Pseudogene	3.5664	0.6983	-2.5071
5300	PIN1	protein (peptidyl-prolyl cis/trans isomerase) NIMA-interacting 1	1.4808	-0.7862	-1.8143
65018	PINK1	PTEN induced putative kinase 1	4.3113	1.1867	-2.6829
8395	PIP5K1B	phosphatidylinositol-4-phosphate 5-kinase, type I, beta	2.0283	0.3889	-1.1942
206426	PIP5K1P1	Phosphatidylinositol-4-Phosphate 5-Kinase Type 1 Pseudogene 1	-1.1618	-2.7625	-1.2008
10531	PITRM1	pitrilysin metallopeptidase 1	2.9434	0.8839	-1.7126
9867	PJA2	praja 2, RING-H2 motif containing	3.8531	-0.9082	-4.2456
5325	PLAGL1	pleiomorphic adenoma gene-like 1	2.4541	-1.3481	-3.3703
26499	PLEK2	pleckstrin 2	2.0086	-1.2219	-2.8568
54477	PLEKHA5	pleckstrin homology domain containing, family A member 5	1.7133	-1.3984	-2.6502
55848	PLGRKT	Plasminogen Receptor With A C-Terminal Lysine	0.9386	-1.0294	-1.6139
5352	PLOD2	procollagen-lysine, 2-oxoglutarate 5-dioxygenase 2	1.8414	-0.5453	-1.8764
5355	PLP2	proteolipid protein 2 (colonic epithelium-enriched)	2.1127	-0.7721	-2.3604
57088	PLSCR4	phospholipid scramblase 4	4.4381	-0.4319	-4.4548
5373	PMM2	phosphomannomutase 2	0.6623	-0.7597	-0.9913
5376	PMP22	peripheral myelin protein 22	2.7291	-1.5972	-3.8453
10654	PMVK	phosphomevalonate kinase	2.7506	0.6916	-1.5473
50640	PNPLA8	Patatin Like Phospholipase Domain Containing 8	1.7828	-0.8697	-2.2444
5425	POLD2	polymerase (DNA directed), delta 2, regulatory subunit 50kDa	2.8242	-1.8417	-4.3105
26073	POLDIP2	polymerase (DNA-directed), delta interacting protein 2	4.0666	0.4386	-3.1831
51426	POLK	polymerase (DNA directed) kappa	3.3139	-0.9535	-3.8833
9533	POLR1C	polymerase (RNA) I polypeptide C, 30kDa	2.9536	1.1358	-1.4657
5430	POLR2A	polymerase (RNA) II (DNA directed) polypeptide A, 220kDa	3.0601	0.4182	-2.1021
5434	POLR2E	polymerase (RNA) II (DNA directed) polypeptide E, 25kDa	3.669	-1.6538	-4.9616
5435	POLR2F	polymerase (RNA) II (DNA directed) polypeptide F	0.7055	-1.2424	-1.419
5441	POLR2L	polymerase (RNA) II (DNA directed) polypeptide L, 7.6kDa	1.3144	-0.55	-1.4199
55703	POLR3B	polymerase (RNA) III (DNA directed) polypeptide B	0.821	0.746	0.4901
5445	PON2	paraoxonase 2	2.4047	-0.8349	-2.8076
10248	POP7	processing of precursor 7, ribonuclease P subunit (S. cerevisiae)	1.0611	-1.3729	-1.9612
5447	POR	P450 (cytochrome) oxidoreductase	4.7844	-0.6742	-5.0579
64840	PORCN	porcupine homolog (Drosophila)	2.0736	-0.9605	-2.6135
5464	PPA1	pyrophosphatase (inorganic) 1	1.2664	-1.3128	-2.1736
8613	PPAP2B	phosphatidic acid phosphatase type 2B	2.8453	-0.8656	-3.2171
5465	PPARA	peroxisome proliferative activated receptor, alpha	3.2662	0.8265	-1.9333
5471	PPAT	phosphoribosyl pyrophosphate amidotransferase	1.4201	-0.4285	-1.4746
60490	PPCDC	phosphopantothenoylcysteine decarboxylase	1.0179	-1.1261	-1.7535
79717	PPCS	phosphopantothenoylcysteine synthetase	4.4666	1.1243	-2.9092
5476	PPGB	protective protein for beta-galactosidase (galactosialidosis)	6.0555	-0.5035	-6.1656
51535	PPHLN1	periphilin 1	1.8533	-0.7572	-2.1564
51535	PPHLN1	periphilin 1	2.0409	-0.7111	-2.3713
5478|388817	PPIA|LOC388817	peptidylprolyl isomerase A (cyclophilin A)	2.1106	-1.2156	-2.8469
5478|388817	PPIA|LOC388817	peptidylprolyl isomerase A (cyclophilin A)	4.126	1.1789	-2.4528
164022	PPIAL4	peptidylprolyl isomerase A (cyclophilin A)-like 4	0.8289	1.7802	1.4008
390006	PPIAP19	Peptidylprolyl Isomerase A Pseudogene 19	6.0623	3.1092	-2.6003
439953	PPIAP31	Peptidylprolyl Isomerase A Pseudogene 31	3.8328	2.0604	-1.2314
390956	PPIAP59	Peptidylprolyl Isomerase A Pseudogene 59	3.7488	1.5792	-1.6405
341457	PPIAP8	Peptidylprolyl Isomerase A Pseudogene 8	3.8588	1.1232	-2.1867
402644|402252	PPIAP80|LOC402252	Peptidylprolyl Isomerase A Pseudogene 80 | Null	2.9807	0.7068	-1.7592
5479	PPIB	peptidylprolyl isomerase B (cyclophilin B)	7.0811	1.8456	-4.7931
5480	PPIC	peptidylprolyl isomerase C (cyclophilin C)	0.8576	-0.8491	-1.3067
85313	PPIL4	peptidylprolyl isomerase (cyclophilin)-like 4	1.8516	-0.5967	-2.0439
5494	PPM1A	protein phosphatase 1A (formerly 2C), magnesium-dependent, alpha isoform	3.3829	0.3755	-2.5722
5496	PPM1G	protein phosphatase 1G (formerly 2C), magnesium-dependent, gamma isoform	3.4918	0.8846	-2.1356
51400	PPME1	protein phosphatase methylesterase 1	2.8568	0.6699	-1.7934
5498	PPOX	protoporphyrinogen oxidase	0.5396	-0.5961	-0.7255
5499	PPP1CA	protein phosphatase 1, catalytic subunit, alpha isoform	3.5774	0.8114	-2.348
5500	PPP1CB	protein phosphatase 1, catalytic subunit, beta isoform	0.6804	-1.4664	-1.699
94274	PPP1R14A	protein phosphatase 1, regulatory (inhibitor) subunit 14A	3.5268	0.75	-2.2279
26472	PPP1R14B	protein phosphatase 1, regulatory (inhibitor) subunit 14B	3.4883	1.1535	-1.8698
23645	PPP1R15A	protein phosphatase 1, regulatory (inhibitor) subunit 15A	3.712	0.6706	-2.6884
5510	PPP1R7	protein phosphatase 1, regulatory subunit 7	3.4901	0.8786	-2.1285
5515	PPP2CA	protein phosphatase 2 (formerly 2A), catalytic subunit, alpha isoform	3.9903	-0.5133	-3.9889
5516	PPP2CB	protein phosphatase 2 (formerly 2A), catalytic subunit, beta isoform	3.1375	-0.9971	-2.8404
5524	PPP2R4	protein phosphatase 2A, regulatory subunit B' (PR 53)	2.2995	0.8941	-0.9256
5527	PPP2R5C	protein phosphatase 2, regulatory subunit B (B56), gamma isoform	1.908	-0.5578	-2.0578
5530	PPP3CA	protein phosphatase 3 (formerly 2B), catalytic subunit, alpha isoform (calcineurin A alpha)	1.0946	-1.0824	-1.7792
5532	PPP3CB	protein phosphatase 3 (formerly 2B), catalytic subunit, beta isoform (calcineurin A beta)	1.2057	-0.39	-1.0949
10084	PQBP1	polyglutamine binding protein 1	3.4202	0.6118	-2.3163
7001	PRDX2	peroxiredoxin 2	6.587	3.0293	-3.1945
25824	PRDX5	peroxiredoxin 5	3.8365	0.7047	-2.6078
27166	PRELID1	PRELI Domain Containing 1	3.8334	0.5087	-2.9152
51012	PRELID3B	PRELI Domain Containing 3B	3.7919	0.7401	-2.5902
9581	PREPL	prolyl endopeptidase-like	3.3369	1.5346	-1.4339
5552	PRG1	proteoglycan 1, secretory granule	3.15	-1.0003	-3.6389
29964	PRICKLE4	Prickle Planar Cell Polarity Protein 4	1.5836	0.367	-0.7907
5566	PRKACA	protein kinase, cAMP-dependent, catalytic, alpha	3.9069	-1.3524	-4.7523
5573	PRKAR1A	protein kinase, cAMP-dependent, regulatory, type I, alpha (tissue specific extinguisher 1)	4.216	2.1346	-1.663
5577	PRKAR2B	protein kinase, cAMP-dependent, regulatory, type II, beta	4.4547	-0.8806	-4.8809
23613	PRKCBP1	protein kinase C binding protein 1	3.717	-0.5123	-3.4912
5589	PRKCSH	protein kinase C substrate 80K-H	3.9746	1.3601	-2.2701
23683	PRKD3	protein kinase D3	2.0637	0.5199	-1.2063
58531	PRM3	protamine 3	1.8302	4.9608	3.538
90826	PRMT9	Protein Arginine Methyltransferase 9	1.6086	-1.5133	-2.7116
27339	PRPF19	PRP19/PSO4 pre-mRNA processing factor 19 homolog (S. cerevisiae)	1.2862	-1.1657	-2.0866
24148	PRPF6	Pre-MRNA Processing Factor 6	3.1079	0.9703	-1.6695
5631	PRPS1	phosphoribosyl pyrophosphate synthetase 1	2.0368	-0.6166	-2.1897
5634	PRPS2	phosphoribosyl pyrophosphate synthetase 2	1.6801	-1.1368	-2.4654
78994	PRR14	Proline Rich 14	3.3059	0.8697	-2.0548
253143	PRR14L	Proline Rich 14 Like	-0.8405	-0.472	0.8016
9361	PRSS15	protease, serine, 15	4.8446	0.5437	-3.9193
56952	PRTFDC1	phosphoribosyl transferase domain containing 1	1.8577	0.5442	-0.8595
55851	PSENEN	presenilin enhancer 2 homolog (C. elegans)	1.5687	-1.136	-2.3188
5682	PSMA1	proteasome (prosome, macropain) subunit, alpha type, 1	1.7816	-0.8254	-1.5528
5683	PSMA2	proteasome (prosome, macropain) subunit, alpha type, 2	3.2515	-0.3603	-3.1677
5684	PSMA3	proteasome (prosome, macropain) subunit, alpha type, 3	1.2261	-0.9598	-1.7846
5686	PSMA5	proteasome (prosome, macropain) subunit, alpha type, 5	0.938	-0.5536	-1.0335
5687	PSMA6	proteasome (prosome, macropain) subunit, alpha type, 6	4.2454	1.707	-2.1855
5688	PSMA7	proteasome (prosome, macropain) subunit, alpha type, 7	1.6019	-0.6881	-1.831
5690	PSMB2	proteasome (prosome, macropain) subunit, beta type, 2	3.3032	0.6614	-2.1382
5700	PSMC1	proteasome (prosome, macropain) 26S subunit, ATPase, 1	0.6671	-0.8415	-1.052
5702	PSMC3	proteasome (prosome, macropain) 26S subunit, ATPase, 3	3.676	1.4025	-1.8948
5705	PSMC5	proteasome (prosome, macropain) 26S subunit, ATPase, 5	3.6471	1.3026	-2.0305
5705	PSMC5	proteasome (prosome, macropain) 26S subunit, ATPase, 5	4.5129	0.6916	-3.4072
5706	PSMC6	proteasome (prosome, macropain) 26S subunit, ATPase, 6	0.4773	-0.733	-0.8319
5707	PSMD1	proteasome (prosome, macropain) 26S subunit, non-ATPase, 1	1.1324	0.3128	-0.4529
5717	PSMD11	proteasome (prosome, macropain) 26S subunit, non-ATPase, 11	2.8536	-0.9992	-3.3798
5709	PSMD3	proteasome (prosome, macropain) 26S subunit, non-ATPase, 3	3.1022	0.679	-1.9726
5721	PSME2	proteasome (prosome, macropain) activator subunit 2 (PA28 beta)	1.8681	0.3377	-1.0935
5721	PSME2	proteasome (prosome, macropain) activator subunit 2 (PA28 beta)	3.0747	0.5546	-2.053
389362	PSMG4	Proteasome Assembly Chaperone 4	-0.7263	-0.4033	0.7643
55269	PSPC1	paraspeckle component 1	3.1607	0.5182	-2.1928
5725	PTBP1	polypyrimidine tract binding protein 1	3.202	0.4277	-2.3807
10728	PTGES3	prostaglandin E synthase 3 (cytosolic)	0.7487	-0.5224	-0.8886
5739	PTGIR	prostaglandin I2 (prostacyclin) receptor (IP)	-2.0445	1.3506	3.8407
5745	PTHR1	parathyroid hormone receptor 1	1.4533	-1.1586	-2.2624
5747	PTK2	PTK2 protein tyrosine kinase 2	2.6345	0.6324	-1.5271
326626	PTMAP7	prothymosin, alpha pseudogene 7	2.995	1.073	-1.5452
8073	PTP4A2	protein tyrosine phosphatase type IVA, member 2	4.1307	0.6624	-3.1152
51495	PTPLAD1	protein tyrosine phosphatase-like A domain containing 1	3.9053	0.6985	-2.7452
5770	PTPN1	protein tyrosine phosphatase, non-receptor type 1	3.3605	0.492	-2.4592
5782	PTPN12	protein tyrosine phosphatase, non-receptor type 12	-0.5641	-1.4459	-0.4517
25930	PTPN23	protein tyrosine phosphatase, non-receptor type 23	2.1229	0.4444	-1.2458
754	PTTG1IP	pituitary tumor-transforming 1 interacting protein	1.3362	0.5231	-0.3938
5813	PURA	purine-rich element binding protein A	1.8339	0.5189	-0.9076
25945	PVRL3	poliovirus receptor-related 3	1.2767	-0.4223	-1.2764
5829	PXN	paxillin	1.7827	-0.5074	-1.8265
5860	QDPR	quinoid dihydropteridine reductase	1.0167	-0.9159	-1.4636
5860	QDPR	quinoid dihydropteridine reductase	3.5535	0.6621	-2.4048
23475	QPRT	quinolinate phosphoribosyltransferase (nicotinate-nucleotide pyrophosphorylase (carboxylating))	1.5003	-1.4361	-2.4818
8766	RAB11A	RAB11A, member RAS oncogene family	3.5898	1.6055	-1.5481
22841	RAB11FIP2	RAB11 family interacting protein 2 (class I)	1.0948	-0.3723	-1.1335
51552	RAB14	RAB14, member RAS oncogene family	3.0747	-0.5201	-3.1344
22931	RAB18	RAB18, member RAS oncogene family	3.4691	0.5672	-1.9195
5862	RAB2	RAB2, member RAS oncogene family	1.8671	0.5746	-0.8401
55647	RAB20	RAB20, member RAS oncogene family	1.5199	-1.5622	-2.6609
11031	RAB31	RAB31, member RAS oncogene family	4.3219	-0.9775	-4.831
5868	RAB5A	RAB5A, member RAS oncogene family	2.7127	1.3582	-0.9996
55969	RAB5IF	RAB5 Interacting Factor	4.42	1.6877	-1.9927
23258	RAB6IP1	RAB6 interacting protein 1	2.4096	0.5911	-1.3757
4218	RAB8A	RAB8A, member RAS oncogene family	3.9336	-0.5058	-4.398
51762	RAB8B	RAB8B, member RAS oncogene family	-1.7151	2.0695	4.1413
23637	RABGAP1	RAB GTPase activating protein 1	1.818	-0.4057	-1.7587
55684	RABL6	RAB, Member RAS Oncogene Family Like 6	1.1672	-1.1003	-2.5261
5884	RAD17	RAD17 homolog (S. pombe)	2.229	-0.795	-2.5395
5885	RAD21	RAD21 homolog (S. pombe)	4.6048	0.4248	-3.6167
57178	RAI17	retinoic acid induced 17	2.6659	-0.579	-2.7058
5903	RANBP2	RAN binding protein 2	1.4823	-1.0984	-2.1903
3843	RANBP5	RAN binding protein 5	3.0336	1.1745	-1.4233
5906	RAP1A	RAP1A, member of RAS oncogene family	4.2937	0.8027	-3.05
5909	RAP1GA1	RAP1, GTPase activating protein 1	1.9098	0.501	-0.9227
11069	RAPGEF4	Rap guanine nucleotide exchange factor (GEF) 4	4.0566	0.7916	-2.7963
5919	RARRES2	retinoic acid receptor responder (tazarotene induced) 2	4.1089	1.388	-2.1126
57038	RARSL	arginyl-tRNA synthetase-like	2.9493	-0.4492	-2.9652
83937	RASSF4	Ras association (RalGDS/AF-6) domain family 4	1.5267	-0.4706	-1.5901
389458	RBAKDN	RBAK Downstream Neighbor	0.9454	-1.6891	-2.4873
5928	RBBP4	retinoblastoma binding protein 4	4.7155	1.5578	-2.6993
5930	RBBP6	retinoblastoma binding protein 6	2.0255	-0.7835	-2.423
5931	RBBP7	retinoblastoma binding protein 7	0.9881	-1.0365	-1.5736
55696	RBM22	RNA binding motif protein 22	2.9876	-0.5158	-3.0575
58517	RBM25	RNA binding motif protein 25	1.4556	0.3645	-0.6677
5936	RBM4	RNA binding motif protein 4	2.7318	-0.5119	-2.7517
79171	RBM42	RNA Binding Motif Protein 42	3.2272	0.5215	-2.1981
10181	RBM5	RNA binding motif protein 5	3.1353	-0.7174	-3.416
23543	RBM9	RNA binding motif protein 9	0.7958	-0.4501	-0.8467
23543	RBM9	RNA binding motif protein 9	2.6759	-0.6957	-2.9992
192137	RBMS1	RNA Binding Motif Single Stranded Interacting Protein 1	2.0482	-1.2916	-2.8865
27303	RBMS3	RNA binding motif, single stranded interacting protein	1.339	-1.9443	-2.8968
27316	RBMX	RNA binding motif protein, X-linked	1.7798	-0.6303	-1.9773
494115	RBMXL1	RNA binding motif protein, X-linked-like 1	2.795	1.2661	-1.0635
5947	RBP1	retinol binding protein 1, cellular	3.365	0.5878	-2.2877
11030	RBPMS	RNA binding protein with multiple splicing	2.8824	-0.784	-3.257
25898	RCHY1	ring finger and CHY zinc finger domain containing 1	2.9208	0.5629	-1.9462
51109	RDH11	retinol dehydrogenase 11 (all-trans and 9-cis)	4.6018	0.3919	-3.7145
5962	RDX	radixin	2.9145	-1.5987	-4.0843
5962	RDX	radixin	4.5582	2.7042	-1.3668
92840	REEP6	Receptor Accessory Protein 6	2.1017	-0.8646	-2.5213
5970	RELA	v-rel reticuloendotheliosis viral oncogene homolog A, nuclear factor of kappa light polypeptide gene enhancer in B-cells 3, p65 (avian)	3.1624	-0.6292	-3.3513
85021	REPS1	RALBP1 associated Eps domain containing 1	0.5763	-0.935	-1.0806
11079	RER1	RER1 retention in endoplasmic reticulum 1 homolog (S. cerevisiae)	2.9599	0.6685	-2.7653
54884	RETSAT	Retinol Saturase	3.5418	1.1084	-2.0145
51455	REV1L	REV1-like (yeast)	1.6169	-1.2924	-2.5265
55049	REX1BD	Required For Excision 1-B Domain Containing	2.3984	0.5487	-1.3682
5987	RFP	ret finger protein	3.0578	1.1234	-1.5604
23179	RGL1	ral guanine nucleotide dissociation stimulator-like 1	3.2306	0.9111	-1.9368
5863	RGL2	ral guanine nucleotide dissociation stimulator-like 2	4.0535	0.5131	-3.1371
6001	RGS10	regulator of G-protein signalling 10	1.3817	-0.4086	-1.3866
5997	RGS2	regulator of G-protein signalling 2, 24kDa	5.4999	2.4331	-2.6854
8490	RGS5	regulator of G-protein signalling 5	1.4204	-1.1026	-2.1159
57414	RHBDL7	rhomboid, veinlet-like 7 (Drosophila)	5.2869	0.4421	-4.3835
387	RHOA	ras homolog gene family, member A	5.6497	-0.4652	-5.7231
391	RHOG	ras homolog gene family, member G (rho G)	2.664	0.3628	-1.8457
196383	RILPL2	Rab Interacting Lysosomal Protein Like 2	1.2872	-0.7659	-1.6114
51320	RKHD2	ring finger and KH domain containing 2	2.4416	1.1093	-0.8835
6035	RNASE1	ribonuclease, RNase A family, 1 (pancreatic)	1.9741	-1.1597	-2.6698
8635	RNASET2	ribonuclease T2	0.5708	-0.4837	-0.6248
9921	RNF10	ring finger protein 10	3.6777	1.1015	-2.24
26994	RNF11	ring finger protein 11	5.0472	-0.3176	-4.8799
51132	RNF12	ring finger protein 12	1.1362	2.6627	1.8933
55819	RNF130	ring finger protein 130	3.3484	-2.029	-4.9439
11236	RNF139	ring finger protein 139	2.8073	-0.4923	-2.8373
9781	RNF144	ring finger protein 144	1.786	0.8098	-0.511
57484	RNF150	ring finger protein 150	0.8284	-0.5175	-0.8469
115992	RNF166	ring finger protein 166	2.6812	0.6117	-1.6539
26001	RNF167	ring finger protein 167	3.6323	0.6711	-2.497
57674	RNF213	Ring Finger Protein 213	1.9658	-4.2817	-5.8431
55182	RNF220	Ring Finger Protein 220	3.3723	0.801	-2.2205
9810	RNF40	ring finger protein 40	3.1362	0.9931	-1.7065
6049	RNF6	ring finger protein (C3H2C3 type) 6	1.1379	-0.305	-1.0408
6050	RNH1	ribonuclease/angiogenin inhibitor 1	0.51	-0.7272	-0.8521
9584	RNPC2	RNA-binding region (RNP1, RRM) containing 2	1.1842	-0.589	-1.405
9584	RNPC2	RNA-binding region (RNP1, RRM) containing 2	4.4622	0.4972	-3.5411
9991	ROD1	ROD1 regulator of differentiation 1 (S. pombe)	2.2919	0.4944	-1.3641
6120	RPE	ribulose-5-phosphate-3-epimerase	2.0137	0.523	-0.9836
4736	RPL10A	ribosomal protein L10a	4.772	0.918	-3.4378
390729	RPL10P14	Ribosomal Protein L10 Pseudogene 14	1.2881	1.5232	0.64
284393	RPL10P16	Ribosomal Protein L10 Pseudogene 16	4.3164	0.4094	-4.3507
23521	RPL13A	ribosomal protein L13a	2.7052	1.4644	-0.7995
144581|9045	RPL14L|RPL14	ribosomal protein L14-like|ribosomal protein L14	4.487	1.4184	-2.6843
6138	RPL15	ribosomal protein L15	2.3543	0.8584	-1.0231
6139	RPL17	ribosomal protein L17	3.2059	1.2704	-1.625
6139	RPL17	ribosomal protein L17	5.2162	2.0859	-2.632
391655	RPL17P20	Ribosomal Protein L17 Pseudogene 20	2.528	0.9412	-1.1482
6141	RPL18	ribosomal protein L18	8.5092	0.9353	-7.2054
6143	RPL19	ribosomal protein L19	-0.472	0.9631	1.8358
392451	RPL19P20	Ribosomal Protein L19 Pseudogene 20	-0.3453	2.017	2.6201
6144	RPL21	ribosomal protein L21	2.0991	0.374	-1.3128
440575	RPL21P29	Ribosomal Protein L21 Pseudogene 29	0.4329	0.7122	0.6463
9349	RPL23	ribosomal protein L23	1.0704	1.4396	0.7638
6147	RPL23A	ribosomal protein L23a	1.7431	3.7235	2.3465
130773	RPL23AP37	Ribosomal Protein L23a Pseudogene 37	-0.3239	1.5379	2.228
440027	RPL23AP65	Ribosomal Protein L23a Pseudogene 65	-0.4158	0.4925	1.2994
441781	RPL23AP76	Ribosomal Protein L23a Pseudogene 76	-0.7262	2.7942	3.9175
402120	RPL23P5	Ribosomal Protein L23 Pseudogene 5	0.9971	1.9948	1.3805
6152	RPL24	ribosomal protein L24	4.1648	2.9881	-0.7442
130865	RPL26P13	Ribosomal Protein L26 Pseudogene 13	1.404	2.6756	1.6221
400055	RPL26P32	Ribosomal Protein L26 Pseudogene 32	-0.6357	4.0332	5.0417
389435|6157	RPL27A	ribosomal protein L27a	1.0549	-0.8146	-1.4178
391124	RPL27AP2	Ribosomal Protein L27a Pseudogene 2	0.6358	1.4641	1.4748
6159	RPL29	ribosomal protein L29	2.4506	0.407	-1.5398
6159	RPL29	ribosomal protein L29	2.4777	0.743	-1.2959
283412	RPL29P12	Ribosomal Protein L29 Pseudogene 12	7.062	0.9681	-6.2481
391738	RPL29P13	Ribosomal Protein L29 Pseudogene 13	6.8634	1.624	-4.9414
284064	RPL29P31	Ribosomal Protein L29 Pseudogene 31	5.4843	0.8956	-4.2211
401911	RPL29P33	Ribosomal Protein L29 Pseudogene 33	7.5429	0.5941	-6.6034
6122|163071	RPL3|ZNF114	ribosomal protein L3|zinc finger protein 114	2.4297	-0.4641	-2.4161
6122|163071	RPL3|ZNF114	ribosomal protein L3|zinc finger protein 114	7.9392	0.8264	-6.6146
6166	RPL36AL	ribosomal protein L36a-like	0.7796	1.092	0.7289
441727	RPL36AP45	Ribosomal Protein L36a Pseudogene 45	-0.6637	1.3089	2.3954
347292	RPL36P14	Ribosomal Protein L36 Pseudogene 14	1.6467	1.8573	0.6482
6124	RPL4	ribosomal protein L4	7.3077	0.6094	-6.3093
6171	RPL41	ribosomal protein L41	0.4416	-0.8729	-0.9022
6171	RPL41	ribosomal protein L41	0.5044	-0.7959	-0.8801
389428	RPL5P18	Ribosomal Protein L5 Pseudogene 18	-0.9433	-0.7735	0.5888
344178	RPL5P7	Ribosomal Protein L5 Pseudogene 7	-0.7693	4.6886	5.9358
344178	RPL5P7	Ribosomal Protein L5 Pseudogene 7	5.5962	3.0862	-2.0643
6128	RPL6	ribosomal protein L6	7.6965	4.2649	-2.9345
440587	RPL6P1	Ribosomal Protein L6 Pseudogene 1	-0.4008	0.2926	1.1057
389305|6129	RPL7	ribosomal protein L7	7.0874	3.021	-3.6131
285855	RPL7L1	ribosomal protein L7-like 1	0.7469	-0.3653	-0.6602
6132	RPL8	ribosomal protein L8	5.3722	-0.8274	-5.0741
6175	RPLP0	ribosomal protein, large, P0	0.7725	-0.3668	-0.7355
113157	RPLP0P2	ribosomal protein, large, P0 pseudogene 2	4.9386	0.5312	-4.6433
6185	RPN2	ribophorin II	2.5652	0.3317	-1.8187
79897	RPP21	ribonuclease P 21kDa subunit	1.1753	-0.6177	-1.2661
10556	RPP30	ribonuclease P/MRP 30kDa subunit	-0.6193	0.798	1.8311
55700	RPRC1	arginine/proline rich coiled-coil 1	2.6648	-0.9137	-3.1359
6204	RPS10	ribosomal protein S10	0.6068	1.0648	0.8937
158104	RPS10P3	ribosomal protein S10 pseudogene 3	0.4885	0.8112	0.7818
158104	RPS10P3	ribosomal protein S10 pseudogene 3	1.6181	-0.6947	-1.8576
6205	RPS11	ribosomal protein S11	1.2329	-0.6552	-1.4103
6208	RPS14	ribosomal protein S14	1.4203	-1.8469	-2.9
6208	RPS14	ribosomal protein S14	7.7836	3.1865	-4.1991
391656	RPS15AP17	Ribosomal Protein S15a Pseudogene 17	3.4397	1.6017	-1.3603
402057	RPS17P16	Ribosomal Protein S17 Pseudogene 16	0.6549	1.3405	1.1187
133790	RPS18P7	Ribosomal Protein S18 Pseudogene 7	0.9891	-1.4102	-1.9564
6223	RPS19	ribosomal protein S19	6.5806	3.2963	-2.9301
6187	RPS2	ribosomal protein S2	2.5057	-1.2965	-3.4552
6187	RPS2	ribosomal protein S2	6.2215	1.6486	-4.1167
440992	RPS20P14	Ribosomal Protein S20 Pseudogene 14	-0.6116	0.6764	1.6776
6227	RPS21	ribosomal protein S21	-0.4371	-0.4054	0.4345
6228	RPS23	ribosomal protein S23	-0.6017	1.2027	2.2046
6230	RPS25	ribosomal protein S25	1.3657	2.1935	1.2139
6233	RPS27A	ribosomal protein S27a	1.9304	4.4712	2.917
6234	RPS28	ribosomal protein S28	2.9258	1.1511	-1.3189
441013	RPS2P21	Ribosomal Protein S2 Pseudogene 21	6.9473	1.7708	-4.7355
256355	RPS2P32	Ribosomal Protein S2 Pseudogene 32	5.2865	2.7404	-2.1152
442426	RPS2P34	RPS2P34 Gene(Pseudogene)	6.4671	1.2379	-4.8667
6189	RPS3A	ribosomal protein S3A	0.4434	-1.441	-1.4749
6189	RPS3A	ribosomal protein S3A	5.0094	0.9565	-3.679
6189	RPS3A	ribosomal protein S3A	7.3176	4.2727	-2.6892
440991	RPS3P3	Ribosomal Protein S3 Pseudogene 3	1.9094	-2.3025	-3.7514
6194	RPS6	ribosomal protein S6	-0.3598	1.8481	2.5878
440086	RPS6P1	Ribosomal Protein S6 Pseudogene 1	-0.6576	1.2076	2.2246
120318	RPS6P17	Ribosomal Protein S6 Pseudogene 17	-1.192	5.1137	6.7088
6201	RPS7	ribosomal protein S7	-0.3193	0.3333	1.0557
6201	RPS7	ribosomal protein S7	-0.3113	-1.3922	-0.6775
387907|6201	RPS7	ribosomal protein S7	-0.5205	-1.5055	-0.5535
388076	RPS8P10	Ribosomal Protein S8 Pseudogene 10	1.187	2.034	1.2809
6203	RPS9	ribosomal protein S9	6.2208	-0.7843	-6.5235
3921	RPSA	ribosomal protein SA	4.4487	1.3042	-2.6237
3921	RPSA	ribosomal protein SA	5.6284	-0.4898	-5.7011
3921	RPSA	ribosomal protein SA	5.8322	0.7666	-4.6468
388122	RPSAP55	Ribosomal Protein SA Pseudogene 55	4.8849	0.9018	-3.6348
26156	RSL1D1	ribosomal L1 domain containing 1	1.9813	0.4678	-1.13
89970	RSPRY1	Ring Finger And SPRY Domain Containing 1	1.5236	-0.3571	-1.7419
26071	RTL8A	Retrotransposon Gag Like 8A	1.0068	-2.8611	-3.4658
10313	RTN3	reticulon 3	3.7147	-1.6964	-4.9074
57142	RTN4	reticulon 4	4.0708	-0.7097	-4.3775
154661	RUNDC3B	RUN Domain Containing 3B	2.5129	0.7813	-1.326
154661	RUNDC3B	RUN Domain Containing 3B	2.9219	1.0254	-1.5597
9853	RUSC2	RUN and SH3 domain containing 2	1.9595	0.7374	-1.6194
10856	RUVBL2	RuvB-like 2 (E. coli)	0.7804	-1.2147	-1.5228
112611	RWDD2	RWD domain containing 2	1.7209	-0.4078	-1.7084
23429	RYBP	RING1 and YY1 binding protein	2.0245	-0.7759	-2.4021
10055	SAE1	SUMO1 Activating Enzyme Subunit 1	2.9986	0.8247	-1.7503
79595	SAP130	Sin3A Associated Protein 130	1.6662	-0.5029	-1.7526
10284	SAP18	sin3-associated polypeptide, 18kDa	4.8563	1.6938	-2.789
84324	SARNP	SAP Domain Containing Ribonucleoprotein	0.7182	-1.229	-1.5338
84324	SARNP	SAP Domain Containing Ribonucleoprotein	1.8926	-0.6	-2.0255
9092	SART1	squamous cell carcinoma antigen recognised by T cells	2.1069	-0.446	-2.1512
9733	SART3	squamous cell carcinoma antigen recognised by T cells 3	2.3885	0.4174	-1.5943
51119	SBDS	Shwachman-Bodian-Diamond syndrome	4.0062	2.2097	-1.3339
6305	SBF1	SET binding factor 1	0.6506	-0.6047	-0.8472
6307	SC4MOL	sterol-C4-methyl oxidase-like	3.7627	-1.6457	-4.9265
6309	SC5DL	sterol-C5-desaturase (ERG3 delta-5-desaturase homolog, fungal)-like	0.5057	-0.5383	-0.6046
10067	SCAMP3	secretory carrier membrane protein 3	3.1499	-0.4615	-3.2642
22937	SCAP	SREBF Chaperone	3.5746	-1.147	-4.4511
8935	SCAP2	src family associated phosphoprotein 2	2.9686	-1.4919	-4.016
950	SCARB2	scavenger receptor class B, member 2	1.5442	-0.3872	-1.499
91179	SCARF2	scavenger receptor class F, member 2	2.8872	1.2575	-1.1251
51097	SCCPDH	saccharopine dehydrogenase (putative)	0.5704	-0.8757	-1.0339
6319	SCD	stearoyl-CoA desaturase (delta-9-desaturase)	4.5045	0.8401	-3.2145
23256	SCFD1	sec1 family domain containing 1	2.7061	0.625	-1.5681
7857	SCG2	secretogranin II (chromogranin C)	3.0573	-2.4698	-5.1087
6322	SCML1	sex comb on midleg-like 1 (Drosophila)	3.1978	0.3628	-2.376
6341	SCO1	SCO cytochrome oxidase deficient homolog 1 (yeast)	1.2666	-1.0103	-1.8919
60592	SCOC	short coiled-coil protein	3.074	0.5504	-2.0098
6343	SCT	secretin	2.0905	-2.0974	-3.7831
9672	SDC3	syndecan 3 (N-syndecan)	2.7335	-0.5032	-2.921
6385	SDC4	syndecan 4 (amphiglycan, ryudocan)	3.9767	0.4625	-3.1671
6386	SDCBP	syndecan binding protein (syntenin)	4.3883	-0.6927	-4.6442
27020	SDFR1	stromal cell derived factor receptor 1	1.3793	-1.0527	-2.0221
54949	SDHAF2	Succinate Dehydrogenase Complex Assembly Factor 2	0.432	-0.6834	-0.7064
6390	SDHB	succinate dehydrogenase complex, subunit B, iron sulfur (Ip)	4.2213	0.4097	-3.357
56948	SDR39U1	Short Chain Dehydrogenase/Reductase Family 39U Member 1	4.4425	0.723	-3.3037
113675	SDSL	serine dehydratase-like	-0.9901	0.5478	1.9675
6396	SEC13L1	SEC13-like 1 (S. cerevisiae)	3.4107	0.778	-2.2374
6397	SEC14L1	SEC14-like 1 (S. cerevisiae)	0.5491	-0.427	-0.5622
9117	SEC22L3	SEC22 vesicle trafficking protein-like 3 (S. cerevisiae)	2.5113	0.7403	-1.3737
29927	SEC61A1	Sec61 alpha 1 subunit (S. cerevisiae)	3.9069	0.5641	-2.9435
6400	SEL1L	sel-1 suppressor of lin-12-like (C. elegans)	2.2532	-0.9167	-2.772
140606	SELENOM	Selenoprotein M	4.2084	1.0602	-2.8162
83642	SELENOO	Selenoprotein O	2.9869	-0.5732	-3.0724
55829	SELENOS	Selenoprotein S	0.6532	-0.8465	-1.0886
51714	SELENOT	Selenoprotein T	4.717	0.6068	-3.6366
168474	SEPHS1P1	Selenophosphate Synthetase 1 Pseudogene 1	1.5393	2.2925	1.1648
22928	SEPHS2	selenophosphate synthetase 2	2.2111	-0.4474	-2.3335
4735	SEPT2	septin 2	2.0736	0.7745	-0.8169
23157	SEPT6	septin 6	4.8205	0.725	-3.6711
989	SEPT7	septin 7	0.9798	-1.018	-1.5517
26135	SERBP1	SERPINE1 mRNA binding protein 1	1.5469	-0.5103	-1.6213
26135	SERBP1	SERPINE1 mRNA binding protein 1	2.6964	1.5121	-0.7827
26135	SERBP1	SERPINE1 mRNA binding protein 1	5.1025	0.7501	-3.9289
10169	SERF2	small EDRK-rich factor 2	6.8236	1.1158	-5.3157
253190|94009	SERHL2|SERHL	serine hydrolase-like 2|serine hydrolase-like	1.217	-1.4609	-2.2812
57515	SERINC1	serine incorporator 1	5.9481	0.8141	-4.7333
10955	SERINC3	serine incorporator 3	4.1036	-0.8187	-4.4622
1992	SERPINB1	serpin peptidase inhibitor, clade B (ovalbumin), member 1	2.4988	-1.5314	-3.6199
83667	SESN2	sestrin 2	0.9233	-0.7558	-1.2988
91404	SESTD1	SEC14 and spectrin domains 1	1.1666	-0.8056	-1.6372
55209	SETD5	SET Domain Containing 5	2.3698	-1.0194	-2.9811
10262	SF3B4	splicing factor 3b, subunit 4, 49kDa	1.5724	-2.2876	-3.4123
57794	SF4	splicing factor 4	1.8683	0.6382	-0.7585
6421	SFPQ	splicing factor proline/glutamine-rich (polypyrimidine tract binding protein associated)	4.0221	1.8258	-1.7824
6426	SFRS1	splicing factor, arginine/serine-rich 1 (splicing factor 2, alternate splicing factor)	4.5973	1.091	-2.9921
9295	SFRS11	splicing factor, arginine/serine-rich 11	2.3441	-0.3062	-2.3361
6427	SFRS2	splicing factor, arginine/serine-rich 2	2.0304	-0.5126	-2.1023
9169	SFRS2IP	splicing factor, arginine/serine-rich 2, interacting protein	1.8031	-1.068	-2.4734
6428	SFRS3	splicing factor, arginine/serine-rich 3	4.74	1.184	-3.1858
6430	SFRS5	splicing factor, arginine/serine-rich 5	4.8025	0.6308	-3.7443
8683	SFRS9	splicing factor, arginine/serine-rich 9	5.5345	0.504	-4.6772
6448	SGSH	N-sulfoglucosamine sulfohydrolase (sulfamidase)	4.7484	0.8891	-3.3628
9646	SH2BP1	SH2 domain binding protein 1 (tetratricopeptide repeat containing)	3.1803	-0.5717	-3.354
6451	SH3BGRL	SH3 domain binding glutamic acid-rich protein like	3.8025	0.6417	-2.7123
23677	SH3BP4	SH3-domain binding protein 4	1.4917	-0.5503	-1.5722
9467	SH3BP5	SH3-domain binding protein 5 (BTK-associated)	3.5832	-1.2282	-4.3631
7979	SHFM1	split hand/foot malformation (ectrodactyly) type 1	1.3062	2.6505	1.7859
6478	SIAH2	seven in absentia homolog 2 (Drosophila)	3.65	1.5215	-1.6861
10572	SIVA1	SIVA1 Apoptosis Inducing Factor	2.4972	-0.4549	-2.5307
4891	SLC11A2	solute carrier family 11 (proton-coupled divalent metal ion transporters), member 2	2.9948	-0.8285	-3.3642
6558	SLC12A2	solute carrier family 12 (sodium/potassium/chloride transporters), member 2	2.4851	1.007	-1.026
56996	SLC12A9	solute carrier family 12 (potassium/chloride transporters), member 9	1.6042	-1.3231	-2.495
6566	SLC16A1	solute carrier family 16 (monocarboxylic acid transporters), member 1	3.1575	1.098	-1.6623
6507	SLC1A3	solute carrier family 1 (glial high affinity glutamate transporter), member 3	0.7297	-0.9935	-1.2144
51310	SLC22A17	solute carrier family 22 (organic cation transporter), member 17	1.9618	-0.7793	-2.3329
9962	SLC23A2	solute carrier family 23 (nucleobase transporters), member 2	2.9049	1.1799	-1.3258
10478	SLC25A17	solute carrier family 25 (mitochondrial carrier; peroxisomal membrane protein, 34kDa), member 17	1.8902	0.4602	-1.0063
79085	SLC25A23	solute carrier family 25 (mitochondrial carrier; phosphate carrier), member 23	0.8141	-1.9245	-2.3373
81894	SLC25A28	solute carrier family 25, member 28	2.2516	-0.5718	-2.3546
5250	SLC25A3	solute carrier family 25 (mitochondrial carrier; phosphate carrier), member 3	1.7966	-1.5405	-2.8658
55186	SLC25A36	solute carrier family 25, member 36	1.61	-1.6634	-2.853
344371	SLC25A5P2	Solute Carrier Family 25 Member 5 Pseudogene 2	3.9493	1.7973	-1.7426
138412	SLC25A6P2	Solute Carrier Family 25 Member 6 Pseudogene 2	4.3544	0.9885	-2.9435
1836	SLC26A2	solute carrier family 26 (sulfate transporter), member 2	4.0241	-1.0692	-4.7293
55315	SLC29A3	solute carrier family 29 (nucleoside transporters), member 3	-1.5972	0.8913	2.6799
6515	SLC2A3	solute carrier family 2 (facilitated glucose transporter), member 3	1.0327	-0.9928	-1.6275
29988	SLC2A8	solute carrier family 2, (facilitated glucose transporter) member 8	2.0063	-0.6797	-2.2402
1317	SLC31A1	solute carrier family 31 (copper transporters), member 1	0.6728	-0.681	-0.8972
1317	SLC31A1	solute carrier family 31 (copper transporters), member 1	2.3582	-1.1618	-3.1225
347734	SLC35B2	solute carrier family 35, member B2	1.2114	-0.8322	-1.5325
80255	SLC35F5	solute carrier family 35, member F5	2.7123	0.8601	-1.3369
27173	SLC39A1	solute carrier family 39 (zinc transporter), member 1	1.4155	-0.3317	-1.2577
6520	SLC3A2	solute carrier family 3 (activators of dibasic and neutral amino acid transport), member 2	4.0299	-0.728	-4.3135
30061	SLC40A1	solute carrier family 40 (iron-regulated transporter), member 1	5.612	-0.5255	-6.2478
6526	SLC5A3	solute carrier family 5 (inositol transporters), member 3	-2.0832	3.1459	5.6708
9368	SLC9A3R1	solute carrier family 9 (sodium/hydrogen exchanger), member 3 regulator 1	4.1395	0.422	-3.3432
6586	SLIT3	slit homolog 3 (Drosophila)	1.7762	-0.7764	-2.0825
79811	SLTM	SAFB-like, transcription modulator	0.6431	-0.6361	-0.8738
60682	SMAP1	stromal membrane-associated protein 1	0.3736	-0.8635	-0.8121
6594	SMARCA1	SWI/SNF related, matrix associated, actin dependent regulator of chromatin, subfamily a, member 1	5.1657	1.4313	-3.3238
6597	SMARCA4	SWI/SNF related, matrix associated, actin dependent regulator of chromatin, subfamily a, member 4	0.5939	-0.646	-0.7816
6598	SMARCB1	SWI/SNF related, matrix associated, actin dependent regulator of chromatin, subfamily b, member 1	3.3079	1.2001	-1.7139
6601	SMARCC2	SWI/SNF related, matrix associated, actin dependent regulator of chromatin, subfamily c, member 2	1.4718	-0.4731	-1.4982
56935	SMCO4	Single-Pass Membrane Protein With Coiled-Coil Domains 4	1.3049	-0.7159	-1.5664
55627|150776	SMDP4|LOC150776	Sphingomyelin Phosphodiesterase 4 | Sphingomyelin Phosphodiesterase 4, Neutral Membrane (Neutral Sphingomyelinase-3) Pseudogene	1.3322	-0.5573	-1.4424
91689	SMDT1	Single-Pass Membrane Protein With Aspartate Rich Tail 1	3.4591	-0.3209	-3.2181
9887	SMG7	SMG7, Nonsense Mediated MRNA Decay Factor	2.7188	0.5438	-1.8371
201895	SMIM14	Small Integral Membrane Protein 14	1.2416	-0.6508	-1.4099
389203	SMIM20	Small Integral Membrane Protein 20	4.0898	0.5795	-3.0416
205251	SMIM37	Small Integral Membrane Protein 37	0.5806	-0.9187	-1.0621
10285	SMNDC1	survival motor neuron domain containing 1	-1.1942	1.8995	3.51
10924	SMPDL3A	sphingomyelin phosphodiesterase, acid-like 3A	3.2109	-0.4373	-3.2038
6611	SMS	spermine synthase	5.0015	1.1243	-3.5535
6618	SNAPC2	small nuclear RNA activating complex, polypeptide 2, 45kDa	1.1368	-0.5704	-1.1973
10302	SNAPC5	small nuclear RNA activating complex, polypeptide 5, 19kDa	2.1356	0.4309	-1.3119
6623	SNCG	synuclein, gamma (breast cancer-specific protein 1)	4.684	1.882	-2.3741
27044	SND1	Staphylococcal Nuclease And Tudor Domain Containing 1	0.7206	-0.5927	-0.8747
11267	SNF8	SNF8, ESCRT-II complex subunit, homolog (S. cerevisiae)	3.3763	0.7158	-1.6793
79622	SNRNP25	Small Nuclear Ribonucleoprotein U11/U12 Subunit 25	1.8675	-0.6286	-2.021
6626	SNRPA	small nuclear ribonucleoprotein polypeptide A	2.3655	0.7974	-1.1918
6632	SNRPD1	small nuclear ribonucleoprotein D1 polypeptide 16kDa	1.1518	-0.6299	-1.3718
6634	SNRPD3	small nuclear ribonucleoprotein D3 polypeptide 18kDa	2.322	0.5571	-1.351
6635	SNRPE	small nuclear ribonucleoprotein polypeptide E	-0.5932	0.5077	1.499
414153	SNRPEL1	small nuclear ribonucleoprotein polypeptide E-like 1	-0.832	3.2773	4.5297
6638|8926	SNRPN|SNURF	small nuclear ribonucleoprotein polypeptide N|SNRPN upstream reading frame	3.6119	1.2238	-1.9743
6641	SNTB1	syntrophin, beta 1 (dystrophin-associated protein A1, 59kDa, basic component 1)	3.3198	0.7296	-2.2243
57231	SNX14	sorting nexin 14	2.4418	0.504	-1.571
9784	SNX17	sorting nexin 17	4.0941	1.2688	-2.3452
8724	SNX3	sorting nexin 3	1.7674	0.4325	-0.9427
51375	SNX7	sorting nexin 7	1.3093	-0.3217	-1.1881
51429	SNX9	sorting nexin 9	2.2479	-1.9364	-3.804
140710	SOGA1	Suppressor Of Glucose, Autophagy Associated 1	1.9134	-1.0759	-2.5586
22986	SORCS3	sortilin-related VPS10 domain containing receptor 3	1.4276	4.6907	3.6971
6672	SP100	SP100 nuclear antigen	2.5306	0.4446	-1.7153
6678	SPARC	secreted protein, acidic, cysteine-rich (osteonectin)	6.187	0.8254	-4.8306
8404	SPARCL1	SPARC-like 1 (mast9, hevin)	4.0181	-0.475	-3.9943
64847	SPATA20	spermatogenesis associated 20	3.5378	-0.4513	-3.4893
130560	SPATA3	spermatogenesis associated 3	-1.6347	6.0829	8.037
28972	SPCS1	signal peptidase complex subunit 1 homolog (S. cerevisiae)	0.5667	-0.8729	-1.0242
9789	SPCS2	signal peptidase complex subunit 2 homolog (S. cerevisiae)	4.3312	0.5351	-3.3205
23111	SPG20	spastic paraplegia 20, spartin (Troyer syndrome)	3.5619	1.3056	-1.8129
6688	SPI1	spleen focus forming virus (SFFV) proviral integration oncogene spi1	1.0575	-1.6888	-2.34
9806	SPOCK2	sparc/osteonectin, cwcv and kazal-like domains proteoglycan (testican) 2	1.1513	-0.988	-1.7019
6697	SPR	sepiapterin reductase (7,8-dihydrobiopterin:NADP+ oxidoreductase)	3.5343	1.3609	-1.7169
161742	SPRED1	sprouty-related, EVH1 domain containing 1	0.8243	-0.5933	-0.9868
6703|6701|6700|6706|6704	SPRR2D|SPRR2B|SPRR2A|SPRR2G|SPRR2E	small proline-rich protein 2D|small proline-rich protein 2B|small proline-rich protein 2A|small proline-rich protein 2G|small proline-rich protein 2E	1.3705	-1.0708	-1.944
81848	SPRY4	sprouty homolog 4 (Drosophila)	1.7148	-0.6155	-1.8465
84926	SPRYD3	SPRY Domain Containing 3	3.6892	0.5386	-2.7933
6711	SPTBN1	spectrin, beta, non-erythrocytic 1	5.3455	2.2699	-2.6022
171546	SPTSSA	Serine Palmitoyltransferase Small Subunit A	1.0849	-0.8151	-1.4481
10011	SRA1	steroid receptor RNA activator 1	1.1548	-0.4716	-1.1933
6717	SRI	sorcin	2.6482	0.5666	-1.7274
6734	SRPR	signal recognition particle receptor ('docking protein')	2.7714	0.4355	-1.8951
58477	SRPRB	signal recognition particle receptor, B subunit	4.0185	0.9638	-2.6432
23524	SRRM2	serine/arginine repetitive matrix 2	1.6445	-0.5958	-2.5386
170463	SSBP4	single stranded DNA binding protein 4	2.3468	0.5779	-1.3391
170463	SSBP4	single stranded DNA binding protein 4	3.0043	0.8689	-1.7591
6745	SSR1	signal sequence receptor, alpha (translocon-associated protein alpha)	3.7294	0.6346	-2.6659
6748	SSR4	signal sequence receptor, delta (translocon-associated protein delta)	2.6413	0.6651	-1.4718
6767	ST13	suppression of tumorigenicity 13 (colon carcinoma) (Hsp70 interacting protein)	4.6568	0.7626	-3.4261
6767|144106|441165|145165	ST13|FAM10A5|LOC441165|FAM10A4	suppression of tumorigenicity 13 (colon carcinoma) (Hsp70 interacting protein)|family with sequence similarity 10, member A5|family with sequence similarity 10, member A4	5.1097	1.1723	-3.5926
344328	ST13P2	ST13, Hsp70 Interacting Protein Pseudogene 2	2.4036	3.9759	1.9939
23166	STAB1	stabilin 1	4.0963	-0.7995	-4.5294
8027	STAM	signal transducing adaptor molecule (SH3 domain and ITAM motif) 1	1.1755	-1.2591	-2.0209
6770	STAR	steroidogenic acute regulator	9.7634	0.7415	-8.5856
10809	STARD10	START domain containing 10	4.2084	-0.7823	-4.5068
56910	STARD7	START domain containing 7	3.7062	0.5746	-2.7147
6774	STAT3	signal transducer and activator of transcription 3 (acute-phase response factor)	3.5638	0.7145	-2.3655
6780	STAU1	staufen, RNA binding protein, homolog 1 (Drosophila)	0.4841	-1.213	-1.3061
6786	STIM1	stromal interaction molecule 1	2.1501	-0.7707	-2.4422
10963	STIP1	stress-induced-phosphoprotein 1 (Hsp70/Hsp90-organizing protein)	3.8952	-0.6396	-4.155
6793	STK10	serine/threonine kinase 10	0.9648	-0.7272	-1.3142
30968	STOML2	stomatin (EPB72)-like 2	0.7141	-0.3569	-0.655
29888	STRN4	striatin, calmodulin binding protein 4	3.0008	-1.0751	-3.735
201595	STT3B	STT3B, Catalytic Subunit Of The Oligosaccharyltransferase Complex	6.0131	0.4722	-5.0617
53407	STX18	syntaxin 18	0.9133	-1.0243	-1.4635
6810	STX4A	syntaxin 4A (placental)	2.4246	-0.8822	-2.8822
6811	STX5A	syntaxin 5A	0.9345	-0.5226	-1.0838
8802	SUCLG1	succinate-CoA ligase, GDP-forming, alpha subunit	3.4411	0.3613	-2.5382
8801	SUCLG2	succinate-CoA ligase, GDP-forming, beta subunit	1.2191	-0.3896	-1.138
10910	SUGT1	SGT1, suppressor of G2 allele of SKP1 (S. cerevisiae)	0.4881	-0.628	-0.6836
6817	SULT1A1	sulfotransferase family, cytosolic, 1A, phenol-preferring, member 1	3.2236	-0.8385	-3.4755
6799	SULT1A2	sulfotransferase family, cytosolic, 1A, phenol-preferring, member 2	3.2256	-1.3051	-4.0799
6822	SULT2A1	sulfotransferase family, cytosolic, 2A, dehydroepiandrosterone (DHEA)-preferring, member 1	5.5001	1.744	-3.3265
6612	SUMO3	SMT3 suppressor of mif two 3 homolog 3 (yeast)	2.162	0.5018	-1.2755
6827	SUPT4H1	suppressor of Ty 4 homolog 1 (S. cerevisiae)	3.2899	0.9376	-1.9296
6830	SUPT6H	suppressor of Ty 6 homolog (S. cerevisiae)	2.995	0.8733	-1.7921
6836	SURF4	surfeit 4	2.735	0.6704	-1.5955
375757	SWI5	SWI5 Homologous Recombination Repair Protein	1.8851	0.7125	-0.7758
55638	SYBU	Syntabulin	1.6153	-1.499	-2.6624
10492	SYNCRIP	synaptotagmin binding, cytoplasmic RNA interacting protein	2.414	-0.8245	-2.8603
161176	SYNE3	Spectrin Repeat Containing Nuclear Envelope Family Member 3	-2.0852	5.8734	8.3827
9143	SYNGR3	synaptogyrin 3	-2.1246	1.4519	3.9057
6856	SYPL1	synaptophysin-like 1	3.5675	-0.7476	-3.9136
6867	TACC1	transforming, acidic coiled-coil containing protein 1	2.7335	0.463	-1.8798
10474	TADA3L	transcriptional adaptor 3 (NGG1 homolog, yeast)-like	3.6949	0.4701	-2.7921
6879	TAF7	TAF7 RNA polymerase II, TATA box binding protein (TBP)-associated factor, 55kDa	1.0946	-1.3342	-2.0332
6888	TALDO1	transaldolase 1	4.4505	0.8176	-3.2156
10010	TANK	TRAF family member-associated NFKB activator	2.4557	-0.4501	-2.5266
9344	TAOK2	TAO kinase 2	2.5731	0.5882	-1.6312
6895	TARBP2	Tar (HIV-1) RNA binding protein 2	1.6698	-1.1671	-2.4241
50831	TAS2R3	taste receptor, type 2, member 3	-1.7927	3.2174	5.4292
83940	TATDN1	TatD DNase domain containing 1	2.7277	-0.6044	-2.9855
9797	TATDN2	TatD DNase domain containing 2	2.5014	0.4825	-1.5706
8887	TAX1BP1	Tax1 (human T-cell leukemia virus type I) binding protein 1	3.6107	-0.6749	-3.9197
6901	TAZ	tafazzin (cardiomyopathy, dilated 3A (X-linked); endocardial fibroelastosis 2; Barth syndrome)	0.4724	0.7345	0.6666
26000	TBC1D10B	TBC1 domain family, member 10B	1.7213	-2.675	-4.0072
64786	TBC1D15	TBC1 domain family, member 15	1.3505	-0.3787	-1.3222
55773	TBC1D23	TBC1 domain family, member 23	1.8881	-1.1957	-2.6165
23102	TBC1D2B	TBC1 domain family, member 2B	2.6361	-1.1587	-3.9977
9882	TBC1D4	TBC1 domain family, member 4	2.8376	-0.4778	-2.885
79718	TBL1XR1	transducin (beta)-like 1X-linked receptor 1	3.2187	0.511	-2.3156
26608	TBL2	transducin (beta)-like 2	0.4348	-0.9194	-0.9338
6926	TBX3	T-box 3 (ulnar mammary syndrome)	5.3851	0.582	-4.4023
9747	TCAF1	TRPM8 Channel Associated Factor 1	1.8643	-0.7227	-2.1299
6917	TCEA1	transcription elongation factor A (SII), 1	0.8373	-0.9201	-1.3744
6920	TCEA3	transcription elongation factor A (SII), 3	3.0003	-0.3841	-2.9157
9338	TCEAL1	transcription elongation factor A (SII)-like 1	4.422	1.2162	-2.8155
140597	TCEAL2	transcription elongation factor A (SII)-like 2	2.5795	0.9575	-1.168
85012	TCEAL3	transcription elongation factor A (SII)-like 3	0.932	4.727	4.2089
90843	TCEAL8	transcription elongation factor A (SII)-like 8	2.4674	0.9707	-1.0719
6925	TCF4	transcription factor 4	0.7913	-0.4869	-0.8635
10312	TCIRG1	T-cell, immune regulator 1, ATPase, H+ transporting, lysosomal V0 protein a isoform 3	-0.9739	-2.2362	-0.8156
79600	TCTN1	Tectonic Family Member 1	1.7811	-0.6736	-1.9989
7009	TEGT	testis enhanced gene transcript (BAX inhibitor 1)	6.3167	0.803	-5.0584
54386	TERF2IP	telomeric repeat binding factor 2, interacting protein	1.5441	0.317	-0.7812
54997	TESC	Tescalcin	3.0552	0.5699	-2.0488
113419	TEX261	testis expressed sequence 261	3.0427	0.5507	-2.0262
7030	TFE3	transcription factor binding to IGHM enhancer 3	3.286	1.0875	-1.7258
7049	TGFBR3	transforming growth factor, beta receptor III (betaglycan, 300kDa)	1.1488	-0.4801	-1.1728
7056	THBD	thrombomodulin	1.74	-1.0684	-2.3563
7073	TIAL1	TIA1 cytotoxic granule-associated RNA binding protein-like 1	1.4715	-0.6242	-1.7034
10440	TIMM17A	translocase of inner mitochondrial membrane 17 homolog A (yeast)	0.8878	-0.7661	-1.2526
10245	TIMM17B	translocase of inner mitochondrial membrane 17 homolog B (yeast)	2.4664	-1.3334	-3.4388
10431	TIMM23	translocase of inner mitochondrial membrane 23 homolog (yeast)	1.1479	-0.8385	-1.5394
92609	TIMM50	translocase of inner mitochondrial membrane 50 homolog (yeast)	1.7326	-1.4975	-2.8048
7078	TIMP3	TIMP metallopeptidase inhibitor 3 (Sorsby fundus dystrophy, pseudoinflammatory)	5.8969	0.4776	-5.0146
26277	TINF2	TERF1 (TRF1)-interacting nuclear factor 2	3.3779	0.4167	-2.5073
10412	TINP1	NSA2, Ribosome Biogenesis Homolog	2.4314	0.971	-1.102
25976	TIPARP	TCDD-inducible poly(ADP-ribose) polymerase	2.5007	-1.9795	-3.9521
7084	TK2	thymidine kinase 2, mitochondrial	1.5892	3.7511	2.6237
7086	TKT	transketolase (Wernicke-Korsakoff syndrome)	5.1291	0.4066	-4.7582
7094	TLN1	talin 1	6.11	2.5744	-3.149
4071	TM4SF1	transmembrane 4 L six family member 1	0.5253	-0.5714	-0.6738
4071	TM4SF1	transmembrane 4 L six family member 1	3.1836	1.2682	-1.5365
9375	TM9SF2	transmembrane 9 superfamily member 2	2.2267	0.6204	-1.248
9777	TM9SF4	transmembrane 9 superfamily protein member 4	2.2769	0.366	-1.5137
51372	TMA7	Translation Machinery Associated 7 Homolog	0.6747	-0.9278	-1.1557
64114	TMBIM1	transmembrane BAX inhibitor motif containing 1	4.6175	1.5032	-2.698
23023	TMCC1	transmembrane and coiled-coil domain family 1	1.6287	-0.8566	-1.91
9911	TMCC2	transmembrane and coiled-coil domain family 2	0.989	1.9648	1.3615
10972	TMED10	transmembrane emp24-like trafficking protein 10 (yeast)	0.5093	-0.7422	-0.8235
10972	TMED10	transmembrane emp24-like trafficking protein 10 (yeast)	0.6689	-0.4346	-0.6748
286102	TMED10P	transmembrane emp24-like trafficking protein 10 (yeast) pseudogene	5.0892	0.6171	-3.854
54859	TMEM103	transmembrane protein 103	-1.587	2.5289	4.6542
80335	TMEM113	transmembrane protein 113	4.2893	0.7567	-3.0934
83862	TMEM120A	Transmembrane Protein 120A	3.5203	0.6006	-2.5087
114908	TMEM123	Transmembrane Protein 123	5.2936	0.3317	-4.4368
55863	TMEM126B	Transmembrane Protein 126B	1.7062	-0.4645	-1.7596
85013	TMEM128	Transmembrane Protein 128	2.4075	0.8004	-1.2868
65084	TMEM135	Transmembrane Protein 135	0.8144	-0.5867	-0.9926
10430	TMEM147	Transmembrane Protein 147	5.0283	0.5703	-4.1077
51522	TMEM14C	transmembrane protein 14C	2.8803	0.4211	-2.0895
153339	TMEM167A	Transmembrane Protein 167A	3.5949	0.5087	-2.5961
56900	TMEM167B	Transmembrane Protein 167B	2.4835	0.7679	-1.338
374395	TMEM179B	Transmembrane Protein 179B	1.867	-2.2874	-3.6605
94107	TMEM203	Transmembrane Protein 203	1.2789	-1.1784	-1.8982
374882	TMEM205	Transmembrane Protein 205	0.9964	-0.8926	-1.4313
29058	TMEM230	Transmembrane Protein 230	4.6794	0.709	-3.6249
23731	TMEM245	Transmembrane Protein 245	4.1353	1.5532	-2.8472
84866	TMEM25	transmembrane protein 25	1.7222	-1.5318	-2.9038
90120	TMEM250	Transmembrane Protein 250	1.9797	-0.4345	-2.0075
79041	TMEM38A	transmembrane protein 38A	1.7684	-0.8527	-2.1752
90407	TMEM41A	transmembrane protein 41A	2.6286	-1.2772	-3.5314
757	TMEM50B	transmembrane protein 50B	0.7592	-0.5481	-0.7959
9528	TMEM59	transmembrane protein 59	2.6634	0.4296	-1.7922
169200	TMEM64	transmembrane protein 64	3.3326	0.6279	-2.2556
252839	TMEM9	transmembrane protein 9	3.7142	1.0692	-2.236
9168	TMSB10	thymosin, beta 10	1.8504	0.3932	-1.1086
9087	TMSB4Y	thymosin, beta 4, Y-linked	-1.3227	5.0348	6.727
83857	TMTC1	transmembrane and tetratricopeptide repeat containing 1	0.8337	-1.0583	-1.5036
7127	TNFAIP2	tumor necrosis factor, alpha-induced protein 2	-1.4886	-0.6371	1.1966
8764	TNFRSF14	tumor necrosis factor receptor superfamily, member 14 (herpesvirus entry mediator)	4.2113	1.1182	-2.7204
8743	TNFSF10	tumor necrosis factor (ligand) superfamily, member 10	1.6705	-1.3649	-2.6008
56984	TNFSF5IP1	tumor necrosis factor superfamily, member 5-induced protein 1	1.1161	-0.3145	-1.0069
10318	TNIP1	TNFAIP3 interacting protein 1	3.304	0.7693	-2.1336
340221|402508|84629	TNRC18P3|LOC402508|TNRC18	Trinucleotide Repeat Containing 18 Pseudogene 3 | null | Trinucleotide Repeat Containing 18	1.9116	0.4598	-1.0494
10043	TOM1	target of myb1 (chicken)	1.9507	0.3494	-1.1405
9804	TOMM20	translocase of outer mitochondrial membrane 20 homolog (yeast)	4.5176	0.4298	-3.6859
390007	TOMM22P5	TOMM22 Pseudogene 5	3.8804	6.6321	3.1757
10953	TOMM34	translocase of outer mitochondrial membrane 34	3.7347	1.5017	-1.8744
7152	TOP1P2	topoisomerase (DNA) I pseudogene 2	1.4741	-0.8363	-1.9107
7167	TPI1	triosephosphate isomerase 1	1.8892	-1.7404	-3.1032
286016	TPI1P2	Triosephosphate Isomerase 1 Pseudogene 2	4.7787	2.9764	-1.3903
7168	TPM1	tropomyosin 1 (alpha)	2.3088	3.8846	2.032
7169	TPM2	tropomyosin 2 (beta)	3.5495	3.3588	-0.7599
7170	TPM3	tropomyosin 3	4.1396	2.0162	-1.6706
7170	TPM3	tropomyosin 3	4.7555	1.0725	-3.3148
1200	TPP1	tripeptidyl peptidase I	2.6557	1.0546	-1.1313
7175	TPR	translocated promoter region (to activated MET oncogene)	2.8431	1.5467	-0.9126
7178	TPT1	tumor protein, translationally-controlled 1	-0.3146	-1.1245	-0.3795
7178	TPT1	tumor protein, translationally-controlled 1	5.1316	0.6762	-4.0906
59347	TPT1P8	Tumor Protein, Translationally-Controlled 1 Pseudogene 8	-1.052	1.2705	2.7392
7184	TRA1	tumor rejection antigen (gp96) 1	5.0194	1.4214	-3.284
343477	TRA1P2	tumor rejection antigen (gp96) 1 pseudogene 2	5.4229	2.5401	-2.3714
9618	TRAF4	TNF receptor-associated factor 4	1.7148	-0.6861	-1.9114
23471	TRAM1	translocation associated membrane protein 1	3.0031	1.3467	-1.2474
58485	TRAPPC1	trafficking protein particle complex 1	2.5078	0.6917	-1.333
27095	TRAPPC3	trafficking protein particle complex 3	1.313	-0.7172	-1.5509
79090	TRAPPC6A	trafficking protein particle complex 6A	2.4167	-0.7891	-2.7211
51499	TRIAP1	TP53 Regulated Inhibitor Of Apoptosis 1	1.3143	-0.7547	-1.5325
28951	TRIB2	tribbles homolog 2 (Drosophila)	2.5336	-0.8634	-2.9422
23321	TRIM2	tripartite motif-containing 2	2.2911	0.6527	-1.2376
7205	TRIP6	thyroid hormone receptor interactor 6	0.7328	-0.5268	-0.7998
79002	TRIR	Telomerase RNA Component Interacting Rnase	5.0208	1.8236	-2.7696
51531	TRMO	TRNA Methyltransferase O	0.8216	-0.3603	-0.7517
51504	TRMT112	TRNA Methyltransferase Subunit 11-2	3.3798	0.9305	-1.9029
391358	TRMT112P6	TRNA Methyltransferase Subunit 11-2 Pseudogene 6	2.1273	6.22	4.618
51605	TRMT6	TRNA Methyltransferase 6	0.5939	-1.0747	-1.2381
83707	TRPT1	tRNA phosphotransferase 1	1.5681	-1.9313	-3.0595
26995	TRUB2	TruB pseudouridine (psi) synthase homolog 2 (E. coli)	1.6973	-0.4688	-1.7402
79042	TSEN34	tRNA splicing endonuclease 34 homolog (SEN34, S. cerevisiae)	1.0495	-0.5262	-1.2442
10102	TSFM	Ts translation elongation factor, mitochondrial	3.3662	0.3786	-2.5207
7251	TSG101	tumor susceptibility gene 101	2.455	-0.8641	-2.9525
23554	TSPAN12	tetraspanin 12	2.9518	-0.9424	-3.4393
81619	TSPAN14	tetraspanin 14	2.3929	-0.4898	-2.3332
10099	TSPAN3	tetraspanin 3	3.8564	1.4231	-1.9501
6302	TSPAN31	tetraspanin 31	3.7937	0.9487	-2.3999
55720	TSR1	TSR1, 20S rRNA accumulation, homolog (yeast)	1.7502	-0.7973	-2.7964
90121	TSR2	TSR2, Ribosome Maturation Factor	3.8108	1.6631	-1.7778
7263	TST	thiosulfate sulfurtransferase (rhodanese)	3.7859	-0.5927	-3.889
51024	TTC11	tetratricopeptide repeat domain 11	5.0079	0.6483	-4.4745
51112	TTC15	tetratricopeptide repeat domain 15	1.8096	-0.7266	-2.11
54902	TTC19	tetratricopeptide repeat domain 19	2.5113	-0.5059	-2.5389
7267	TTC3	tetratricopeptide repeat domain 3	4.4958	0.9133	-3.2211
9652	TTC37	Tetratricopeptide Repeat Domain 37	3.0891	-0.3285	-3.0049
26140	TTLL3	tubulin tyrosine ligase-like family, member 3	1.2489	-3.3808	-4.2282
7273|2806	TTN|GOT2	titin|glutamic-oxaloacetic transaminase 2, mitochondrial (aspartate aminotransferase 2)	1.8538	0.4235	-0.9487
7275	TUB	tubby homolog (mouse)	2.0354	0.6348	-1.0364
7277	TUBA1	tubulin, alpha 1 (testis specific)	3.7163	1.413	-1.8771
10376	TUBA1B	Tubulin Alpha 1b	-1.3174	-0.4116	1.2802
203068	TUBB	tubulin, beta	4.0311	-0.7019	-4.1374
7280	TUBB2A	tubulin, beta 2A	0.9653	-0.6396	-1.1473
10382	TUBB4	tubulin, beta 4	6.0498	2.5993	-3.0652
286319	TUSC1	tumor suppressor candidate 1	0.5224	0.8718	0.829
7991	TUSC3	tumor suppressor candidate 3	0.6307	-1.3943	-1.5479
200081	TXLNA	taxilin alpha	3.4631	5.9343	2.8053
7295	TXN	thioredoxin	-0.5171	-0.2882	0.6405
25828	TXN2	thioredoxin 2	4.0366	1.9222	-1.6974
51060	TXNDC12	thioredoxin domain containing 12 (endoplasmic reticulum)	3.6239	1.2463	-1.925
10628	TXNIP	thioredoxin interacting protein	4.3538	-1.5846	-5.5468
127253	TYW3	TRNA-YW Synthesizing Protein 3 Homolog	1.4878	-1.4339	-2.4876
199746	U2AF1L3	U2(RNU2) small nuclear RNA auxiliary factor 1-like 3	0.6908	-0.5246	-0.773
10054	UBA2	Ubiquitin Like Modifier Activating Enzyme 2	3.0717	0.6519	-1.9571
7314	UBB	ubiquitin B	3.8906	2.1168	-1.3767
7316	UBC	ubiquitin C	3.8935	1.0211	-2.4292
7317	UBE1	ubiquitin-activating enzyme E1 (A1S9T and BN75 temperature sensitivity complementing)	6.6034	0.8071	-5.4241
7320	UBE2B	ubiquitin-conjugating enzyme E2B (RAD6 homolog)	2.3261	-0.3679	-2.3116
7322	UBE2D2	ubiquitin-conjugating enzyme E2D 2 (UBC4/5 homolog, yeast)	1.4524	1.6146	0.5512
7329	UBE2I	ubiquitin-conjugating enzyme E2I (UBC9 homolog, yeast)	3.8885	1.1522	-2.2282
7332	UBE2L3	ubiquitin-conjugating enzyme E2L 3	0.6272	-1.2254	-1.4506
7332	UBE2L3	ubiquitin-conjugating enzyme E2L 3	4.1095	0.8466	-2.8484
389898	UBE2NL	ubiquitin-conjugating enzyme E2N-like	3.6098	0.6734	-2.4844
55585	UBE2Q1	ubiquitin-conjugating enzyme E2Q (putative) 1	0.7624	-0.4221	-0.7534
54926	UBE2R2	ubiquitin-conjugating enzyme E2R 2	0.5824	-0.7474	-0.9682
27338	UBE2S	ubiquitin-conjugating enzyme E2S	1.2874	-1.0215	-1.8534
7336	UBE2V2	ubiquitin-conjugating enzyme E2 variant 2	0.995	-0.321	-0.8942
134510	UBLCP1	ubiquitin-like domain containing CTD phosphatase 1	1.3954	-1.082	-2.093
7342	UBP1	upstream binding protein 1 (LBP-1a)	3.7709	1.4541	-1.044
7347	UCHL3	ubiquitin carboxyl-terminal esterase L3 (ubiquitin thiolesterase)	0.5318	-0.9303	-1.0626
54963	UCKL1	uridine-cytidine kinase 1-like 1	1.1732	-0.529	-1.2849
54963	UCKL1	uridine-cytidine kinase 1-like 1	3.4772	1.1958	-1.8966
51506	UFC1	ubiquitin-fold modifier conjugating enzyme 1	3.7835	0.4779	-2.943
115426	UHRF2	ubiquitin-like, containing PHD and RING finger domains, 2	2.4435	-0.4967	-2.5269
51720	UIMC1	Ubiquitin Interaction Motif Containing 1	1.2625	-0.4417	-1.2255
25972	UNC50	unc-50 homolog (C. elegans)	2.6061	-0.5739	-2.7926
84300	UQCC2	Ubiquinol-Cytochrome C Reductase Complex Assembly Factor 2	0.3956	0.7845	0.8271
7386	UQCRFS1	ubiquinol-cytochrome c reductase, Rieske iron-sulfur polypeptide 1	3.0688	0.6939	-1.9494
55665	URGCP	Upregulator Of Cell Proliferation	2.5327	1.0102	-1.1078
8615	USO1	USO1 Vesicle Transport Factor	3.2416	1.0736	-1.7275
8237	USP11	ubiquitin specific peptidase 11	2.1072	-0.8394	-2.46
8975	USP13	ubiquitin specific peptidase 13 (isopeptidase T-3)	2.2736	-1.4849	-3.3102
9099	USP2	ubiquitin specific peptidase 2	0.8	-4.0152	-4.4532
84669	USP32	ubiquitin specific peptidase 32	0.9094	2.2287	1.7281
7375	USP4	ubiquitin specific peptidase 4 (proto-oncogene)	0.7256	-0.9843	-1.2695
55031	USP47	ubiquitin specific peptidase 47	3.1127	0.8625	-1.8032
84196	USP48	ubiquitin specific peptidase 48	2.5687	-0.6772	-2.7452
84196	USP48	ubiquitin specific peptidase 48	3.4202	-1.0858	-4.0644
9098	USP6	ubiquitin specific peptidase 6 (Tre-2 oncogene)	2.1714	-0.7303	-2.4829
8239	USP9X	ubiquitin specific peptidase 9, X-linked (fat facets-like, Drosophila)	0.5646	-0.9306	-1.0422
7403	UTX	ubiquitously transcribed tetratricopeptide repeat, X chromosome	1.5091	-0.4773	-1.5689
7405	UVRAG	UV radiation resistance associated gene	2.2258	-0.9594	-2.7464
10493	VAT1	vesicle amine transport protein 1 homolog (T californica)	5.9134	1.4824	-4.0841
7411	VBP1	von Hippel-Lindau binding protein 1	3.7093	1.0203	-2.3101
7416	VDAC1	voltage-dependent anion channel 1	4.0711	-0.3824	-4.0813
7423	VEGFB	vascular endothelial growth factor B	3.3768	1.5512	-1.4378
9686	VGLL4	vestigial like 4 (Drosophila)	2.3663	2.6495	0.7013
7428	VHL	von Hippel-Lindau tumor suppressor	3.1735	1.1185	-1.6167
7431	VIM	vimentin	7.0333	0.8002	-5.8461
79001	VKORC1	vitamin K epoxide reductase complex, subunit 1	3.1153	-0.521	-3.2192
7436	VLDLR	very low density lipoprotein receptor	1.0995	-1.0774	-1.7185
29802	VPREB3	pre-B lymphocyte gene 3	3.843	1.6145	-1.8363
57617	VPS18	vacuolar protein sorting protein 18	2.8911	-2.7756	-5.2215
51652	VPS24	vacuolar protein sorting 24 (yeast)	2.922	-0.9872	-3.4549
[truncated: 144 more rows]
