# Supplementary material for: Retinoic acid receptor α as a novel contributor to adrenal cortex structure and function through interactions with Wnt and Vegfa signalling
Source: Sci Rep. 2019 Oct 11;9:14677. doi: 10.1038/s41598-019-50988-2 (PMC6789122; doi:10.1038/s41598-019-50988-2)
Supplement: Supplementary file 6 — Supplementary Table 5 [file 41598_2019_50988_MOESM6_ESM.xls]

## Sheet: Supplementary Table 5
Supplementary Table 5. List of commonly differentially expressed genes in set 2 ([APA_A-CA] and [APA_B-CA])
Gene ID	Gene Symbol	Gene Name	Log Q[APA_A-CA]	Log Q[APA_B-CA]
57505	AARSL	alanyl-tRNA synthetase like	-0.8604	-0.7173
10351	ABCA8	ATP-binding cassette, sub-family A (ABC1), member 8	-1.0353	-1.0068
22	ABCB7	ATP-binding cassette, sub-family B (MDR/TAP), member 7	-0.8329	-1.3047
84836|23563	ABHD14B|CHST5	abhydrolase domain containing 14B|carbohydrate (N-acetylglucosamine 6-O) sulfotransferase 5	0.5046	1.0115
81926	ABHD17A	Abhydrolase Domain Containing 17A	-1.0729	-3.274
80724	ACAD10	acyl-Coenzyme A dehydrogenase family, member 10	-1.9857	-1.3745
1636	ACE	angiotensin I converting enzyme (peptidyl-dipeptidase A) 1	-3.8083	-2.4708
48	ACO1	aconitase 1, soluble	-2.1105	-1.8123
10005	ACOT8	acyl-CoA thioesterase 8	-0.8154	-1.5123
93650	ACPT	acid phosphatase, testicular	-2.9777	-2.7939
84532	ACSS1	acyl-CoA synthetase short-chain family member 1	0.9457	1.6729
98	ACYP2	acylphosphatase 2, muscle type	-1.2152	-1.1277
100	ADA	adenosine deaminase	-1.2523	-1.4474
170689	ADAMTS15	ADAM metallopeptidase with thrombospondin type 1 motif, 15	2.2761	3.1951
9507	ADAMTS4	ADAM metallopeptidase with thrombospondin type 1 motif, 4	-2.1132	-1.4396
133	ADM	adrenomedullin	-1.809	-1.412
152	ADRA2C	adrenergic, alpha-2C-, receptor	-3.9188	-3.3156
181	AGRP	agouti related protein homolog (mouse)	-1.4353	-0.926
64902	AGXT2	alanine-glyoxylate aminotransferase 2	-2.7878	-1.8097
196	AHR	aryl hydrocarbon receptor	1.3416	1.8922
204	AK2	adenylate kinase 2	1.889	1.8498
9590	AKAP12	A kinase (PRKA) anchor protein (gravin) 12	-1.3709	-2.2415
11214	AKAP13	A kinase (PRKA) anchor protein 13	-1.6156	-1.1647
80709	AKNA	AT-hook transcription factor	-3.0024	-2.3358
231	AKR1B1	aldo-keto reductase family 1, member B1 (aldose reductase)	-0.8359	-1.0156
8659	ALDH4A1	aldehyde dehydrogenase 4 family, member A1	-1.885	-1.6762
200810	ALG1L	ALG1, Chitobiosyldiphosphodolichol Beta-Mannosyltransferase Like	-2.9301	-1.7159
241	ALOX5AP	arachidonate 5-lipoxygenase-activating protein	-1.5331	-1.1394
57679	ALS2	amyotrophic lateral sclerosis 2 (juvenile)	0.8776	1.1798
146861	AMAC1	acyl-malonyl condensing enzyme 1	-5.3641	-4.6616
266	AMELY	amelogenin, Y-linked	-6.0458	-5.9743
347902	AMIGO2	adhesion molecule with Ig-like domain 2	-1.9221	-1.5596
54882	ANKHD1	ankyrin repeat and KH domain containing 1	1.0165	1.1784
81573	ANKRD13C	ankyrin repeat domain 13C	-0.7815	-1.5737
374860	ANKRD30B	ankyrin repeat domain 30B	1.8167	1.6204
353322	ANKRD37	ankyrin repeat domain 37	-1.3795	-2.2476
122416	ANKRD9	ankyrin repeat domain 9	-1.4277	-0.6436
302	ANXA2	annexin A2	0.6929	1.3521
244	ANXA8	annexin A8	-5.3571	-5.1529
314	AOC2	amine oxidase, copper containing 2 (retina-specific)	-4.8023	-3.7459
11276	AP1GBP1	AP1 gamma subunit binding protein 1	0.5161	0.8486
1176	AP3S1	adaptor-related protein complex 3, sigma 1 subunit	0.657	1.2642
10239	AP3S2	adaptor-related protein complex 3, sigma 2 subunit	-0.8336	-0.4859
91056	AP5B1	Adaptor Related Protein Complex 5 Subunit Beta 1	-1.9299	-1.8973
8539	API5	apoptosis inhibitor 5	-1.1134	-0.8141
8260	ARD1A	ARD1 homolog A, N-acetyltransferase (S. cerevisiae)	0.9346	1.3281
93663	ARHGAP18	Rho GTPase activating protein 18	-1.3187	-1.4294
9743	ARHGAP32	Rho GTPase Activating Protein 32	0.5894	0.8305
158763	ARHGAP36	Rho GTPase Activating Protein 36	-2.7637	-3.1955
9639	ARHGEF10	Rho guanine nucleotide exchange factor (GEF) 10	-1.3142	-0.8763
55701	ARHGEF40	Rho Guanine Nucleotide Exchange Factor 40	-0.8653	-0.6866
8874	ARHGEF7	Rho guanine nucleotide exchange factor (GEF) 7	-0.9383	-2.2838
23229	ARHGEF9	Cdc42 guanine nucleotide exchange factor (GEF) 9	0.7823	0.7392
64860	ARMCX5	armadillo repeat containing, X-linked 5	-1.2286	-0.8462
9915	ARNT2	aryl-hydrocarbon receptor nuclear translocator 2	1.4676	1.3453
92591	ASB16	ankyrin repeat and SOCS box-containing 16	-1.4733	-1.2533
401036	ASB18	ankyrin repeat and SOCS box-containing 18	-3.2117	-2.3627
57168	ASPHD2	Aspartate Beta-Hydroxylase Domain Containing 2	-4.6853	-2.8903
460	ASTN	astrotactin	0.6203	0.8077
55729	ATF7IP	activating transcription factor 7 interacting protein	-1.2576	-1.419
80063	ATF7IP2	activating transcription factor 7 interacting protein 2	0.615	1.1346
55102	ATG2B	Autophagy Related 2B	-2.5233	-1.9385
23192	ATG4B	ATG4 autophagy related 4 homolog B (S. cerevisiae)	-6.1363	-5.9236
23250	ATP11A	ATPase, Class VI, type 11A	1.6499	1.7462
79572	ATP13A3	ATPase type 13A3	-1.2156	-1.2296
10476	ATP5H	ATP synthase, H+ transporting, mitochondrial F0 complex, subunit d	0.7179	1.0366
27109	ATP5S	ATP synthase, H+ transporting, mitochondrial F0 complex, subunit s (factor B)	-1.3925	-1.1967
51606	ATP6V1H	ATPase, H+ transporting, lysosomal 50/57kDa, V1 subunit H	-1.1425	-0.5656
10079	ATP9A	ATPase, Class II, type 9A	-0.8709	-1.5138
56970	ATXN7L3	ataxin 7-like 3	0.5115	0.794
8312	AXIN1	axin 1	1.1972	1.0025
126792	B3GALT6	UDP-Gal:betaGal beta 1,3-galactosyltransferase polypeptide 6	-0.6876	-0.8272
575	BAI1	brain-specific angiogenesis inhibitor 1	2.0672	2.2649
55971	BAIAP2L1	BAI1-associated protein 2-like 1	-1.1636	-0.8374
8938	BAIAP3	BAI1-associated protein 3	-1.709	-1.5882
10409	BASP1	brain abundant, membrane attached signal protein 1	-2.0341	-0.962
582	BBS1	Bardet-Biedl syndrome 1	-1.1599	-0.861
85003	BFSP2-AS1	BFSP2 Antisense RNA 1	-4.9357	-4.9573
388553	BHMG1	Basic Helix-Loop-Helix And HMG-Box Containing 1	-3.8111	-3.2521
55909	BIN3	bridging integrator 3	-1.2299	-2.0948
659	BMPR2	bone morphogenetic protein receptor, type II (serine/threonine kinase)	-1.4292	-2.8753
51027	BOLA1	bolA-like 1 (E. coli)	0.4548	1.0795
10380	BPNT1	3'(2'), 5'-bisphosphate nucleotidase 1	-0.9541	-1.8715
54014	BRWD1	bromodomain and WD repeat domain containing 1	-0.9605	-0.9413
29068	BTBD15	BTB (POZ) domain containing 15	-2.7839	-2.4562
388419	BTBD17	BTB Domain Containing 17	-1.864	-1.6747
80135	BXDC5	brix domain containing 5	-0.6505	-0.5078
118461	C10orf71	chromosome 10 open reading frame 71	-2.6879	-1.9338
79946	C10orf95	chromosome 10 open reading frame 95	-4.0891	-3.4621
54494	C11orf71	Chromosome 11 Open Reading Frame 71	-1.6216	-2.0915
55017	C14orf119	chromosome 14 open reading frame 119	0.4596	1.0772
283951	C16orf91	Chromosome 16 Open Reading Frame 91	-0.9499	-0.811
83608	C18orf21	chromosome 18 open reading frame 21	-1.2649	-1.3945
128061	C1orf131	chromosome 1 open reading frame 131	0.3867	0.7446
339448	C1orf174	Chromosome 1 Open Reading Frame 174	1.9733	1.5516
54964	C1orf56	chromosome 1 open reading frame 56	-1.589	-0.8606
717	C2	complement component 2	-1.5848	-2.3302
128653	C20orf141	chromosome 20 open reading frame 141	-2.9067	-2.3615
83747	C20orf57	chromosome 20 open reading frame 57	-1.8841	-1.129
126567	C2CD4C	C2 Calcium Dependent Domain Containing 4C	-1.5306	-1.3104
79074	C2orf49	Chromosome 2 Open Reading Frame 49	-0.7109	-0.6383
57415	C3orf14	chromosome 3 open reading frame 14	-1.3115	-0.8788
55262	C7orf43	Chromosome 7 Open Reading Frame 43	-3.5777	-2.8469
286189	C8orf34-AS1	C8orf34 Antisense RNA 1	-4.5879	-4.0526
84909	C9orf3	chromosome 9 open reading frame 3	-3.3106	-3.2404
157927	C9orf62	chromosome 9 open reading frame 62	-1.4452	-0.9322
775	CACNA1C	calcium channel, voltage-dependent, L type, alpha 1C subunit	-3.1151	-1.9942
794	CALB2	calbindin 2, 29kDa (calretinin)	-0.6242	-0.6838
57662	CAMSAP3	Calmodulin Regulated Spectrin Associated Protein Family Member 3	-1.1082	-0.802
23589	CARHSP1	calcium regulated heat stable protein 1, 24kDa	-1.4658	-1.989
23729	CARKL	carbohydrate kinase-like	-0.7254	-1.3115
9607	CARTPT	CART Prepropeptide	-2.6207	-3.1985
93233	CCDC114	Coiled-Coil Domain Containing 114	-4.0522	-3.1757
84317	CCDC115	Coiled-Coil Domain Containing 115	-0.9121	-0.6445
223075	CCDC129	Coiled-Coil Domain Containing 129	-4.1893	-3.2686
149483	CCDC17	coiled-coil domain containing 17	-2.7579	-0.9602
91057	CCDC34	coiled-coil domain containing 34	0.8585	1.9046
387750	CCDC35	coiled-coil domain containing 35	-2.3044	-1.3669
90799	CCDC45	coiled-coil domain containing 45	2.1116	2.5083
51019	CCDC53	coiled-coil domain containing 53	-0.7002	-0.5197
168455	CCDC71L	Coiled-Coil Domain Containing 71 Like	-2.5873	-1.5111
124093	CCDC78	Coiled-Coil Domain Containing 78	-3.1715	-2.5827
317762	CCDC85C	Coiled-Coil Domain Containing 85C	-1.6124	-1.2596
55704	CCDC88A	Coiled-Coil Domain Containing 88A	-1.5183	-2.1615
90324	CCDC97	Coiled-Coil Domain Containing 97	-0.8451	-1.6624
6346	CCL1	chemokine (C-C motif) ligand 1	-2.3172	-1.74
6349|414062	CCL3L1|CCL3L3	chemokine (C-C motif) ligand 3-like 1|chemokine (C-C motif) ligand 3-like 3	-4.3745	-4.5606
894	CCND2	cyclin D2	-0.6874	-0.6157
908	CCT6A	chaperonin containing TCP1, subunit 6A (zeta 1)	0.363	0.5715
10694	CCT8	chaperonin containing TCP1, subunit 8 (theta)	-1.1465	-0.9503
934	CD24	CD24 antigen (small cell lung carcinoma cluster 4 antigen)	-2.2143	-3.8285
146722	CD300LF	CD300 antigen like family member F	-3.8981	-3.1874
969	CD69	CD69 antigen (p60, early T-cell activation antigen)	-3.5981	-1.781
995	CDC25C	cell division cycle 25C	-3.8004	-3.1077
998	CDC42	cell division cycle 42 (GTP binding protein, 25kDa)	-0.8064	-1.0146
8476	CDC42BPA	CDC42 binding protein kinase alpha (DMPK-like)	-2.1823	-2.0316
8476	CDC42BPA	CDC42 binding protein kinase alpha (DMPK-like)	0.4822	1.0855
988	CDC5L	CDC5 cell division cycle 5-like (S. pombe)	-0.8606	-2.2577
64072	CDH23	cadherin-like 23	-2.0342	-1.2545
8099	CDK2AP1	CDK2-associated protein 1	0.3674	0.6952
392265	CDK5P1	Cyclin Dependent Kinase 5 Pseudogene 1	-1.6696	-1.7478
80279	CDK5RAP3	CDK5 regulatory subunit associated protein 3	1.2615	1.6117
1021	CDK6	cyclin-dependent kinase 6	0.4398	0.9223
1022	CDK7	cyclin-dependent kinase 7 (MO15 homolog, Xenopus laevis, cdk-activating kinase)	0.8081	1.6565
344387	CDKL4	cyclin-dependent kinase-like 4	4.3858	4.8301
1084	CEACAM3	carcinoembryonic antigen-related cell adhesion molecule 3	-3.2019	-2.0346
1052	CEBPD	CCAAT/enhancer binding protein (C/EBP), delta	-1.4682	-0.6593
347549	CENPVL3	Centromere Protein V Like 3	1.8121	2.2484
144486	CEP83-DT	CEP83 Divergent Transcript	-1.5012	-1.0206
221223	CES7	carboxylesterase 7	-2.6317	-1.6893
29105	CFAP20	Cilia And Flagella Associated Protein 20	0.4972	0.8564
255101	CFAP65	Cilia And Flagella Associated Protein 65	-2.3766	-1.6531
94115|1082|114335|93659	CGB8|CGB|CGB1|CGB5	chorionic gonadotropin, beta polypeptide 8|chorionic gonadotropin, beta polypeptide|chorionic gonadotropin, beta polypeptide 1|chorionic gonadotropin, beta polypeptide 5	-4.1128	-3.2592
94115|93659	CGB8|CGB5	chorionic gonadotropin, beta polypeptide 8|chorionic gonadotropin, beta polypeptide 5	-2.9528	-2.2127
54927	CHCHD3	coiled-coil-helix-coiled-coil-helix domain containing 3	0.3453	0.8888
84303	CHCHD6	coiled-coil-helix-coiled-coil-helix domain containing 6	-0.8856	-1.4218
51287	CHCHD8	coiled-coil-helix-coiled-coil-helix domain containing 8	-1.7251	-1.8192
10523	CHERP	calcium homeostasis endoplasmic reticulum protein	0.7052	0.9095
1112	CHES1	checkpoint suppressor 1	0.609	0.9907
1121	CHM	choroideremia (Rab escort protein 1)	-1.7559	-1.6537
1123	CHN1	chimerin (chimaerin) 1	-2.1206	-0.914
26973	CHORDC1	cysteine and histidine-rich domain (CHORD)-containing 1	-0.7606	-0.5258
11261	CHP1	Calcineurin Like EF-Hand Protein 1	-1.3129	-0.9007
8646	CHRD	chordin	-2.4083	-3.8503
4166	CHST6	carbohydrate (N-acetylglucosamine 6-O) sulfotransferase 6	-7.1238	-7.44
55847	CISD1	CDGSH Iron Sulfur Domain 1	-1.0149	-0.9711
51192	CKLF	chemokine-like factor	2.3169	3.0314
23155	CLCC1	chloride channel CLIC-like 1	-0.9192	-0.854
23562	CLDN14	claudin 14	-1.9256	-1.7032
9080	CLDN9	claudin 9	-4.8926	-3.8283
9080	CLDN9	claudin 9	-3.9371	-3.1127
1047	CLGN	calmegin	0.8332	2.4111
390363	CLIC1P1	Chloride Intracellular Channel 1 Pseudogene 1	1.8321	2.44
1198	CLK3	CDC-like kinase 3	0.6954	1.1032
152100	CMC1	C-X9-C Motif Containing 1	-0.8843	-0.4812
55748	CNDP2	CNDP dipeptidase 2 (metallopeptidase M20 family)	-1.894	-1.5235
57472	CNOT6	CCR4-NOT transcription complex, subunit 6	0.5917	1.4291
1278	COL1A2	collagen, type I, alpha 2	-1.0538	-0.9081
1280	COL2A1	collagen, type II, alpha 1 (primary osteoarthritis, spondyloepiphyseal dysplasia, congenital)	-2.7096	-1.1645
1281	COL3A1	collagen, type III, alpha 1 (Ehlers-Danlos syndrome type IV, autosomal dominant)	-1.1324	-1.5603
1293	COL6A3	collagen, type VI, alpha 3	-1.6722	-0.8037
81035	COLEC12	collectin sub-family member 12	-1.6804	-1.7027
54939	COMMD4	COMM domain containing 4	0.3475	0.6437
1353	COX11	COX11 homolog, cytochrome c oxidase assembly protein (yeast)	0.4573	1.0125
1350	COX7C	cytochrome c oxidase subunit VIIc	1.148	1.9171
79869	CPSF7	Cleavage And Polyadenylation Specific Factor 7	0.3552	0.6974
1374	CPT1A	carnitine palmitoyltransferase 1A (liver)	-1.2022	-1.0943
1396	CRIP1	cysteine-rich protein 1 (intestinal)	-2.9571	-2.113
83716	CRISPLD2	cysteine-rich secretory protein LCCL domain containing 2	-2.139	-1.8873
54675	CRLS1	Cardiolipin Synthase 1	-1.4958	-1.1288
84809	CROCCP2	Ciliary Rootlet Coiled-Coil, Rootletin Pseudogene 2	-2.481	-1.8388
64784	CRTC3	CREB regulated transcription coactivator 3	-1.763	-1.8144
9946	CRYZL1	crystallin, zeta (quinone reductase)-like 1	-0.8421	-0.5806
1455	CSNK1G2	casein kinase 1, gamma 2	-1.0897	-1.627
340311|442780	CTAGE4|LOC442780	CTAGE family, member 4	3.1611	3.6403
1501	CTNND2	catenin (cadherin-associated protein), delta 2 (neural plakophilin-related arm-repeat protein)	2.1702	2.0757
11330	CTRC	chymotrypsin C (caldecrin)	-3.6413	-2.6921
1512	CTSH	cathepsin H	-1.7976	-1.1637
2017	CTTN	cortactin	-0.7369	-0.6689
57703	CWC22	CWC22 Spliceosome Associated Protein Homolog	-0.6184	-1.2322
2920	CXCL2	chemokine (C-X-C motif) ligand 2	-1.4337	-1.5083
203429	CXorf50	chromosome X open reading frame 50	-6.8953	-7.1184
1528	CYB5	cytochrome b-5	-3.1714	-2.355
54205	CYCS	cytochrome c, somatic	-1.0039	-0.7954
1556	CYP2B7P1	cytochrome P450, family 2, subfamily B, polypeptide 7 pseudogene 1	-4.2788	-3.6504
1576	CYP3A4	cytochrome P450, family 3, subfamily A, polypeptide 4	-3.4796	-2.7921
10858	CYP46A1	cytochrome P450, family 46, subfamily A, polypeptide 1	-3.841	-3.4815
1582	CYP8B1	cytochrome P450, family 8, subfamily B, polypeptide 1	-2.8492	-1.7707
1616	DAXX	death-associated protein 6	-0.8273	-1.0569
1632	DCI	dodecenoyl-Coenzyme A delta isomerase (3,2 trans-enoyl-Coenzyme A isomerase)	-1.4329	-0.9546
64421	DCLRE1C	DNA cross-link repair 1C (PSO2 homolog, S. cerevisiae)	-1.4337	-1.1024
167227	DCP2	DCP2 decapping enzyme homolog (S. cerevisiae)	-0.9578	-1.2172
127579	DCST2	DC-STAMP domain containing 2	-4.131	-3.6002
23564	DDAH2	dimethylarginine dimethylaminohydrolase 2	0.4302	0.6201
8853	DDEF2	development and differentiation enhancing factor 2	1.345	1.7272
23259	DDHD2	DDHD domain containing 2	0.6705	1.1822
1663|440081	DDX11|DDX12	DEAD/H (Asp-Glu-Ala-Asp/His) box polypeptide 11 (CHL1-like helicase homolog, S. cerevisiae)|DEAD/H (Asp-Glu-Ala-Asp/His) box polypeptide 12 (CHL1-like helicase homolog, S. cerevisiae)	-2.1568	-2.4723
8653	DDX3Y	DEAD (Asp-Glu-Ala-Asp) box polypeptide 3, Y-linked	-6.1069	-4.2695
26063	DECR2	2,4-dienoyl CoA reductase 2, peroxisomal	-1.465	-0.7442
7913	DEK	DEK oncogene (DNA binding)	-0.6995	-1.328
8562	DENR	density-regulated protein	-0.5458	-0.4838
1674	DES	desmin	-1.8714	-1.7891
1687	DFNA5	deafness, autosomal dominant 5	-1.6174	-0.9335
1719	DHFR	dihydrofolate reductase	0.6779	2.0481
56898	DHRS6	dehydrogenase/reductase (SDR family) member 6	-0.542	-0.36
170506	DHX36	DEAH (Asp-Glu-Ala-His) box polypeptide 36	-1.1987	-0.6336
64150	DIO3OS	deiodinase, iodothyronine, type III opposite strand	-3.1468	-3.6242
1749	DLX5	distal-less homeobox 5	-3.4487	-2.5044
63946	DMRTC2	DMRT-like family C2	-1.5651	-1.219
131118	DNAJC19	DnaJ (Hsp40) homolog, subfamily C, member 19	0.8888	1.0732
5611	DNAJC3	DnaJ (Hsp40) homolog, subfamily C, member 3	-2.2059	-3.1993
144132	DNHD1	dynein heavy chain domain 1	-1.2148	-1.398
554175|390604	DNM1P33|LOC390604	Dynamin 1 Pseudogene 33|null	-1.9505	-1.3917
440290	DNM1P35	Dynamin 1 Pseudogene 35	-2.85	-1.7587
1786	DNMT1	DNA (cytosine-5-)-methyltransferase 1	-0.8653	-0.4831
64180	DPEP3	dipeptidase 3	-3.5551	-3.153
92715	DPH7	Diphthamide Biosynthesis 7	0.9675	1.1118
1806	DPYD	dihydropyrimidine dehydrogenase	-0.9474	-0.764
79980	DSN1	DSN1 Homolog, MIS12 Kinetochore Complex Component	-0.9124	-2.5069
144383	DSPA2D	Interferon Induced Transmembrane Protein 3 Pseudogene	-1.0722	-0.8657
54920	DUS2L	dihydrouridine synthase 2-like (SMM1, S. cerevisiae)	-2.0306	-2.5007
11266	DUSP12	dual specificity phosphatase 12	-1.1384	-0.9878
63904	DUSP21	dual specificity phosphatase 21	-3.7812	-2.7875
9149	DYRK1B	dual-specificity tyrosine-(Y)-phosphorylation regulated kinase 1B	-4.0408	-3.6328
55268	ECHDC2	enoyl Coenzyme A hydratase domain containing 2	-1.5361	-1.3438
79746	ECHDC3	enoyl Coenzyme A hydratase domain containing 3	-2.415	-1.9174
23392	ECPAS	Ecm29 Proteasome Adaptor And Scaffold	2.3423	2.9915
1901	EDG1	endothelial differentiation, sphingolipid G-protein-coupled receptor, 1	-0.5973	-1.047
1915|81575	EEF1A1|DKFZP434F0318	eukaryotic translation elongation factor 1 alpha 1	1.0849	1.4855
1936	EEF1D	eukaryotic translation elongation factor 1 delta (guanine nucleotide exchange protein)	0.6358	0.611
196549	EEF1DP3	Eukaryotic Translation Elongation Factor 1 Delta Pseudogene 3	1.3125	1.3099
80820	EEPD1	Endonuclease/Exonuclease/Phosphatase Family Domain Containing 1	1.4727	1.3234
221154	EFHA1	EF-hand domain family, member A1	-0.9233	-0.6374
1942	EFNA1	ephrin-A1	-1.6054	-1.8843
1949	EFNB3	ephrin-B3	-1.8107	-2.0215
1953	EGFL3	EGF-like-domain, multiple 3	-2.6968	-2.0711
1955	EGFL5	EGF-like-domain, multiple 5	-2.511	-2.9673
65989	EGFL9	EGF-like-domain, multiple 9	-2.4372	-0.999
23301	EHBP1	EH domain binding protein 1	-0.8023	-0.6669
10938	EHD1	EH-domain containing 1	1.4678	2.2649
10289	EIF1B	Eukaryotic Translation Initiation Factor 1B	-0.621	-0.581
3646	EIF3S6	eukaryotic translation initiation factor 3, subunit 6 48kDa	1.9072	2.6091
1977	EIF4E	eukaryotic translation initiation factor 4E	0.8503	1.2908
9470	EIF4E2	eukaryotic translation initiation factor 4E member 2	0.5289	0.6401
1991	ELA2	elastase 2, neutrophil	-3.2332	-1.8991
114794	ELFN2	Extracellular Leucine Rich Repeat And Fibronectin Type III Domain Containing 2	-4.6303	-3.7155
2002	ELK1	ELK1, member of ETS oncogene family	-1.8355	-2.8743
8178	ELL	elongation factor RNA polymerase II	-4.0886	-4.0662
79767	ELMO3	engulfment and cell motility 3 (ced-12 homolog, C. elegans)	-2.9547	-2.1503
284361	EMC10	ER Membrane Protein Complex Subunit 10	-0.5378	-0.5207
197342	EME2	essential meiotic endonuclease 1 homolog 2 (S. pombe)	-3.2421	-3.3992
5168	ENPP2	ectonucleotide pyrophosphatase/phosphodiesterase 2 (autotaxin)	-2.2875	-1.5261
339221	ENPP7	ectonucleotide pyrophosphatase/phosphodiesterase 7	-2.7692	-1.451
56943	ENY2	enhancer of yellow 2 homolog (Drosophila)	-0.8529	-0.5939
2037	EPB41L2	erythrocyte membrane protein band 4.1-like 2	0.5664	0.9132
55380	EPS15L2	epidermal growth factor receptor pathway substrate 15-like 2	1.9968	2.1623
94240	EPSTI1	epithelial stromal interaction 1 (breast)	-1.5665	-1.0407
26284	ERAL1	Era G-protein-like 1 (E. coli)	-0.8912	-0.9353
11082	ESM1	endothelial cell-specific molecule 1	2.1259	2.3162
55500	ETNK1	ethanolamine kinase 1	-0.431	-0.8906
54932	EXD3	Exonuclease 3'-5' Domain Containing 3	-1.8271	-1.9838
116349	EXOC3-AS1	EXOC3 Antisense RNA 1	-1.3907	-0.8559
54536	EXOC6	exocyst complex component 6	0.6161	0.7339
54512	EXOSC4	exosome component 4	-1.8032	-1.8853
11340	EXOSC8	exosome component 8	1.0586	1.9071
2139	EYA2	eyes absent homolog 2 (Drosophila)	-5.5934	-5.6169
2167	FABP4	fatty acid binding protein 4, adipocyte	-2.4433	-1.3851
63901	FAM111A	Family With Sequence Similarity 111 Member A	0.8014	1.0888
199786	FAM129C	Family With Sequence Similarity 129 Member C	-2.4161	-1.9139
148753	FAM163A	Family With Sequence Similarity 163 Member A	-2.7981	-2.4051
345757	FAM174A	Family With Sequence Similarity 174 Member A	-1.2804	-2.2682
51252	FAM178B	Family With Sequence Similarity 178 Member B	-2.1877	-2.564
285550	FAM200B	Family With Sequence Similarity 200 Member B	-1.1975	-0.5429
116151	FAM210B	Family With Sequence Similarity 210 Member B	-0.8698	-0.6892
23591	FAM215A	Family With Sequence Similarity 215 Member A	-3.0623	-2.9295
203259	FAM219A	Family With Sequence Similarity 219 Member A	-1.152	-1.7916
404636	FAM45A	family with sequence similarity 45, member A	-0.7397	-0.8373
284418	FAM71E2	Family With Sequence Similarity 71 Member E2	-2.4769	-1.0817
441331	FAM90A11P	family with sequence similarity 90, member A11 pseudogene	-2.0678	-1.8667
403315	FAM92A3	family with sequence similarity 92, member A3	1.219	1.3871
22909	FAN1	FANCD2 And FANCI Associated Nuclease 1	0.5573	0.6859
2203	FBP1	fructose-1,6-bisphosphatase 1	-0.9884	-1.3509
64319	FBS1	fibrosin 1	-1.6688	-1.4348
146330	FBXL16	F-box and leucine-rich repeat protein 16	-2.1137	-1.8065
54620	FBXL19	F-box and leucine-rich repeat protein 19	-0.9798	-1.2018
26224	FBXL3	F-box and leucine-rich repeat protein 3	-1.043	-1.1474
55336	FBXL8	F-box and leucine-rich repeat protein 8	-2.1602	-1.811
23219	FBXO28	F-box protein 28	-0.9084	-0.8429
89848	FCHSD1	FCH and double SH3 domains 1	-1.4855	-1.837
2220	FCN2	ficolin (collagen/fibrinogen domain containing lectin) 2 (hucolin)	-1.5934	-1.8155
89846	FGD3	FYVE, RhoGEF and PH domain containing 3	-2.7031	-1.9397
2246	FGF1	fibroblast growth factor 1 (acidic)	-2.899	-1.9637
387628	FGF7P6	Fibroblast Growth Factor 7 Pseudogene 6	-0.6772	-0.8543
2266	FGG	fibrinogen gamma chain	-4.6967	-5.157
85462	FHDC1	FH2 Domain Containing 1	-4.0454	-4.2835
84929	FIBCD1	fibrinogen C domain containing 1	-3.7263	-2.8233
84922	FIZ1	FLT3 Interacting Zinc Finger 1	-1.0576	-1.5675
51303	FKBP11	FK506 binding protein 11, 19 kDa	0.7847	1.4366
55033	FKBP14	FK506 binding protein 14, 22 kDa	-1.4793	-2.9845
79907	FLJ14126	null	-1.2267	-1.4957
79972	FLJ14327	null	-1.9351	-1.9566
389389	FLJ90086	null	-4.5605	-4.1333
23360	FNBP4	formin binding protein 4	0.737	1.3188
8061	FOSL1	FOS-like antigen 1	-3.4388	-3.8145
3171	FOXA3	forkhead box A3	1.6056	2.4893
2291	FOXG1A	forkhead box G1A	-7.0372	-6.509
668	FOXL2	forkhead box L2	-2.5791	-1.8858
2305	FOXM1	forkhead box M1	-2.7759	-2.0654
2483	FRG1	FSHD region gene 1	0.3785	0.7752
6624	FSCN1	fascin homolog 1, actin-bundling protein (Strongylocentrotus purpuratus)	-2.0506	-1.6831
11167	FSTL1	follistatin-like 1	-0.8018	-3.4325
2495	FTH1	ferritin, heavy polypeptide 1	1.199	1.2408
139431	FTH1P14	Ferritin Heavy Chain 1 Pseudogene 14	3.2223	3.2771
2512	FTL	ferritin, light polypeptide	-0.8278	-0.4563
64400	FTS	fused toes homolog (mouse)	0.7312	1.1723
139341	FUNDC1	FUN14 domain containing 1	-0.9159	-0.527
170384	FUT11	fucosyltransferase 11 (alpha (1,3) fucosyltransferase)	-2.0501	-1.9923
53826	FXYD6	FXYD domain containing ion transport regulator 6	-1.6639	-1.292
53822	FXYD7	FXYD domain containing ion transport regulator 7	-4.6859	-3.2683
8322	FZD4	frizzled homolog 4 (Drosophila)	-1.1857	-0.6749
50486	G0S2	G0/G1switch 2	-1.4964	-0.816
2537	G1P3	interferon, alpha-inducible protein (clone IFI-6-16)	-1.7459	-2.3669
2549	GAB1	GRB2-associated binding protein 1	-2.4969	-1.7414
117248	GALNTL2	UDP-N-acetyl-alpha-D-galactosamine:polypeptide N-acetylgalactosaminyltransferase-like 2	-0.9749	-1.0417
84253	GARNL3	GTPase activating Rap/RanGAP domain-like 3	-2.0391	-1.042
246176	GAS2L2	growth arrest-specific 2 like 2	-4.4344	-2.9767
2624	GATA2	GATA binding protein 2	-4.2189	-4.1953
2629|2630	GBA|GBAP	glucosidase, beta; acid (includes glucosylceramidase)|glucosidase, beta; acid, pseudogene	-4.2321	-4.9243
2634	GBP2	guanylate binding protein 2, interferon-inducible	-1.5819	-1.4451
2637	GBX2	gastrulation brain homeobox 2	-1.939	-1.3156
2650	GCNT1	glucosaminyl (N-acetyl) transferase 1, core 2 (beta-1,6-N-acetylglucosaminyltransferase)	-1.2222	-1.0597
23163	GGA3	golgi associated, gamma adaptin ear containing, ARF binding protein 3	-0.8727	-0.7719
199720	GGN	gametogenetin	-2.3819	-1.3552
28964	GIT1	G protein-coupled receptor kinase interactor 1	-1.9548	-2.3163
219770	GJD4	Gap Junction Protein Delta 4	-4.1248	-2.8712
2720	GLB1	galactosidase, beta 1	0.5286	1.0665
169792	GLIS3	GLIS family zinc finger 3	-4.0643	-2.9423
9630	GNA14	guanine nucleotide binding protein (G protein), alpha 14	-2.0966	-1.1548
23015	GOLGA8A	golgi autoantigen, golgin subfamily a, 8A	0.4528	1.0576
2812	GP1BB	glycoprotein Ib (platelet), beta polypeptide	-1.8415	-1.6432
150763	GPAT2	Glycerol-3-Phosphate Acyltransferase 2, Mitochondrial	-2.2855	-1.8521
150763	GPAT3	Glycerol-3-Phosphate Acyltransferase 2, Mitochondrial	-1.9446	-1.3654
151306	GPBAR1	G protein-coupled bile acid receptor 1	-2.035	-1.4596
2822	GPLD1	glycosylphosphatidylinositol specific phospholipase D1	-2.521	-2.0355
2859	GPR35	G protein-coupled receptor 35	-2.5595	-2.9049
9283	GPR37L1	G-protein coupled receptor 37 like 1	-1.508	-1.4525
2888	GRB14	growth factor receptor-bound protein 14	0.9604	1.3617
2885	GRB2	growth factor receptor-bound protein 2	-1.1932	-0.5865
9687	GREB1	Growth Regulating Estrogen Receptor Binding 1	-2.8802	-3.2022
83743	GRWD1	glutamate-rich WD repeat containing 1	0.5212	1.3829
54103	GSAP	Gamma-Secretase Activating Protein	1.4784	1.8123
23708	GSPT2	G1 to S phase transition 2	-1.3284	-1.5557
404672	GTF2H5	general transcription factor IIH, polypeptide 5	-0.8873	-0.904
9569	GTF2IRD1	GTF2I repeat domain containing 1	-0.4814	-0.4821
112495	GTF3C6	General Transcription Factor IIIC Subunit 6	0.3041	1.0594
29083	GTPBP8	GTP Binding Protein 8 (Putative)	-1.2866	-1.0006
51454	GULP1	GULP, engulfment adaptor PTB domain containing 1	-1.2623	-1.2033
2996	GYPE	glycophorin E	-3.9256	-2.8637
3004	GZMM	granzyme M (lymphocyte met-ase 1)	-1.9879	-0.7692
8971	H1FX	H1 histone family, member X	-1.2092	-1.6098
9555	H2AFY	H2A histone family, member Y	-0.4949	-0.8739
3030	HADHA	hydroxyacyl-Coenzyme A dehydrogenase/3-ketoacyl-Coenzyme A thiolase/enoyl-Coenzyme A hydratase (trifunctional protein), alpha subunit	-1.7833	-1.5057
57817	HAMP	hepcidin antimicrobial peptide	-2.6695	-1.3445
10866	HCP5	HLA complex P5	-1.4616	-1.1865
10870	HCST	hematopoietic cell signal transducer	-1.1942	-1.8436
25938	HEATR5A	HEAT Repeat Containing 5A	-0.7978	-1.0521
283450	HECTD4	HECT Domain E3 Ubiquitin Protein Ligase 4	-3.6077	-2.3276
113510	HELQ	Helicase, POLQ Like	-0.7145	-2.2166
388585	HES5	hairy and enhancer of split 5 (Drosophila)	-2.5409	-2.5632
124790	HEXIM2	hexamthylene bis-acetamide inducible 2	-0.8987	-1.2426
64645	HIAT1	hippocampus abundant transcript 1	0.6718	0.9453
283987	HID1	HID1 Domain Containing	-1.0415	-0.9872
3094	HINT1	histidine triad nucleotide binding protein 1	2.6339	3.5356
9026	HIP1R	Huntingtin Interacting Protein 1 Related	-1.115	-1.0965
27247	HIRIP5	HIRA interacting protein 5	-0.5364	-0.4923
8336	HIST1H2AM	histone 1, H2am	-1.1972	-1.7943
3018	HIST1H2BB	histone 1, H2bb	1.6735	1.5632
8364	HIST1H4C	histone 1, H4c	-1.5158	-1.3008
8360	HIST1H4D	histone 1, H4d	-1.2978	-0.8443
8361	HIST1H4F	histone 1, H4f	-1.2175	-0.6857
121504	HIST4H4	histone 4, H4	-4.4458	-2.6601
3107	HLA-C	major histocompatibility complex, class I, C	2.3648	3.2723
3120	HLA-DQB2	major histocompatibility complex, class II, DQ beta 2	-2.8788	-2.0528
10362	HMG20B	high-mobility group 20B	-1.3624	-1.8633
3159	HMGA1	high mobility group AT-hook 1	-4.4312	-5.2223
441795	HMGB3P27	High Mobility Group Box 3 Pseudogene 27	1.3097	1.3601
3150	HMGN1	high-mobility group nucleosome binding domain 1	-1.0911	-0.5347
3150	HMGN1	high-mobility group nucleosome binding domain 1	1.4796	2.0837
3151	HMGN2	high-mobility group nucleosomal binding domain 2	0.9196	1.9537
9324	HMGN3	high mobility group nucleosomal binding domain 3	-0.7869	-0.6733
51155	HN1	hematological and neurological expressed 1	0.5871	1.038
3178|389674	HNRPA1|HNRPA1P4	heterogeneous nuclear ribonucleoprotein A1|heterogeneous nuclear ribonucleoprotein A1 pseudogene 4	0.8436	1.6988
3183	HNRPC	heterogeneous nuclear ribonucleoprotein C (C1/C2)	0.4413	0.7107
3190	HNRPK	heterogeneous nuclear ribonucleoprotein K	-0.7975	-0.6816
4670	HNRPM	heterogeneous nuclear ribonucleoprotein M	-1.0043	-0.9512
3268	HRBL	HIV-1 Rev binding protein-like	-1.992	-1.2156
3268	HRBL	HIV-1 Rev binding protein-like	-1.3703	-0.64
3275	HRMT1L1	HMT1 hnRNP methyltransferase-like 1 (S. cerevisiae)	-0.7643	-0.542
259217	HSPA12A	heat shock 70kDa protein 12A	-1.3724	-1.123
27336	HTATSF1	HIV-1 Tat specific factor 1	-1.1937	-0.8846
3352	HTR1D	5-hydroxytryptamine (serotonin) receptor 1D	-3.8942	-2.429
3357	HTR2B	5-hydroxytryptamine (serotonin) receptor 2B	2.353	3.2537
54768	HYDIN	hydrocephalus inducing	-2.2588	-2.087
23379	ICE1	Interactor Of Little Elongation Complex ELL Subunit 1	-0.6383	-1.2472
389792	IER5L	immediate early response 5-like	-2.5194	-2.664
387733	IFITM5	Interferon Induced Transmembrane Protein 5	-2.2078	-1.7387
3482	IGF2R	insulin-like growth factor 2 receptor	1.1098	1.284
147920	IGFL2	IGF Like Family Member 2	-4.334	-3.3388
3502|3500|3507	IGHG3|IGHG1|IGHM	immunoglobulin heavy constant gamma 3 (G3m marker)|immunoglobulin heavy constant gamma 1 (G1m marker)|immunoglobulin heavy constant mu	-3.851	-2.1266
3508	IGHMBP2	immunoglobulin mu binding protein 2	-1.7849	-1.6762
492311	IGIP	IgA Inducing Protein	2.213	2.5515
3514	IGKC	immunoglobulin kappa constant	-1.939	-3.2743
402665	IGLON5	IgLON Family Member 5	-1.947	-1.6298
53342	IL17D	interleukin 17D	1.3723	1.8407
23765	IL17R	interleukin 17 receptor	-2.1433	-1.2626
3557	IL1RN	interleukin 1 receptor antagonist	-4.1439	-2.2651
50604	IL20	interleukin 20	-2.9717	-1.3072
246778	IL27	interleukin 27	-3.7181	-2.51
9466	IL27RA	interleukin 27 receptor, alpha	-3.687	-2.9573
3613	IMPA2	inositol(myo)-1(or 4)-monophosphatase 2	-2.2549	-1.3486
51763	INPP5K	Inositol Polyphosphate-5-Phosphatase K	-0.6105	-0.8604
3630	INS	insulin	-1.7022	-1.3156
3642	INSM1	insulinoma-associated 1	-1.6499	-1.7594
55756	INTS9	Integrator Complex Subunit 9	-1.0983	-1.0474
389123	IQCF2	IQ motif containing F2	-3.3345	-2.146
3663	IRF5	interferon regulatory factor 5	-2.1456	-1.6312
51477	ISYNA1	Inositol-3-Phosphate Synthase 1	-3.2155	-3.2082
8515	ITGA10	integrin, alpha 10	-2.276	-1.9917
3691	ITGB4	integrin, beta 4	-5.0351	-5.0855
3710	ITPR3	inositol 1,4,5-triphosphate receptor, type 3	-0.6955	-1.3107
162073	ITPRIPL2	ITPRIP Like 2	-1.4343	-1.4494
182	JAG1	jagged 1 (Alagille syndrome)	0.6056	0.74
5927	JARID1A	Jumonji, AT rich interactive domain 1A (RBBP2-like)	-1.0255	-2.4545
221037	JMJD1C	jumonji domain containing 1C	-1.415	-1.1445
10899	JTB	jumping translocation breakpoint	-0.8107	-0.6403
3725	JUN	v-jun sarcoma virus 17 oncogene homolog (avian)	-2.0644	-2.9458
3728	JUP	junction plakoglobin	-0.9169	-1.2198
126823|84449	KARCA1|ZNF333	zinc finger protein 333	-0.9183	-0.7858
23254	KAZN	Kazrin, Periplakin Interacting Protein	-7.7968	-7.5973
114818	KBTBD9	kelch repeat and BTB (POZ) domain containing 9	-1.3367	-2.3731
3748	KCNC3	potassium voltage-gated channel, Shaw-related subfamily, member 3	-3.3003	-2.6098
56660	KCNK12	potassium channel, subfamily K, member 12	-1.671	-1.9681
8645	KCNK5	potassium channel, subfamily K, member 5	-1.7906	-2.421
283219	KCTD21	Potassium Channel Tetramerization Domain Containing 21	-2.0302	-1.2866
79932	KIAA0319L	KIAA0319-like	-1.2263	-1.68
57501	KIAA1257	KIAA1257	-2.4412	-1.7998
3804	KIR2DL3	killer cell immunoglobulin-like receptor, two domains, long cytoplasmic tail, 3	-2.031	-1.3101
10365	KLF2	Kruppel-like factor 2 (lung)	-1.2403	-1.259
51274	KLF3	Kruppel-like factor 3 (basic)	-3.5818	-4.9046
166348	KLHDC6	kelch domain containing 6	-4.1897	-3.4885
113730	KLHDC7B	kelch domain containing 7B	-4.4002	-4.296
3868|3861	KRT16|KRT14	keratin 16 (focal non-epidermolytic palmoplantar keratoderma)|keratin 14 (epidermolysis bullosa simplex, Dowling-Meara, Koebner)	-0.505	-1.1161
85294|85296|81872	KRTAP2-4|KRTAP2-2|KRTAP2-1	keratin associated protein 2-4|keratin associated protein 2-2|keratin associated protein 2-1	-1.7645	-1.1995
83896	KRTAP3-1	keratin associated protein 3-1	-4.9126	-3.7233
3889	KRTHB3	keratin, hair, basic, 3	-5.7221	-5.1172
3890	KRTHB4	keratin, hair, basic, 4	-2.9942	-2.3757
55353	LAPTM4B	lysosomal associated protein transmembrane 4 beta	0.9589	-2.4729
9113	LATS1	LATS, large tumor suppressor, homolog 1 (Drosophila)	-5.7066	-4.6716
26239	LCE2B	late cornified envelope 2B	-3.143	-3.3046
23641	LDOC1	leucine zipper, down-regulated in cancer 1	-1.9451	-3.6713
3956	LGALS1	lectin, galactoside-binding, soluble, 1 (galectin 1)	-1.2214	-0.9179
375323	LHFPL4	LHFPL Tetraspan Subfamily Member 4	-2.81	-2.849
3976	LIF	leukemia inhibitory factor (cholinergic differentiation factor)	-1.516	-1.6197
11006	LILRB4	leukocyte immunoglobulin-like receptor, subfamily B (with TM and ITIM domains), member 4	1.4896	1.3162
285908	LINC00174	Long Intergenic Non-Protein Coding RNA 174	-3.2338	-3.4737
400643	LINC00668	Long Intergenic Non-Protein Coding RNA 668	-4.0713	-2.7949
399844	LINC01002	Long Intergenic Non-Protein Coding RNA 1002	-1.8679	-2.4181
338799	LINC01089	Long Intergenic Non-Protein Coding RNA 1089	-0.9831	-0.6875
283332	LINC02396	Long Intergenic Non-Protein Coding RNA 2396	-4.7918	-4.6133
84298	LLPH	LLP Homolog, Long-Term Synaptic Facilitation Factor	-1.4715	-2.3956
4008	LMO7	LIM domain 7	1.0954	1.3382
137829	LOC137829	null	-1.385	-1.1358
147343	LOC147343	null	0.5682	1.1975
151154	LOC151154	null	-2.6515	-1.5963
151273	LOC151273	null	-1.7571	-1.1466
153546	LOC153546	null	-2.6316	-1.8655
154761|285966	LOC154761|TCAF2	null|TRPM8 Channel Associated Factor 2	-4.0675	-3.8732
202347	LOC202347	null	0.7632	0.7048
219690	LOC219690	null	-3.5171	-3.0024
284600	LOC284600	null	1.6428	2.8839
284930	LOC284930	null	-3.0301	-1.5717
285299	LOC285299	null	-5.7884	-5.2044
285944	LOC285944	null	-3.0743	-2.2519
286073|619348	LOC286073|C8orf73	chromosome 8 open reading frame 73	-1.5291	-1.5488
286149	LOC286149	null	-4.6001	-3.6659
286178	LOC286178	null	-2.6275	-2.6315
339162	LOC339162	null	-3.3974	-3.4947
339803	LOC339803	null	-1.3988	-1.5188
339902	LOC339902	HCG1813818	-4.3582	-2.9588
342659	LOC342659	null	1.398	1.4182
342659	LOC342659	null	1.4098	1.6542
388628	LOC388628	null	-4.7322	-4.0128
388822	LOC388822	null	0.8686	1.4027
389705	LOC389705	Histone PARylation Factor 1 Pseudogene	0.5295	1.1301
389772	LOC389772	null	-2.5849	-1.9915
389904	LOC389904	null	-3.5153	-2.9119
390683	LOC390683	null	-2.1498	-1.7405
390944	LOC390944	null	0.8994	1.6294
391088	LOC391088	null	-5.8906	-4.0875
391241	LOC391241	null	-2.5708	-2.6402
391427	LOC391427	null	-3.2386	-2.5624
391776	LOC391776	null	-3.5033	-3.1615
391800	LOC391800	null	1.0217	1.4445
392550	LOC392550	null	1.9088	2.1859
392997|442726	LOC392997|RPS17P12	null|Ribosomal Protein S17 Pseudogene 12	2.9009	3.4719
399986	LOC399986	null	-2.683	-2.0227
400509|440352	LOC400509|SNX29P2	null|Sorting Nexin 29 Pseudogene 2	-3.5626	-3.4794
400590	LOC400590	null	-4.082	-2.8968
400923	LOC400923	null	-3.2848	-4.071
401016	LOC401016	null	3.8972	4.4575
401068	LOC401068	null	-1.6301	-1.735
401855	LOC401855	null	-3.6917	-2.5443
402095	LOC402095	null	0.5606	1.1892
402538|442570	LOC402538|LOC442570	null	-4.197	-3.9521
402709|346521	LOC402709|LOC346521	null	3.4636	4.3865
440186	LOC440186	null	-4.1921	-4.063
440539	LOC440539	null	0.8153	1.4658
440668	LOC440668	null	1.3728	1.397
440710	LOC440710	null	-4.2701	-3.8145
440713	LOC440713	null	0.8204	1.4333
440793|440801|440797	LOC440793|LOC440801|LOC440797	null	-5.1543	-4.0301
440828	LOC440828	null	1.224	1.5489
440848	LOC440848	null	-3.6241	-3.0099
440984	LOC440984	null	-4.0281	-2.8174
441111	LOC441111	null	-3.6734	-2.136
441113	LOC441113	null	1.7001	2.2697
441147	LOC441147	null	0.7547	1.214
441204	LOC441204	null	0.8987	2.0345
441241|441244	LOC441241|LOC441244	Vitamin K Epoxide Reductase Complex Subunit 1 Like 1 Pseudogene	0.9297	1.4754
441497	LOC441497	null	2.2609	2.3988
441617	LOC441617	null	-3.709	-3.9699
441728	LOC441728	Golgin-Like Pseudogene	-3.217	-2.1707
441748	LOC441748	null	-2.4199	-1.2647
441894	LOC441894	null	1.0137	1.5237
442059	LOC442059	null	4.073	4.4416
442513	LOC442513	null	1.6821	2.3578
442515	LOC442515	null	0.9759	1.1672
442598	LOC442598	null	1.1679	1.7512
497256	LOC497256	null	2.1286	2.2515
90110	LOC90110	null	-1.2323	-1.6706
64900	LPIN3	lipin 3	-2.4858	-1.4768
55791	LRIF1	Ligand Dependent Nuclear Receptor Interacting Factor 1	-1.2763	-2.0584
4043	LRPAP1	low density lipoprotein receptor-related protein associated protein 1	-1.2006	-1.0069
55631	LRRC40	leucine rich repeat containing 40	-0.7083	-1.0814
55379	LRRC59	Leucine Rich Repeat Containing 59	-0.709	-0.6559
65999	LRRC61	Leucine Rich Repeat Containing 61	-2.152	-1.2084
149499	LRRC71	Leucine Rich Repeat Containing 71	-1.626	-2.1623
120892	LRRK2	leucine-rich repeat kinase 2	-0.6485	-1.884
221091	LRRN4CL	LRRN4 C-Terminal Like	-6.5472	-5.9678
10446	LRRN5	leucine rich repeat neuronal 5	-2.964	-2.0283
654429	LRTM2	leucine-rich repeats and transmembrane domains 2	-3.7226	-3.0375
4053	LTBP2	latent transforming growth factor beta binding protein 2	1.8298	2.8628
4060	LUM	lumican	-1.6432	-1.3736
286343	LURAP1L	Leucine Rich Adaptor Protein 1 Like	-0.7479	-0.9145
80740	LY6G6C	lymphocyte antigen 6 complex, locus G6C	-2.3682	-1.7353
90624	LYRM7	LYR Motif Containing 7	-2.2594	-2.4586
201229	LYRM9	LYR Motif Containing 9	-0.9159	-0.6769
4069|10859	LYZ|LILRB1	lysozyme (renal amyloidosis)|leukocyte immunoglobulin-like receptor, subfamily B (with TM and ITIM domains), member 1	0.5369	0.8469
8216	LZTR1	leucine-zipper-like transcription regulator 1	-0.8281	-0.8656
11178	LZTS1	leucine zipper, putative tumor suppressor 1	-3.8486	-3.3017
140733	MACROD2	MACRO Domain Containing 2	-2.49	-1.784
4097	MAFG	v-maf musculoaponeurotic fibrosarcoma oncogene homolog G (avian)	2.2132	2.6931
10916	MAGED2	melanoma antigen family D, 2	1.08	1.0036
283129	MAJIN	Membrane Anchored Junction Protein	1.3139	1.5693
8649	MAP2K1IP1	mitogen-activated protein kinase kinase 1 interacting protein 1	-4.0727	-3.2853
9175	MAP3K13	mitogen-activated protein kinase kinase kinase 13	-0.9443	-1.0012
4217	MAP3K5	mitogen-activated protein kinase kinase kinase 5	-1.383	-0.6622
225689	MAPK15	mitogen-activated protein kinase 15	-3.4974	-2.8514
51275	MAPKAPK5-AS1	MAPKAPK5 Antisense RNA 1	0.355	0.4683
2011	MARK2	MAP/microtubule affinity-regulating kinase 2	-2.9614	-3.8748
9782	MATR3	matrin 3	-0.5794	-0.6364
153364	MBLAC2	Metallo-Beta-Lactamase Domain Containing 2	-3.947	-3.4119
8720	MBTPS1	membrane-bound transcription factor peptidase, site 1	-1.1391	-0.8368
23263	MCF2L	MCF.2 cell line derived transforming sequence-like	-1.1253	-2.2762
4171	MCM2	MCM2 minichromosome maintenance deficient 2, mitotin (S. cerevisiae)	-2.4762	-1.6024
10445	MCRS1	microspherule protein 1	-1.2787	-1.2446
84466	MEGF10	Multiple EGF Like Domains 10	-3.8952	-4.2482
4212	MEIS2	Meis1, myeloid ecotropic viral integration site 1 homolog 2 (mouse)	0.6248	1.0897
124512	METTL23	Methyltransferase Like 23	-0.9997	-0.5962
10227	MFSD10	Major Facilitator Superfamily Domain Containing 10	-1.3756	-0.8683
146664	MGAT5B	mannosyl (alpha-1,6-)-glycoprotein beta-1,6-N-acetyl-glucosaminyltransferase, isozyme B	-2.431	-2.3047
285048	MGC40574	null	-3.2528	-3.4393
4258	MGST2	microsomal glutathione S-transferase 2	1.4178	1.8051
80013	MINDY3	MINDY Lysine 48 Deubiquitinase 3	-1.6914	-1.1185
116829	MINOS1P1	Mitochondrial Inner Membrane Organizing System 1 Pseudogene 1	1.2456	2.0153
253868	MIR1-1HG-AS1	MIR1-1HG Antisense RNA 1	2.3425	2.4841
4292	MLH1	mutL homolog 1, colon cancer, nonpolyposis type 2 (E. coli)	-1.4726	-0.9538
55904	MLL5	myeloid/lymphoid or mixed-lineage leukemia 5 (trithorax homolog, Drosophila)	-2.1757	-3.626
4302	MLLT6	myeloid/lymphoid or mixed-lineage leukemia (trithorax homolog, Drosophila); translocated to, 6	1.6986	2.4882
22877	MLXIP	MLX interacting protein	-2.3082	-2.6531
4335	MNT	MAX binding protein	-1.0084	-0.7859
79710	MORC4	MORC family CW-type zinc finger 4	1.2849	1.59
4351	MPI	mannose phosphate isomerase	-0.5499	-0.6917
4358	MPV17	MpV17 transgene, murine homolog, glomerulosclerosis	0.5917	1.1294
9019	MPZL1	myelin protein zero-like 1	-0.9671	-0.7801
117195	MRGPRX3	MAS-related GPR, member X3	-4.0418	-3.3035
65008	MRPL1	mitochondrial ribosomal protein L1	-1.0418	-1.1162
28998	MRPL13	mitochondrial ribosomal protein L13	-0.8382	-0.7777
29088	MRPL15	mitochondrial ribosomal protein L15	1.3354	1.7481
29093	MRPL22	mitochondrial ribosomal protein L22	-0.8608	-0.4361
55173	MRPS10	mitochondrial ribosomal protein S10	-0.7707	-2.3769
51021	MRPS16	mitochondrial ribosomal protein S16	0.6089	1.3334
51373	MRPS17	mitochondrial ribosomal protein S17	-0.7594	-0.7192
51023	MRPS18C	mitochondrial ribosomal protein S18C	1.1069	1.6401
4436	MSH2	mutS homolog 2, colon cancer, nonpolyposis type 1 (E. coli)	0.4512	1.1299
124540	MSI2	musashi homolog 2 (Drosophila)	-1.223	-2.1646
10943	MSL3L1	male-specific lethal 3-like 1 (Drosophila)	-2.6652	-1.8644
151507	MSL3P1	MSL Complex Subunit 3 Pseudogene 1	1.1643	1.3269
401827	MSLNL	Mesothelin-Like	-3.8005	-2.9737
9650	MTFR1	mitochondrial fission regulator 1	-1.8441	-3.0203
9617	MTRF1	mitochondrial translational release factor 1	-3.3185	-3.4548
10651	MTX2	metaxin 2	-0.7271	-0.5287
140453	MUC17	mucin 17	-3.0491	-2.4303
57876	MUC3B	mucin 3B	-5.5769	-4.7158
4587	MUC5B	mucin 5, subtype B, tracheobronchial	-3.8222	-2.6754
84939	MUM1	melanoma associated antigen (mutated) 1	-0.9972	-1.0432
139221	MUM1L1	melanoma associated antigen (mutated) 1-like 1	-1.4505	-1.497
389125	MUSTN1	musculoskeletal, embryonic nuclear protein 1	-2.3814	-2.4915
4598	MVK	mevalonate kinase (mevalonic aciduria)	-1.7057	-1.9722
10627	MYL12A	Myosin Light Chain 12A	0.4454	0.9122
4646	MYO6	myosin VI	-1.5178	-1.334
11143|401606	MYST2|LOC401606	MYST histone acetyltransferase 2	-1.9262	-2.1165
9683	N4BP1	NEDD4 Binding Protein 1	-1.247	-1.5325
79829	NAA40	N(Alpha)-Acetyltransferase 40, NatD Catalytic Subunit	0.8822	1.1924
342538	NACAL	nascent-polypeptide-associated complex alpha polypeptide-like	0.5653	0.7495
92345	NAF1	Nuclear Assembly Factor 1 Ribonucleoprotein	1.3832	1.1589
203245	NAIF1	Nuclear Apoptosis Inducing Factor 1	-3.1762	-2.7494
4673	NAP1L1	nucleosome assembly protein 1-like 1	0.4167	1.1922
8440	NCK2	NCK adaptor protein 2	-1.8326	-1.9021
65009	NDRG4	NDRG family member 4	1.0405	1.5007
4706	NDUFAB1	NADH dehydrogenase (ubiquinone) 1, alpha/beta subcomplex, 1, 8kDa	-1.0995	-0.6042
4710	NDUFB4	NADH dehydrogenase (ubiquinone) 1 beta subcomplex, 4, 15kDa	-1.4001	-1.2562
4719	NDUFS1	NADH dehydrogenase (ubiquinone) Fe-S protein 1, 75kDa (NADH-coenzyme Q reductase)	-0.6832	-0.7434
79661	NEIL1	nei endonuclease VIII-like 1 (E. coli)	-1.8968	-1.8178
4750	NEK1	NIMA (never in mitosis gene a)-related kinase 1	-2.1915	-1.5207
10763	NES	nestin	-1.4698	-1.1903
63973	NEUROG2	neurogenin 2	-3.6386	-3.8525
150372	NFAM1	NFAT activating protein with ITAM motif 1	-3.5498	-2.8714
4776	NFATC4	nuclear factor of activated T-cells, cytoplasmic, calcineurin-dependent 4	2.1073	2.419
64332	NFKBIZ	nuclear factor of kappa light polypeptide gene enhancer in B-cells inhibitor, zeta	-2.4547	-1.8479
4799	NFX1	nuclear transcription factor, X-box binding 1	-0.8221	-1.2184
27018	NGFRAP1	nerve growth factor receptor (TNFRSF16) associated protein 1	-0.8237	-0.7149
79840	NHEJ1	Non-Homologous End Joining Factor 1	-1.7371	-0.961
85409	NKD2	naked cuticle homolog 2 (Drosophila)	-4.153	-3.9356
4818	NKG7	natural killer cell group 7 sequence	-1.6867	-2.0971
390010	NKX1-2	NK1 Homeobox 2	-4.9642	-3.9155
79671	NLRX1	NLR Family Member X1	-0.5847	-0.6708
29922	NME7	non-metastatic cells 7, protein expressed in (nucleoside-diphosphate kinase)	-0.9963	-1.3672
349565	NMNAT3	nicotinamide nucleotide adenylyltransferase 3	-1.6881	-2.2497
28987	NOB1	NIN1 (RPN12) Binding Protein 1 Homolog	0.7388	1.1011
26155	NOC2L	nucleolar complex associated 2 homolog (S. cerevisiae)	-2.7076	-2.8883
55651	NOLA2	nucleolar protein family A, member 2 (H/ACA small nucleolar RNPs)	-0.9986	-0.57
64434	NOM1	nucleolar protein with MIF4G domain 1	-1.0005	-2.1039
4843	NOS2A	nitric oxide synthase 2A (inducible, hepatocytes)	-3.1782	-2.5665
4862	NPAS2	neuronal PAS domain protein 2	1.4875	2.2305
9284	NPIP	nuclear pore complex interacting protein	-3.0395	-2.3657
283869	NPW	neuropeptide W	-2.6166	-1.5627
9971	NR1H4	nuclear receptor subfamily 1, group H, member 4	-1.4074	-1.5066
441094	NR2F1-AS1	NR2F1 Antisense RNA 1	-0.8068	-1.3005
2908	NR3C1	nuclear receptor subfamily 3, group C, member 1 (glucocorticoid receptor)	-2.6576	-2.2781
2908	NR3C1	nuclear receptor subfamily 3, group C, member 1 (glucocorticoid receptor)	-0.7241	-1.0923
29982	NRBF2	nuclear receptor binding factor 2	-1.5774	-2.323
9315	NREP	Neuronal Regeneration Related Protein	-1.5943	-1.6211
9315	NREP	Neuronal Regeneration Related Protein	-0.867	-0.5439
3084	NRG1	neuregulin 1	-2.1483	-3.5439
9369	NRXN3	neurexin 3	-1.4696	-1.625
84081	NSRP1	Nuclear Speckle Splicing Regulatory Protein 1	1.0669	1.3699
4682	NUBP1	nucleotide binding protein 1 (MinD homolog, E. coli)	-1.5209	-1.2689
134492	NUDCD2	NudC domain containing 2	-1.5625	-1.1842
170685	NUDT10	nudix (nucleoside diphosphate linked moiety X)-type motif 10	-4.1467	-4.16
23225	NUP210	nucleoporin 210kDa	-2.1004	-1.8539
23636	NUP62	nucleoporin 62kDa	-0.929	-0.4338
220323	OAF	OAF homolog (Drosophila)	1.4507	1.3939
4957	ODF2	outer dense fiber of sperm tails 2	-1.3384	-1.103
284451	ODF3L2	Outer Dense Fiber Of Sperm Tails 3 Like 2	-5.2236	-4.3682
4983	OPHN1	oligophrenin 1	1.2823	1.1927
26539	OR10H1	olfactory receptor, family 10, subfamily H, member 1	-4.9175	-3.8015
284433	OR10H5	olfactory receptor, family 10, subfamily H, member 5	-5.6874	-6.4955
392309	OR13J1	olfactory receptor, family 13, subfamily J, member 1	-4.3604	-3.3927
26689	OR4D1	olfactory receptor, family 4, subfamily D, member 1	-3.3727	-2.8528
119678	OR52E2	olfactory receptor, family 52, subfamily E, member 2	-1.3694	-0.9663
390078	OR52E6	olfactory receptor, family 52, subfamily E, member 6	-3.4958	-2.9277
119774	OR52K2	olfactory receptor, family 52, subfamily K, member 2	-2.8195	-2.6497
390083	OR56A3	olfactory receptor, family 56, subfamily A, member 3	-4.014	-4.1922
150681	OR6B3	olfactory receptor, family 6, subfamily B, member 3	-2.7334	-2.3287
219952	OR6Q1	olfactory receptor, family 6, subfamily Q, member 1	-4.8691	-4.3497
283491	OR7E156P	olfactory receptor, family 7, subfamily E, member 156 pseudogene	-0.9935	-1.1293
504191	OR9G9	olfactory receptor, family 9, subfamily G, member 9	-3.7514	-4.415
5000	ORC4L	origin recognition complex, subunit 4-like (yeast)	-0.6829	-2.0897
5004|5005	ORM1|ORM2	orosomucoid 1|orosomucoid 2	-3.1945	-1.7879
94101	ORMDL1	ORM1-like 1 (S. cerevisiae)	0.3101	0.7811
202459	OSTCP1	Oligosaccharyltransferase Complex Subunit Pseudogene 1	0.9146	1.5235
220213	OTUD1	OTU domain containing 1	-1.1823	-0.5864
54726	OTUD4	OTU domain containing 4	1.3359	1.8315
5032	P2RY11	purinergic receptor P2Y, G-protein coupled, 11	-3.8598	-4.7984
11252	PACSIN2	protein kinase C and casein kinase substrate in neurons 2	-1.1012	-0.6631
10605	PAIP1	poly(A) binding protein interacting protein 1	-1.1068	-0.7808
10298	PAK4	p21(CDKN1A)-activated kinase 4	-2.7363	-3.1924
255967	PAN3	Poly(A) Specific Ribonuclease Subunit PAN3	-1.4475	-0.8398
89932	PAPLN	papilin, proteoglycan-like sulfated glycoprotein	-0.7694	-1.1166
54852	PAQR5	progestin and adipoQ receptor family member V	-0.9412	-1.1443
160065	PATE1	Prostate And Testis Expressed 1	-4.1333	-3.5661
5075	PAX1	paired box gene 1	-0.7017	-0.8795
5078	PAX4	paired box gene 4	-3.2451	-2.9996
80714	PBX4	pre-B-cell leukemia transcription factor 4	-5.0161	-3.5429
56101|5098|9708|56097|56102|56104|56113|56110|56100|8641|56099|56109|56103|56106|56112|56111|56105|56107|56108|56098|26025|56114	PCDHGB5|PCDHGC3|PCDHGA8|PCDHGC5|PCDHGB3|PCDHGB1|PCDHGA2|PCDHGA5|PCDHGB6|PCDHGB4|PCDHGB7|PCDHGA6|PCDHGB2|PCDHGA10|PCDHGA3|PCDHGA4|PCDHGA11|PCDHGA9|PCDHGA7|PCDHGC4|PCDHGA12|PCDHGA1	protocadherin gamma subfamily B, 5|protocadherin gamma subfamily C, 3|protocadherin gamma subfamily A, 8|protocadherin gamma subfamily C, 5|protocadherin gamma subfamily B, 3|protocadherin gamma subfamily B, 1|protocadherin gamma subfamily A, 2|protocadherin gamma subfamily A, 5|protocadherin gamma subfamily B, 6|protocadherin gamma subfamily B, 4|protocadherin gamma subfamily B, 7|protocadherin …	-0.8718	-0.7849
648	PCGF4	polycomb group ring finger 4	0.7872	0.9643
84333	PCGF5	polycomb group ring finger 5	-1.9104	-0.8851
5106	PCK2	phosphoenolpyruvate carboxykinase 2 (mitochondrial)	-2.0367	-1.5607
5121	PCP4	Purkinje cell protein 4	0.9551	1.8648
9141	PDCD5	programmed cell death 5	0.5782	1.0757
10015	PDCD6IP	programmed cell death 6 interacting protein	-0.9617	-0.7451
9131	PDCD8	programmed cell death 8 (apoptosis-inducing factor)	-3.5196	-2.9319
5143	PDE4C	phosphodiesterase 4C, cAMP-specific (phosphodiesterase E1 dunce homolog, Drosophila)	-3.3221	-3.1677
5154	PDGFA	platelet-derived growth factor alpha polypeptide	-1.0938	-1.0823
80310	PDGFD	platelet derived growth factor D	-1.5728	-0.8225
5160	PDHA1	pyruvate dehydrogenase (lipoamide) alpha 1	-0.8024	-0.4081
10954	PDIA5	protein disulfide isomerase family A, member 5	-0.9606	-0.78
5170	PDPK1	3-phosphoinositide dependent protein kinase-1	-1.2869	-2.3896
23042	PDXDC1	Pyridoxal Dependent Decarboxylase Domain Containing 1	-1.5953	-1.5909
5174	PDZK1	PDZ domain containing 1	-2.8582	-2.2555
57595	PDZK4	PDZ domain containing 4	-3.6931	-2.2203
8682	PEA15	phosphoprotein enriched in astrocytes 15	1.1863	1.5219
5175	PECAM1	platelet/endothelial cell adhesion molecule (CD31 antigen)	0.7685	0.9208
8863	PER3	period homolog 3 (Drosophila)	-1.1412	-2.8139
23481	PES1	pescadillo homolog 1, containing BRCT domain (zebrafish)	-1.5741	-1.5753
8799	PEX11B	peroxisomal biogenesis factor 11B	-1.9568	-1.5464
5193	PEX12	peroxisomal biogenesis factor 12	1.598	2.2028
5824	PEX19	peroxisomal biogenesis factor 19	-1.1632	-0.5246
5191	PEX7	peroxisomal biogenesis factor 7	-1.2296	-1.2096
5225	PGC	progastricsin (pepsinogen C)	-2.0624	-2.0568
10857	PGRMC1	progesterone receptor membrane component 1	-0.5799	-0.5502
494150	PHBP19	Prohibitin Pseudogene 19	-0.6414	-1.0571
9767	PHF16	PHD finger protein 16	-1.025	-0.9298
90102	PHLDB2	pleckstrin homology-like domain, family B, member 2	-2.0913	-1.9398
84457	PHYHIPL	phytanoyl-CoA 2-hydroxylase interacting protein-like	-2.0081	-1.307
5277	PIGA	phosphatidylinositol glycan, class A (paroxysmal nocturnal hemoglobinuria)	-2.0941	-2.3321
9488	PIGB	phosphatidylinositol glycan, class B	-0.9986	-0.8433
54872	PIGG	Phosphatidylinositol Glycan Anchor Biosynthesis Class G	-0.9175	-0.4498
51227	PIGP	phosphatidylinositol glycan, class P	-1.0104	-0.9127
5287	PIK3C2B	phosphoinositide-3-kinase, class 2, beta polypeptide	-0.9982	-0.9718
5289	PIK3C3	phosphoinositide-3-kinase, class 3	-0.8878	-0.5737
168507	PKD1L1	polycystic kidney disease 1 like 1	-2.6619	-1.5066
114780	PKD1L2	polycystic kidney disease 1-like 2	-3.4762	-2.1943
151056	PLB1	phospholipase B1	-4.1121	-2.9316
5336	PLCG2	phospholipase C, gamma 2 (phosphatidylinositol-specific)	-1.5023	-2.2165
5334	PLCL1	phospholipase C-like 1	-1.7164	-1.3874
5341	PLEK	pleckstrin	-1.2806	-1.038
57475	PLEKHH1	pleckstrin homology domain containing, family H (with MyTH4 domain) member 1	-5.4368	-4.4039
440503	PLIN5	Perilipin 5	-2.8489	-3.0247
57671	PLXNA4A	plexin A4, A	4.2152	4.0824
23654	PLXNB2	plexin B2	-1.0637	-4.9832
5365	PLXNB3	plexin B3	-3.5609	-1.9905
9512	PMPCB	peptidase (mitochondrial processing) beta	-0.8062	-0.4344
150379	PNPLA5	patatin-like phospholipase domain containing 5	-2.0617	-2.3251
87178	PNPT1	polyribonucleotide nucleotidyltransferase 1	-0.6179	-0.7057
10957	PNRC1	proline-rich nuclear receptor coactivator 1	-1.3192	-1.3232
55629	PNRC2	proline-rich nuclear receptor coactivator 2	0.3996	0.8436
5423	POLB	polymerase (DNA directed), beta	-0.7627	-1.345
5426	POLE	polymerase (DNA directed), epsilon	-2.0455	-1.9943
5436	POLR2G	polymerase (RNA) II (DNA directed) polypeptide G	-3.8321	-3.151
51728	POLR3K	polymerase (RNA) III (DNA directed) polypeptide K, 12.3 kDa	0.5505	0.6397
390811	POLR3KP2	RNA Polymerase III Subunit K Pseudogene 2	-2.4164	-2.6571
5452	POU2F2	POU domain, class 2, transcription factor 2	-2.0568	-1.1185
5465	PPARA	peroxisome proliferative activated receptor, alpha	3.1029	3.6731
121981	PPIAP26	Peptidylprolyl Isomerase A Pseudogene 26	0.6505	0.87
10105	PPIF	peptidylprolyl isomerase F (cyclophilin F)	-0.5558	-0.6108
5495	PPM1B	protein phosphatase 1B (formerly 2C), magnesium-dependent, beta isoform	-1.5237	-0.9758
10848	PPP1R13L	protein phosphatase 1, regulatory (inhibitor) subunit 13 like	-1.709	-0.8856
84152	PPP1R1B	protein phosphatase 1, regulatory (inhibitor) subunit 1B (dopamine and cAMP regulated phosphoprotein, DARPP-32)	-1.4691	-1.6075
5526	PPP2R5B	protein phosphatase 2, regulatory subunit B (B56), beta isoform	-1.9199	-1.7718
57223	PPP4R3B	Protein Phosphatase 4 Regulatory Subunit 3B	-3.2207	-3.4708
9374	PPT2	palmitoyl-protein thioesterase 2	1.3036	1.4538
5539	PPY	pancreatic polypeptide	-3.3981	-2.6111
84279	PRADC1	Protease Associated Domain Containing 1	-2.3059	-2.5348
157285	PRAG1	PEAK1 Related, Kinase-Activating Pseudokinase 1	-2.9119	-4.3395
5578	PRKCA	protein kinase C, alpha	-0.7145	-0.8308
8575	PRKRA	protein kinase, interferon-inducible double stranded RNA dependent activator	0.3926	0.8374
5612	PRKRIR	protein-kinase, interferon-inducible double stranded RNA dependent inhibitor, repressor of (P58 repressor)	-0.7767	-0.4591
2834	PRLHR	prolactin releasing hormone receptor	-4.6093	-3.9087
5618	PRLR	prolactin receptor	-2.1813	-1.6021
29048	PRO0478	null	-3.6609	-2.8171
29005	PRO1073	null	-4.4568	-4.2504
55378	PRO1843	null	-3.7369	-3.7283
5625	PRODH	proline dehydrogenase (oxidase) 1	-2.6189	-1.6786
5627	PROS1	protein S (alpha)	0.6401	1.3139
8559	PRPF18	PRP18 pre-mRNA processing factor 18 homolog (yeast)	-0.8531	-0.7767
146547	PRSS36	protease, serine, 36	-4.5258	-3.3877
8000	PSCA	prostate stem cell antigen	-1.4981	-1.8646
23550	PSD4	pleckstrin and Sec7 domain containing 4	-1.7076	-1.7126
5664	PSEN2	presenilin 2 (Alzheimer disease 4)	-1.3472	-2.476
5695	PSMB7	proteasome (prosome, macropain) subunit, beta type, 7	0.3013	0.6186
5701	PSMC2	proteasome (prosome, macropain) 26S subunit, ATPase, 2	-1.5727	-1.3856
5718	PSMD12	proteasome (prosome, macropain) 26S subunit, non-ATPase, 12	-1.0647	-2.1585
10213	PSMD14	proteasome (prosome, macropain) 26S subunit, non-ATPase, 14	-1.3546	-1.1567
5723	PSPH	phosphoserine phosphatase	-1.122	-1.6942
57540	PTCHD2	patched domain containing 2	-3.6017	-3.0566
171558	PTCRA	pre T-cell antigen receptor alpha	-3.3579	-3.4235
5733	PTGER3	prostaglandin E receptor 3 (subtype EP3)	2.5456	3.4411
5737	PTGFR	prostaglandin F receptor (FP)	-3.4474	-2.2919
5739	PTGIR	prostaglandin I2 (prostacyclin) receptor (IP)	-1.7172	-1.4939
2185	PTK2B	PTK2B protein tyrosine kinase 2 beta	-1.6312	-1.9187
11156	PTP4A3	protein tyrosine phosphatase type IVA, member 3	-1.1027	-1.5877
401494	PTPLAD2	protein tyrosine phosphatase-like A domain containing 2	0.7511	2.0509
5783	PTPN13	protein tyrosine phosphatase, non-receptor type 13 (APO-1/CD95 (Fas)-associated phosphatase)	-1.2051	-1.3489
26469	PTPN18	protein tyrosine phosphatase, non-receptor type 18 (brain-derived)	-2.479	-2.0014
5786	PTPRA	protein tyrosine phosphatase, receptor type, A	0.7263	1.3883
5792	PTPRF	protein tyrosine phosphatase, receptor type, F	-0.4529	-2.1213
5822	PWP2H	PWP2 periodic tryptophan protein homolog (yeast)	-0.6185	-0.4765
5836	PYGL	phosphorylase, glycogen; liver (Hers disease, glycogen storage disease type VI)	-1.3131	-0.714
23615	PYY2	peptide YY, 2 (seminalplasmin)	-1.4411	-1.0963
23518	R3HDM1	R3H domain containing 1	0.6639	0.9321
81876	RAB1B	RAB1B, member RAS oncogene family	-1.9284	-3.2762
83452	RAB33B	RAB33B, member RAS oncogene family	0.4298	1.1576
5870	RAB6A	RAB6A, member RAS oncogene family	1.0095	-2.9354
10244	RABEPK	Rab9 effector protein with kelch motifs	-2.8962	-2.247
5879	RAC1	ras-related C3 botulinum toxin substrate 1 (rho family, small GTP binding protein Rac1)	-1.3319	-1.2945
83956	RACGAP1P	Rac GTPase activating protein 1 pseudogene	-4.1892	-3.7331
5893	RAD52	RAD52 homolog (S. cerevisiae)	-2.5829	-1.8087
5883	RAD9A	RAD9 homolog A (S. pombe)	-2.5356	-1.8501
5898	RALA	v-ral simian leukemia viral oncogene homolog A (ras related)	-1.0239	-0.9601
10928	RALBP1	ralA binding protein 1	0.7024	1.0632
9693	RAPGEF2	Rap guanine nucleotide exchange factor (GEF) 2	-0.99	-1.04
5914	RARA	retinoic acid receptor, alpha	-3.8852	-3.0056
29890	RBM15B	RNA binding motif protein 15B	-0.9513	-2.9863
9904	RBM19	RNA binding motif protein 19	-3.3753	-4.3504
84060	RBM48	RNA Binding Motif Protein 48	0.7768	1.0186
7936	RDBP	RD RNA binding protein	0.5709	0.669
221035	REEP3	Receptor Accessory Protein 3	0.4639	0.7824
29803	REPIN1	replication initiator 1	0.6763	1.285
5979	RET	ret proto-oncogene (multiple endocrine neoplasia and medullary thyroid carcinoma 1, Hirschsprung disease)	-2.3723	-3.0441
79137	RETREG2	Reticulophagy Regulator Family Member 2	1.0783	1.1095
54884	RETSAT	Retinol Saturase	-1.2994	-1.1185
9104	RGN	regucalcin (senescence marker protein-30)	-0.9592	-0.7551
8786	RGS11	regulator of G-protein signalling 11	-2.802	-2.6208
6009	RHEB	Ras homolog enriched in brain	-1.1412	-0.7488
9610	RIN1	Ras and Rab interactor 1	-4.3812	-3.3263
11035	RIPK3	receptor-interacting serine-threonine kinase 3	-3.9251	-3.2101
25778	RIPK5	receptor interacting protein kinase 5	-1.0533	-2.0489
64777	RMND5B	Required For Meiotic Nuclear Division 5 Homolog B	-2.9999	-2.5283
6036	RNASE2	ribonuclease, RNase A family, 2 (liver, eosinophil-derived neurotoxin)	-2.1721	-1.5976
6038	RNASE4	ribonuclease, RNase A family, 4	-1.2912	-1.6423
84153	RNASEH2C	Ribonuclease H2 Subunit C	0.3281	0.7285
22838	RNF44	ring finger protein 44	0.3214	0.7539
54538	ROBO4	roundabout homolog 4, magic roundabout (Drosophila)	-0.7973	-1.3579
6095	RORA	RAR-related orphan receptor A	-1.4232	-1.2891
387680|253725	RP11-56A21.1|FAM21C	family with sequence similarity 21, member C	-2.5098	-3.0981
9501	RPH3AL	rabphilin 3A-like (without C2 domains)	-1.5035	-1.2066
137107	RPL10AP3	Ribosomal Protein L10a Pseudogene 3	3.6615	4.0982
23521	RPL13A	ribosomal protein L13a	1.0612	1.462
9045	RPL14	ribosomal protein L14	0.5036	0.9321
392557	RPL19P21	Ribosomal Protein L19 Pseudogene 21	0.5766	1.2019
6144	RPL21	ribosomal protein L21	1.1355	1.4714
6144	RPL21	ribosomal protein L21	4.8361	5.3394
440487	RPL21P128	Ribosomal Protein L21 Pseudogene 128	0.9485	1.1847
388532	RPL21P131	Ribosomal Protein L21 Pseudogene 131	0.4169	0.8276
389156	RPL21P39	Ribosomal Protein L21 Pseudogene 39	1.5457	2.0588
402100	RPL22P11	Ribosomal Protein L22 Pseudogene 11	1.3886	2.1002
6147	RPL23A	ribosomal protein L23a	0.6481	1.1856
341511	RPL23AP14	Ribosomal Protein L23a Pseudogene 14	1.2153	1.4641
401904	RPL23AP2	Ribosomal Protein L23a Pseudogene 2	-1.2554	-1.0979
6152	RPL24	ribosomal protein L24	0.6792	1.3831
6154	RPL26	ribosomal protein L26	0.6128	1.2569
391126	RPL26P12	Ribosomal Protein L26 Pseudogene 12	6.3846	7.2598
6158	RPL28	ribosomal protein L28	-0.9541	-0.8462
387991	RPL31P4	ribosomal protein L31 pseudogene 4	0.2595	0.8927
253013	RPL31P8	ribosomal protein L31 pseudogene 8	1.5327	1.8906
392271	RPL32P20	Ribosomal Protein L32 Pseudogene 20	0.7577	0.9293
392447	RPL32P36	Ribosomal Protein L32 Pseudogene 36	2.1183	2.2907
6173	RPL36A	ribosomal protein L36a	2.7519	2.9985
554234	RPL36AP40	Ribosomal Protein L36a Pseudogene 40	2.0096	2.3239
6168	RPL37A	ribosomal protein L37a	-0.9232	-0.541
116832	RPL39L	ribosomal protein L39-like	1.6243	2.1974
158345	RPL4P5	Ribosomal Protein L4 Pseudogene 5	1.605	2.1239
6125	RPL5	ribosomal protein L5	1.3068	1.8755
6129|441896|8661	RPL7|LOC441896|EIF3S10	ribosomal protein L7|eukaryotic translation initiation factor 3, subunit 10 theta, 150/170kDa	0.4433	0.7233
6130	RPL7A	ribosomal protein L7a	0.3973	0.5338
6130	RPL7A	ribosomal protein L7a	0.6743	0.9784
439954	RPL7P37	Ribosomal Protein L7 Pseudogene 37	0.8823	1.5968
6133	RPL9	ribosomal protein L9	-1.0213	-0.5201
130678	RPLP1P5	Ribosomal Protein Lateral Stalk Subunit P1 Pseudogene 5	0.9349	1.485
442175	RPLP2P1	Ribosomal Protein Lateral Stalk Subunit P2 Pseudogene 1	0.5476	0.8466
6204	RPS10	ribosomal protein S10	0.5527	1.1378
401817	RPS10P22	Ribosomal Protein S10 Pseudogene 22	1.9349	2.4438
440055	RPS12P22	Ribosomal Protein S12 Pseudogene 22	0.6362	1.3315
338870	RPS12P23	Ribosomal Protein S12 Pseudogene 23	1.7838	2.4238
441898	RPS15AP9	Ribosomal Protein S15a Pseudogene 9	1.5865	1.6687
6218	RPS17	ribosomal protein S17	0.7314	1.0093
6187	RPS2	ribosomal protein S2	-1.3528	-0.7468
6187	RPS2	ribosomal protein S2	0.443	1.1755
6228	RPS23	ribosomal protein S23	1.0198	1.594
6229	RPS24	ribosomal protein S24	0.6387	1.0056
6230	RPS25	ribosomal protein S25	0.6675	1.289
6233	RPS27A	ribosomal protein S27a	0.5127	0.9896
6235	RPS29	ribosomal protein S29	0.5164	0.8649
440589	RPS2P8	Ribosomal Protein S2 Pseudogene 8	0.428	1.189
439992	RPS3AP5	Ribosomal Protein S3A Pseudogene 5	1.5736	2.0192
439992|6189	RPS3AP5|RPS3A	Ribosomal Protein S3A Pseudogene 5|ribosomal protein S3A	0.8214	1.4139
6191	RPS4X	ribosomal protein S4, X-linked	-0.849	-0.5264
83694	RPS6KL1	ribosomal protein S6 kinase-like 1	-2.5135	-2.0903
6202	RPS8	ribosomal protein S8	-1.0106	-1.0599
6202	RPS8	ribosomal protein S8	3.2629	3.2609
389672	RPSAP47	Ribosomal Protein SA Pseudogene 47	2.4283	2.9574
6239	RREB1	ras responsive element binding protein 1	1.1636	1.9134
51093	RRNAD1	Ribosomal RNA Adenine Dimethylase Domain Containing 1	2.5155	3.4896
23212	RRS1	RRS1 ribosome biogenesis regulator homolog (S. cerevisiae)	0.8187	0.7713
6249	RSN	restin (Reed-Steinberg cell-expressed intermediate filament-associated protein)	-1.1014	-0.5615
57035	RSRP1	Arginine And Serine Rich Protein 1	-1.1274	-2.7332
51493	RTCB	RNA 2',3'-Cyclic Phosphate And 5'-OH Ligase	-0.7962	-0.3958
27156	RTDR1	rhabdoid tumor deletion region gene 1	-2.5088	-2.2493
51750|8771	RTEL1|TNFRSF6B	regulator of telomere elongation helicase 1|tumor necrosis factor receptor superfamily, member 6b, decoy	-4.0592	-3.4193
65078	RTN4R	reticulon 4 receptor	-2.1468	-2.2963
6281	S100A10	S100 calcium binding protein A10 (annexin II ligand, calpactin I, light polypeptide (p11))	-2.0252	-2.2864
201191	SAMD14	sterile alpha motif domain containing 14	-2.4324	-1.6592
25813	SAMM50	sorting and assembly machinery component 50 homolog (S. cerevisiae)	-0.8709	-3.6717
23098	SARM1	sterile alpha and TIR motif containing 1	-3.3926	-2.366
6303	SAT	spermidine/spermine N1-acetyltransferase	-1.5278	-1.1815
22955	SCMH1	sex comb on midleg homolog 1 (Drosophila)	3.6027	4.4187
6337	SCNN1A	sodium channel, nonvoltage-gated 1 alpha	-2.1771	-2.5934
10283	SDCCAG10	serologically defined colon cancer antigen 10	-0.7859	-0.4384
10194	SDCCAG33	serologically defined colon cancer antigen 33	0.4258	0.7506
6388	SDF2	stromal cell-derived factor 2	-0.6368	-0.5938
10483	SEC23B	Sec23 homolog B (S. cerevisiae)	-0.7608	-0.6897
10952	SEC61B	Sec61 beta subunit	-1.4421	-0.7349
58515	SELENOK	Selenoprotein K	-1.6197	-1.6151
10512	SEMA3C	sema domain, immunoglobulin domain (Ig), short basic domain, secreted, (semaphorin) 3C	-1.7017	-1.5516
9869	SETDB1	SET domain, bifurcated 1	0.8536	1.5367
7536	SF1	splicing factor 1	-3.9769	-3.4643
23451	SF3B1	splicing factor 3b, subunit 1, 155kDa	-0.4374	-0.7325
9814	SFI1	Sfi1 homolog, spindle assembly associated (yeast)	-2.594	-1.6267
6434	SFRS10	splicing factor, arginine/serine-rich 10 (transformer 2 homolog, Drosophila)	-0.8191	-0.7099
57466	SFRS15	splicing factor, arginine/serine-rich 15	-0.8382	-1.2175
113402	SFT2D1	SFT2 domain containing 1	-0.8585	-0.9012
6447	SGNE1	secretory granule, neuroendocrine protein 1 (7B2 protein)	-1.9364	-2.3301
83442	SH3BGRL3	SH3 domain binding glutamic acid-rich protein like 3	-1.4509	-4.9635
257364	SH3PX3	SH3 and PX domain containing 3	-0.8737	-1.9345
50944	SHANK1	SH3 and multiple ankyrin repeat domains 1	-3.023	-2.5845
85358	SHANK3	SH3 and multiple ankyrin repeat domains 3	-0.7633	-1.0297
51246	SHISA5	Shisa Family Member 5	-0.9878	-0.7952
92799	SHKBP1	SH3KBP1 binding protein 1	0.7067	1.5645
6474	SHOX2	short stature homeobox 2	-4.49	-3.9197
6493	SIM2	single-minded homolog 2 (Drosophila)	2.8237	3.7071
51548	SIRT6	sirtuin (silent mating type information regulation 2 homolog) 6 (S. cerevisiae)	-3.3218	-2.5252
6500	SKP1A	S-phase kinase-associated protein 1A (p19A)	-0.551	-0.4808
57606	SLAIN2	SLAIN Motif Family Member 2	1.2374	1.33
201232	SLC16A13	solute carrier family 16 (monocarboxylic acid transporters), member 13	-3.5255	-2.962
23539	SLC16A8	solute carrier 16 (monocarboxylic acid transporters), member 8	-3.6728	-2.8153
57419	SLC24A3	solute carrier family 24 (sodium/potassium/calcium exchanger), member 3	2.2965	2.2833
79751	SLC25A22	solute carrier family 25 (mitochondrial carrier: glutamate), member 22	-2.1692	-1.652
399512	SLC25A35	solute carrier family 25, member 35	-1.8415	-1.6143
283130	SLC25A45	Solute Carrier Family 25 Member 45	-4.9889	-4.1859
292	SLC25A5	solute carrier family 25 (mitochondrial carrier; adenine nucleotide translocator), member 5	-0.6968	-0.4313
56731	SLC2A4RG	SLC2A4 regulator	-6.1082	-7.063
10237	SLC35B1	solute carrier family 35, member B1	-1.0213	-0.4408
339665	SLC35E4	solute carrier family 35, member E4	-2.8517	-2.847
153201	SLC36A2	solute carrier family 36 (proton/amino acid symporter), member 2	-2.4367	-1.9177
153201|6152	SLC36A2|RPL24	solute carrier family 36 (proton/amino acid symporter), member 2|ribosomal protein L24	0.4009	0.4012
120103	SLC36A4	solute carrier family 36 (proton/amino acid symporter), member 4	-0.8748	-1.1512
55630	SLC39A4	solute carrier family 39 (zinc transporter), member 4	-1.4784	-0.7044
80736	SLC44A4	solute carrier family 44, member 4	-0.9145	-1.6957
200931	SLC51A	Solute Carrier Family 51 Alpha Subunit	-2.188	-2.3785
348932	SLC6A18	solute carrier family 6, member 18	-2.8097	-1.376
6531	SLC6A3	solute carrier family 6 (neurotransmitter transporter, dopamine), member 3	-2.6372	-2.0337
387254	SLC7A5P2	Solute Carrier Family 7 Member 5 Pseudogene 2	-2.611	-1.7955
84679	SLC9A7	solute carrier family 9 (sodium/hydrogen exchanger), member 7	-1.7333	-1.598
28231	SLCO4A1	solute carrier organic anion transporter family, member 4A1	-1.0763	-1.3818
9748	SLK	STE20-like kinase (yeast)	-1.2543	-1.0771
4088	SMAD3	SMAD, mothers against DPP homolog 3 (Drosophila)	0.7526	1.2994
23293	SMG6	SMG6, Nonsense Mediated MRNA Decay Factor	-1.8425	-2.3907
221491	SMIM29	Small Integral Membrane Protein 29	-1.445	-2.2808
54498	SMOX	spermine oxidase	-2.6915	-3.1598
26952	SMR3A	submaxillary gland androgen regulated protein 3 homolog A (mouse)	-4.1458	-3.6475
333929	SNAI3	snail homolog 3 (Drosophila)	-2.9289	-3.1087
6620	SNCB	synuclein, beta	-4.0913	-2.6955
84973	SNHG7	Small Nucleolar RNA Host Gene 7	-0.7642	-0.5326
6635|414153	SNRPE|SNRPEL1	small nuclear ribonucleoprotein polypeptide E|small nuclear ribonucleoprotein polypeptide E-like 1	-5.6408	-6.491
6636|2023	SNRPF|ENO1	small nuclear ribonucleoprotein polypeptide F|enolase 1, (alpha)	-0.4117	0.347
6637	SNRPG	small nuclear ribonucleoprotein polypeptide G	0.3222	0.9408
6645	SNTB2	syntrophin, beta 2 (dystrophin-associated protein A1, 59kDa, basic component 2)	-2.8762	-3.1284
22938	SNW1	SNW domain containing 1	0.6819	1.3828
28966	SNX24	sorting nexing 24	-1.0881	-0.9378
115703	SNX26	sorting nexin 26	-2.8068	-2.5928
440352	SNX29P2	Sorting Nexin 29 Pseudogene 2	-3.4822	-3.2517
26206	SPAG8	sperm associated antigen 8	1.3929	1.7959
128497	SPATA25	Spermatogenesis Associated 25	-2.2438	-2.2843
286234	SPATA31E1	SPATA31 Subfamily E Member 1	-2.879	-2.1498
375686	SPATC1	spermatogenesis and centriole associated 1	-2.8109	-2.4194
23013	SPEN	spen homolog, transcriptional regulator (Drosophila)	0.4547	0.8667
10638	SPHAR	S-Phase Response (Cyclin Related)	-0.9281	-0.6169
6689	SPIB	Spi-B transcription factor (Spi-1/PU.1 related)	-2.6518	-2.1059
90853	SPOCD1	SPOC domain containing 1	-1.7661	-1.1273
399473	SPRED3	sprouty-related, EVH1 domain containing 3	-5.4635	-4.7566
6700	SPRR2A	small proline-rich protein 2A	-3.899	-4.0261
6701	SPRR2B	small proline-rich protein 2B	-2.4706	-2.6553
6713	SQLE	squalene epoxidase	-1.2206	-2.7949
58472	SQRDL	sulfide quinone reductase-like (yeast)	-1.5172	-1.8863
10847	SRCAP	Snf2 Related CREBBP Activator Protein	-3.232	-2.3934
6722	SRF	serum response factor (c-fos serum response element-binding transcription factor)	-0.7087	-0.7786
6727	SRP14	signal recognition particle 14kDa (homologous Alu RNA binding protein)	-2.4116	-1.8852
6726	SRP9	signal recognition particle 9kDa	-2.1564	-1.8662
8576	STK16	serine/threonine kinase 16	-3.9671	-4.9472
64220	STRA6	stimulated by retinoic acid gene 6 homolog (mouse)	1.7053	2.5146
6809	STX3A	syntaxin 3A	-2.2194	-2.6121
134957	STXBP5	syntaxin binding protein 5 (tomosyn)	-0.7443	-1.2154
10923	SUB1	SUB1 homolog (S. cerevisiae)	-1.1909	-0.826
441338	SUB1P1	SUB1 homolog (S. cerevisiae) pseudogene 1	0.592	1.0064
64420	SUSD1	sushi domain containing 1	-0.9629	-1.1581
56241	SUSD2	sushi domain containing 2	-2.7243	-3.0161
6845	SYBL1	synaptobrevin-like 1	-1.4115	-3.9187
9013	TAF1C	TATA box binding protein (TBP)-associated factor, RNA polymerase I, C, 110kDa	1.1444	1.3762
6878	TAF6	TAF6 RNA polymerase II, TATA box binding protein (TBP)-associated factor, 80kDa	-1.2107	-0.9814
8407	TAGLN2	transgelin 2	-0.943	-2.342
51347	TAOK3	TAO kinase 3	0.4894	1.0538
83756	TAS1R3	taste receptor, type 1, member 3	-3.5268	-1.7466
26083	TBC1D29	TBC1 Domain Family Member 29	-2.8362	-2.085
6903	TBCC	tubulin-specific chaperone c	-5.4427	-4.0231
6908	TBP	TATA box binding protein	1.0018	1.4811
256536	TCERG1L	transcription elongation regulator 1-like	-4.8383	-5.2564
10732	TCFL5	transcription factor-like 5 (basic helix-loop-helix)	-1.0981	-0.9738
6950	TCP1	t-complex 1	1.1082	1.5125
255758	TCTEX1D2	Tctex1 Domain Containing 2	2.1939	2.3238
126668	TDRD10	tudor domain containing 10	-2.1996	-1.6416
7013	TERF1	telomeric repeat binding factor (NIMA-interacting) 1	-0.9585	-2.5167
54881	TEX10	testis expressed sequence 10	0.5181	1.1359
93081	TEX30	Testis Expressed 30	-0.8102	-1.1782
7023	TFAP4	transcription factor AP-4 (activating enhancer binding protein 4)	-2.5044	-1.8445
7037	TFRC	transferrin receptor (p90, CD71)	-0.9372	-0.9011
7054	TH	tyrosine hydroxylase	-2.1897	-3.0305
51337	THEM6	Thioesterase Superfamily Member 6	-0.7544	-0.7179
374500	THSD1P	thrombospondin, type I, domain containing 1 pseudogene	-5.3225	-6.6205
26520	TIMM9	translocase of inner mitochondrial membrane 9 homolog (yeast)	-0.3682	0.4074
114609	TIRAP	toll-interleukin 1 receptor (TIR) domain containing adaptor protein	-2.5132	-2.0916
27134	TJP3	tight junction protein 3 (zona occludens 3)	-3.0044	-2.2953
7091	TLE4	transducin-like enhancer of split 4 (E(sp1) homolog, Drosophila)	-0.5413	-0.5686
9874	TLK1	tousled-like kinase 1	-3.4481	-3.9898
83660	TLN2	talin 2	-1.6519	-1.2262
83941	TM2D1	TM2 domain containing 1	-1.2626	-0.8843
116441	TM4SF18	transmembrane 4 L six family member 18	-1.2809	-1.2425
51643	TMBIM4	transmembrane BAX inhibitor motif containing 4	-0.6601	-0.4645
342125	TMC3	transmembrane channel-like 3	-4.9658	-4.1863
23023	TMCC1	transmembrane and coiled-coil domain family 1	-1.6448	-1.6905
10959	TMED2	transmembrane emp24 domain trafficking protein 2	1.9096	2.1161
84336	TMEM101	transmembrane protein 101	1.5089	1.9757
284186	TMEM105	transmembrane protein 105	-4.3385	-3.7803
79073	TMEM109	transmembrane protein 109	-1.6949	-1.4942
23505	TMEM131	Transmembrane Protein 131	-0.547	-0.5085
51524	TMEM138	Transmembrane Protein 138	-2.3029	-4.0391
54929	TMEM161A	Transmembrane Protein 161A	-1.0688	-0.6532
84187	TMEM164	Transmembrane Protein 164	-0.4655	-0.506
55365	TMEM176A	Transmembrane Protein 176A	-2.8925	-2.2532
202915	TMEM184A	Transmembrane Protein 184A	-2.914	-2.468
114801	TMEM200A	Transmembrane Protein 200A	1.4313	1.4547
54867	TMEM214	Transmembrane Protein 214	0.6522	0.8367
51259	TMEM216	Transmembrane Protein 216	-1.5084	-0.9442
219854	TMEM218	Transmembrane Protein 218	-2.1021	-1.2662
79064	TMEM223	Transmembrane Protein 223	-2.0463	-3.2505
388946	TMEM247	Transmembrane Protein 247	-2.3541	-2.2408
55751	TMEM34	transmembrane protein 34	-0.9056	-0.5858
23585	TMEM50A	transmembrane protein 50A	-1.0865	-0.9156
79639	TMEM53	transmembrane protein 53	-0.9364	-1.6784
144110	TMEM86A	transmembrane protein 86A	-2.0503	-2.1627
25963	TMEM87A	transmembrane protein 87A	-1.0891	-2.7304
7111	TMOD1	tropomodulin 1	-1.7376	-3.5903
83590	TMUB1	Transmembrane And Ubiquitin Like Domain Containing 1	-2.8973	-2.9878
8795	TNFRSF10B	tumor necrosis factor receptor superfamily, member 10b	-3.8911	-3.6297
115650	TNFRSF13C	tumor necrosis factor receptor superfamily, member 13C	-2.1646	-1.1856
115110	TNFRSF14-AS1	TNFRSF14 Antisense RNA 1	-5.1555	-4.1298
27242	TNFRSF21	tumor necrosis factor receptor superfamily, member 21	-1.2196	-0.7269
8718	TNFRSF25	tumor necrosis factor receptor superfamily, member 25	-3.5782	-2.6558
79155	TNIP2	TNFAIP3 interacting protein 2	-0.9074	-0.5626
10188	TNK2	tyrosine kinase, non-receptor, 2	-3.93	-2.514
7136	TNNI2	troponin I type 2 (skeletal, fast)	-2.3644	-2.4899
84629	TNRC18	Trinucleotide Repeat Containing 18	-3.3197	-2.6793
54543|201725	TOMM7|LOC201725	translocase of outer mitochondrial membrane 7 homolog (yeast)	-1.6954	-1.1862
90313	TP53I13	Tumor Protein P53 Inducible Protein 13	-1.1665	-1.1192
57212	TP73-AS1	TP73 Antisense RNA 1	1.8432	2.1779
7164	TPD52L1	tumor protein D52-like 1	0.7368	1.2376
25823	TPSG1	tryptase gamma 1	-1.7826	-2.0736
7187	TRAF3	TNF receptor-associated factor 3	-2.0107	-1.5076
9477	TRFP	Trf (TATA binding protein-related factor)-proximal homolog (Drosophila)	-2.5253	-2.2695
10221	TRIB1	tribbles homolog 1 (Drosophila)	-2.1488	-2.2102
9830	TRIM14	tripartite motif-containing 14	-4.0356	-3.8093
89870	TRIM15	tripartite motif-containing 15	-3.3106	-3.1271
81603	TRIM8	tripartite motif-containing 8	0.3037	0.9949
151613	TTC14	tetratricopeptide repeat domain 14	-0.8961	-0.482
57217	TTC7A	tetratricopeptide repeat domain 7A	-2.1939	-2.5342
80086	TUBA4	tubulin, alpha 4	2.1288	2.7361
10381	TUBB3	tubulin, beta 3	-4.6403	-3.9491
56604	TUBB4Q	tubulin, beta polypeptide 4, member Q	2.4391	2.1679
56255	TXNDC13	thioredoxin domain containing 13	-1.1502	-1.22
10907	TXNL4A	thioredoxin-like 4A	-0.8527	-0.5774
115861	TXNL6	thioredoxin-like 6	-2.5234	-2.2781
55833	UBAP2	ubiquitin associated protein 2	-1.8016	-1.0913
7314	UBB	ubiquitin B	-0.8571	-0.6053
7320	UBE2B	ubiquitin-conjugating enzyme E2B (RAD6 homolog)	-3.2574	-3.4258
7321	UBE2D1	ubiquitin-conjugating enzyme E2D 1 (UBC4/5 homolog, yeast)	-1.1959	-0.9313
7323	UBE2D3	ubiquitin-conjugating enzyme E2D 3 (UBC4/5 homolog, yeast)	0.8193	1.0234
51619	UBE2D4	ubiquitin-conjugating enzyme E2D 4 (putative)	1.1524	1.462
286480	UBE2E4P	ubiquitin-conjugating enzyme E2E 4 pseudogene	-1.5076	-0.8821
7332	UBE2L3	ubiquitin-conjugating enzyme E2L 3	-2.0209	-1.6229
63893	UBE2O	ubiquitin-conjugating enzyme E2O	0.5031	0.9697
7337	UBE3A	ubiquitin protein ligase E3A (human papilloma virus E6-associated protein, Angelman syndrome)	-0.5854	-2.2174
9354	UBE4A	ubiquitination factor E4A (UFD2 homolog, yeast)	-1.0656	-0.6462
56893	UBQLN4	ubiquilin 4	1.4316	1.9021
10497	UNC13B	unc-13 homolog B (C. elegans)	1.0177	1.2543
80761	UPK3B	uroplakin 3B	-3.4592	-3.0811
29796	UQCR10	Ubiquinol-Cytochrome C Reductase, Complex III Subunit X	-1.0719	-0.6324
7381	UQCRB	ubiquinol-cytochrome c reductase binding protein	1.2021	1.8141
7388	UQCRH	ubiquinol-cytochrome c reductase hinge protein	0.4059	1.1519
84996	URB1-AS1	URB1 Antisense RNA 1 (Head To Head)	-1.195	-0.846
79650	USB1	U6 SnRNA Biogenesis Phosphodiesterase 1	0.5147	0.9252
11274|373856	USP18|USP41	ubiquitin specific peptidase 18|ubiquitin specific peptidase 41	-2.3759	-2.4764
84132	USP42	ubiquitin specific peptidase 42	-3.0799	-2.5713
9724	UTP14C	UTP14, U3 small nucleolar ribonucleoprotein, homolog C (yeast)	-1.024	-0.8849
8409	UXT	ubiquitously-expressed transcript	0.3532	0.9413
7407	VARS	valyl-tRNA synthetase	-4.4622	-4.7005
9686	VGLL4	vestigial like 4 (Drosophila)	-0.9397	-2.148
266675	VMD2L2	vitelliform macular dystrophy 2-like 2	-3.8556	-3.7903
23230	VPS13A	vacuolar protein sorting 13A (yeast)	0.5491	0.7675
9525	VPS4B	vacuolar protein sorting 4B (yeast)	-1.5895	-0.9674
7447	VSNL1	visinin-like 1	-1.9009	-1.4064
128434	VSTM2L	V-Set And Transmembrane Domain Containing 2 Like	-2.0305	-2.5484
340706	VWA2	von Willebrand factor A domain containing 2	-7.9802	-7.2221
127731	VWA5B1	Von Willebrand Factor A Domain Containing 5B1	-1.8751	-1.6243
7458	WBSCR1	Williams-Beuren syndrome chromosome region 1	0.5125	1.1568
64409	WBSCR17	Williams-Beuren syndrome chromosome region 17	-2.7298	-1.9568
115825	WDFY2	WD repeat and FYVE domain containing 2	-0.9663	-2.496
55255	WDR41	WD repeat domain 41	-1.0038	-0.7423
284403	WDR62	WD repeat domain 62	-1.319	-1.0016
25879	WDSOF1	WD repeats and SOF1 domain containing	-1.6251	-1.5851
151525	WDSUB1	WD repeat, SAM and U-box domain containing 1	-0.9168	-1.2977
58189	WFDC1	WAP four-disulfide core domain 1	-0.9354	-1.3151
84305	WIBG	within bgcn homolog (Drosophila)	1.4791	2.2166
6375	XCL1	chemokine (C motif) ligand 1	-5.9769	-5.0673
51067	YARS2	tyrosyl-tRNA synthetase 2 (mitochondrial)	-0.7811	-0.7104
150223	YDJC	YdjC Chitooligosaccharide Deacetylase Homolog	-0.9752	-1.5421
7525	YES1	v-yes-1 Yamaguchi sarcoma viral oncogene homolog 1	-0.9574	-0.7441
25844	YIPF3	Yip1 domain family, member 3	-0.7544	-2.2219
29799	YPEL1	yippee-like 1 (Drosophila)	-1.8299	-0.9459
27107	ZBTB11	zinc finger and BTB domain containing 11	-1.6236	-1.5699
9925	ZBTB5	zinc finger and BTB domain containing 5	0.4245	0.9654
23211	ZC3H4	Zinc Finger CCCH-Type Containing 4	0.4114	0.6791
283576	ZDHHC22	zinc finger, DHHC-type containing 22	-3.8326	-3.8883
29801	ZDHHC8	zinc finger, DHHC-type containing 8	-3.5828	-3.9202
55734	ZFP64	zinc finger protein 64 homolog (mouse)	-1.2998	-1.19
84936	ZFYVE19	zinc finger, FYVE domain containing 19	-2.8174	-3.1546
123887	ZG16	null	-2.0912	-2.186
9202	ZMYM4	zinc finger, MYM-type 4	0.6494	1.6253
51364	ZMYND10	zinc finger, MYND-type containing 10	1.7896	1.441
7694	ZNF135	zinc finger protein 135 (clone pHZ-17)	-2.6524	-1.8279
7699	ZNF140	zinc finger protein 140 (clone pHZ-39)	-1.1821	-1.4129
7716	ZNF161	zinc finger protein 161	0.6089	0.863
7739	ZNF185	zinc finger protein 185 (LIM domain)	-0.9617	-1.6683
7567|7571	ZNF19|ZNF23	zinc finger protein 19 (KOX 12)|zinc finger protein 23 (KOX 16)	0.9228	1.3258
286103	ZNF252P-AS1	ZNF252P Antisense RNA 1	-5.6129	-4.4992
10782	ZNF274	zinc finger protein 274	-1.6383	-1.1313
57623	ZNF406	zinc finger protein 406	-2.6272	-2.6731
26036	ZNF451	zinc finger protein 451	-1.3028	-0.5474
81931	ZNF505	zinc finger protein 505	-1.3684	-1.2599
85460	ZNF518B	Zinc Finger Protein 518B	0.8016	1.4291
163033	ZNF579	zinc finger protein 579	-3.7545	-4.7977
51545	ZNF581	zinc finger protein 581	-2.3801	-1.6129
79027	ZNF655	zinc finger protein 655	-1.3532	-1.2209
148213	ZNF681	zinc finger protein 681	2.0697	2.6985
7626	ZNF75	zinc finger protein 75 (D8C6)	-2.4997	-2.0255
55778	ZNF839	Zinc Finger Protein 839	0.5952	0.9561
168374	ZNF92	zinc finger protein 92 (HTF12)	1.0353	1.2089
54680	ZNHIT6	Zinc Finger HIT-Type Containing 6	-0.9205	-0.9699
441208	ZNRF2P1	Zinc And Ring Finger 2 Pseudogene 1	-2.1012	-2.924
641293|6144	RPL21P19|RPL21	Ribosomal Protein L21 Pseudogene 19|ribosomal protein L21	0.5507	0.8399
