# Supplementary material for: Retinoic acid receptor α as a novel contributor to adrenal cortex structure and function through interactions with Wnt and Vegfa signalling
Source: Sci Rep. 2019 Oct 11;9:14677. doi: 10.1038/s41598-019-50988-2 (PMC6789122; doi:10.1038/s41598-019-50988-2)
Supplement: Supplementary file 7 — Supplementary Table 6 [file 41598_2019_50988_MOESM7_ESM.xls]

## Sheet: Supplementary Table 6
Supplementary Table 6. List of commonly differentially expressed genes in set 3 ([APA_A-CA] and [APA_A-APA_B])
Gene ID	Gene Symbol	Gene Name	Log Q[APA_A-CA]	Log Q[APA_A-APA_B]
28971	AAMDC	Adipogenesis Associated Mth938 Domain Containing	1.2812	2.4292
23461	ABCA5	ATP-binding cassette, sub-family A (ABC1), member 5	0.7267	2.2694
5244	ABCB4	ATP-binding cassette, sub-family B (MDR/TAP), member 4	1.8234	1.2143
10058	ABCB6	ATP-binding cassette, sub-family B (MDR/TAP), member 6	1.1055	2.1842
4363	ABCC1	ATP-binding cassette, sub-family C (CFTR/MRP), member 1	1.6514	2.6268
23	ABCF1	ATP-binding cassette, sub-family F (GCN20), member 1	0.9558	2.2823
28976	ACAD9	acyl-Coenzyme A dehydrogenase family, member 9	0.5307	2.9434
34	ACADM	acyl-Coenzyme A dehydrogenase, C-4 to C-12 straight chain	1.1232	3.9149
79777	ACBD4	acyl-Coenzyme A binding domain containing 4	0.714	0.8437
11332	ACOT7	acyl-CoA thioesterase 7	1.3539	1.4956
51	ACOX1	acyl-Coenzyme A oxidase 1, palmitoyl	1.2228	1.8944
79611	ACSS3	ACSS3	1.3423	1.2586
87	ACTN1	actinin, alpha 1	2.8765	4.2236
10120	ACTR1B	ARP1 actin-related protein 1 homolog B, centractin beta (yeast)	0.5774	0.5835
57180	ACTR3B	ARP3 actin-related protein 3 homolog B (yeast)	0.9074	1.3329
57180	ACTR3B	ARP3 actin-related protein 3 homolog B (yeast)	2.6746	3.1098
102	ADAM10	ADAM metallopeptidase domain 10	1.4264	1.1517
103	ADAR	adenosine deaminase, RNA-specific	0.9193	3.9459
10974	ADIRF	Adipogenesis Regulatory Factor	1.3462	1.8699
84890	ADO	2-Aminoethanethiol Dioxygenase	0.8752	1.343
159	ADSS	adenylosuccinate synthase	0.9194	2.3356
172	AFG3L1	AFG3 ATPase family gene 3-like 1 (yeast)	1.024	1.8853
55109	AGGF1	angiogenic factor with G patch and FHA domains 1	0.7751	1.7063
55109	AGGF1	angiogenic factor with G patch and FHA domains 1	0.8718	1.4213
137964	AGPAT6	1-acylglycerol-3-phosphate O-acyltransferase 6 (lysophosphatidic acid acyltransferase, zeta)	1.7358	2.9565
8540	AGPS	alkylglycerone phosphate synthase	1.2506	2.0789
10768	AHCYL1	S-adenosylhomocysteine hydrolase-like 1	0.7015	0.9432
64853	AIDA	Axin Interactor, Dorsalization Associated	0.7882	1.9014
50808	AK3	adenylate kinase 3	0.4245	1.1062
11216	AKAP10	A kinase (PRKA) anchor protein 10	2.1255	1.1828
10270	AKAP8	A kinase (PRKA) anchor protein 8	0.6697	1.3662
10327	AKR1A1	aldo-keto reductase family 1, member A1 (aldehyde reductase)	0.3786	0.9748
246181	AKR7L	Aldo-Keto Reductase Family 7 Like (Gene/Pseudogene)	0.8431	1.0085
65062	ALS2CR4	amyotrophic lateral sclerosis 2 (juvenile) chromosome region, candidate 4	1.0522	2.8327
83607	AMMECR1L	AMMECR1 Like	-0.609	-0.5438
23357	ANGEL1	angel homolog 1 (Drosophila)	0.7541	1.6704
287	ANK2	ankyrin 2, neuronal	3.3709	3.4321
54467	ANKIB1	ankyrin repeat and IBR domain containing 1	0.8447	2.6978
55608	ANKRD10	ankyrin repeat domain 10	1.5062	2.7885
149992	ANKRD30BP2	Ankyrin Repeat Domain 30B Pseudogene 2	3.3083	2.5364
57730	ANKRD36B	Ankyrin Repeat Domain 36B	0.9404	1.587
23520	ANP32C	acidic (leucine-rich) nuclear phosphoprotein 32 family, member C	1.9123	1.4624
23519	ANP32D	acidic (leucine-rich) nuclear phosphoprotein 32 family, member D	2.1237	2.0373
118429	ANTXR2	anthrax toxin receptor 2	2.1825	2.3096
55435	AP1AR	Adaptor Related Protein Complex 1 Associated Regulatory Protein	2.1845	1.468
1175	AP2S1	adaptor-related protein complex 2, sigma 1 subunit	0.4846	3.4464
51074	APIP	APAF1 interacting protein	2.4322	3.2709
57136	APMAP	Adipocyte Plasma Membrane Associated Protein	-0.3327	0.4718
84334	APOPT1	Apoptogenic 1, Mitochondrial	0.6289	2.4264
10513	APPBP2	amyloid beta precursor protein (cytoplasmic tail) binding protein 2	0.7912	1.8344
372	ARCN1	archain 1	0.4578	0.5472
377	ARF3	ADP-ribosylation factor 3	0.9957	1.3812
381	ARF5	ADP-ribosylation factor 5	1.8905	3.8768
382	ARF6	ADP-ribosylation factor 6	2.7168	2.1611
23647	ARFIP2	ADP-ribosylation factor interacting protein 2 (arfaptin 2)	1.1132	2.1961
57584	ARHGAP21	Rho GTPase activating protein 21	0.8041	3.0131
396	ARHGDIA	Rho GDP dissociation inhibitor (GDI) alpha	1.6101	2.7789
55160	ARHGEF10L	Rho guanine nucleotide exchange factor (GEF) 10-like	0.6905	2.2259
128272	ARHGEF19	Rho guanine nucleotide exchange factor (GEF) 19	0.4864	0.9268
8289	ARID1A	AT rich interactive domain 1A (SWI- like)	0.7301	0.6369
25820	ARIH1	ariadne homolog, ubiquitin-conjugating enzyme E2 binding protein, 1 (Drosophila)	0.8995	2.2482
285598	ARL10	ADP-ribosylation factor-like 10	0.8894	1.2706
23568	ARL2BP	ADP-ribosylation factor-like 2 binding protein	0.2866	3.1149
64225	ARL6IP2	ADP-ribosylation factor-like 6 interacting protein 2	1.6278	1.6069
79798	ARMC5	armadillo repeat containing 5	0.6065	1.2956
54470	ARMCX6	armadillo repeat containing, X-linked 6	1.0781	2.2246
7873	ARMET	arginine-rich, mutated in early stage tumors	1.1002	4.4301
145407	ARMH4	Armadillo-Like Helical Domain Containing 4	0.5155	1.1747
79624	ARMT1	Acidic Residue Methyltransferase 1	0.3963	3.4911
10552	ARPC1A	actin related protein 2/3 complex, subunit 1A, 41kDa	1.3866	4.1327
10093	ARPC4	actin related protein 2/3 complex, subunit 4, 20kDa	1.0129	2.6552
84164	ASCC2	activating signal cointegrator 1 complex subunit 2	1.487	2.2289
9070	ASH2L	ash2 (absent, small, or homeotic)-like (Drosophila)	1.2511	1.7684
54529	ASNSD1	Asparagine Synthetase Domain Containing 1	1.1197	2.8278
460	ASTN	astrotactin	0.624	1.8184
84896	ATAD1	ATPase family, AAA domain containing 1	1.1671	2.4586
22926	ATF6	activating transcription factor 6	0.6768	2.2087
9140	ATG12	ATG12 autophagy related 12 homolog (S. cerevisiae)	1.1494	1.9952
9140	ATG12	ATG12 autophagy related 12 homolog (S. cerevisiae)	1.6068	1.8943
1822	ATN1	atrophin 1	0.5785	0.6956
489	ATP2A3	ATPase, Ca++ transporting, ubiquitous	1.6616	2.7997
514	ATP5E	ATP synthase, H+ transporting, mitochondrial F1 complex, epsilon subunit	-0.6506	-0.4928
522	ATP5J	ATP synthase, H+ transporting, mitochondrial F0 complex, subunit F6	1.2191	2.069
9551	ATP5J2	ATP synthase, H+ transporting, mitochondrial F0 complex, subunit f, isoform 2	2.2037	2.663
8992	ATP6V0E	ATPase, H+ transporting, lysosomal 9kDa, V0 subunit e	0.3728	1.1435
401431	ATP6V0E2-AS1	ATP6V0E2 Antisense RNA 1	3.0892	2.0878
158381	ATP8B5P	ATPase Phospholipid Transporting 8B5, Pseudogene	1.4925	3.0675
91647	ATPAF2	ATP synthase mitochondrial F1 complex assembly factor 2	0.9015	1.6456
552889	ATXN7L3B	Ataxin 7 Like 3B	0.87	3.2702
54998	AURKAIP1	aurora kinase A interacting protein 1	1.0497	1.1356
567	B2M	beta-2-microglobulin	-1.2902	-0.6433
11041	B3GNT6	UDP-GlcNAc:betaGal beta-1,3-N-acetylglucosaminyltransferase 6	0.9892	1.504
8703	B4GALT3	UDP-Gal:betaGlcNAc beta 1,4- galactosyltransferase, polypeptide 3	0.8797	2.0018
9331	B4GALT6	UDP-Gal:betaGlcNAc beta 1,4- galactosyltransferase, polypeptide 6	1.0147	1.9103
573	BAG1	BCL2-associated athanogene	3.4908	4.4284
8815	BANF1	barrier to autointegration factor 1	2.0814	2.4853
7916	BAT2	HLA-B associated transcript 2	1.1787	1.8443
23215	BAT2D1	BAT2 domain containing 1	1.4803	2.624
55973	BCAP29	B-cell receptor-associated protein 29	0.6373	1.3354
593	BCKDHA	branched chain keto acid dehydrogenase E1, alpha polypeptide	0.6126	2.3005
594	BCKDHB	branched chain keto acid dehydrogenase E1, beta polypeptide (maple syrup urine disease)	1.9355	1.3372
598	BCL2L1	BCL2-like 1	1.4264	1.1098
599	BCL2L2	BCL2-like 2	0.8357	1.0971
10282	BET1	BET1 homolog (S. cerevisiae)	0.761	1.3634
55859	BEX1	brain expressed, X-linked 1	0.6832	1.2095
9790	BMS1L	BMS1-like, ribosome assembly protein (yeast)	1.337	2.3719
662	BNIP1	BCL2/adenovirus E1B 19kDa interacting protein 1	1.3082	2.3318
664	BNIP3	BCL2/adenovirus E1B 19kDa interacting protein 3	3.1349	4.2121
552900	BOLA2	bolA-like 2 (E. coli)	2.6265	1.6358
221927	BRAT1	BRCA1 Associated ATM Activator 1	0.803	1.9591
6046	BRD2	bromodomain containing 2	2.3669	3.4113
55290	BRF2	BRF2, subunit of RNA polymerase III transcription initiation factor, BRF1-like	0.6036	1.4226
441630	BRI3P2	Brain Protein I3 Pseudogene 2	1.3012	2.6788
27154	BRPF3	bromodomain and PHD finger containing, 3	2.0142	2.0177
9024	BRSK2	BR serine/threonine kinase 2	2.191	1.0213
55717	BRWD2	bromodomain and WD repeat domain containing 2	1.366	2.5184
9044	BTAF1	BTAF1 RNA polymerase II, B-TFIID transcription factor-associated, 170kDa (Mot1 homolog, S. cerevisiae)	0.9184	1.868
689	BTF3	basic transcription factor 3	2.6511	5.6426
7832	BTG2	BTG family, member 2	0.7987	3.6506
10384	BTN3A3	butyrophilin, subfamily 3, member A3	0.6857	0.7457
84811	BUD13	BUD13 Homolog	1.0149	1.3083
84154	BXDC1	brix domain containing 1	2.996	3.3951
79096	C11orf49	Chromosome 11 Open Reading Frame 49	0.657	0.5633
89927	C16orf45	chromosome 16 open reading frame 45	0.6695	1.1653
28974	C19orf53	Chromosome 19 Open Reading Frame 53	0.31	0.5761
54987	C1orf123	chromosome 1 open reading frame 123	1.5994	1.9754
79169	C1orf35	chromosome 1 open reading frame 35	0.3946	0.9429
114897	C1QTNF1	C1q and tumor necrosis factor related protein 1	1.1602	2.2981
128653	C20orf141	chromosome 20 open reading frame 141	-1.0549	-1.1234
285315	C3orf33	chromosome 3 open reading frame 33	0.8963	1.5484
401152	C4orf3	Chromosome 4 Open Reading Frame 3	0.5358	0.6741
133491	C5orf47	Chromosome 5 Open Reading Frame 47	2.623	1.6473
51250	C6orf203	chromosome 6 open reading frame 203	0.6184	1.3574
760	CA2	carbonic anhydrase II	2.2324	2.5885
776	CACNA1D	calcium channel, voltage-dependent, L type, alpha 1D subunit	0.959	1.2409
8912	CACNA1H	calcium channel, voltage-dependent, alpha 1H subunit	1.5625	2.4067
783	CACNB2	calcium channel, voltage-dependent, beta 2 subunit	1.226	3.1705
783	CACNB2	calcium channel, voltage-dependent, beta 2 subunit	3.2486	2.227
27101	CACYBP	calcyclin binding protein	-1.1023	-0.72
57658	CALCOCO1	calcium binding and coiled-coil domain 1	1.4323	2.9033
805|801	CALM2|CALM1	calmodulin 2 (phosphorylase kinase, delta)|calmodulin 1 (phosphorylase kinase, delta)	0.3779	0.6042
808	CALM3	calmodulin 3 (phosphorylase kinase, delta)	3.2351	3.7101
811	CALR	calreticulin	1.7445	3.9177
813	CALU	calumenin	1.1235	1.4686
813	CALU	calumenin	2.1812	3.019
79823	CAMKMT	Calmodulin-Lysine N-Methyltransferase	1.1991	1.0854
124583	CANT1	calcium activated nucleotidase 1	0.6535	1.8766
10486	CAP2	CAP, adenylate cyclase-associated protein, 2 (yeast)	1.069	1.386
828	CAPS	calcyphosine	2.2457	2.0984
829	CAPZA1	capping protein (actin filament) muscle Z-line, alpha 1	1.6004	2.6323
830	CAPZA2	capping protein (actin filament) muscle Z-line, alpha 2	2.8385	3.0861
833	CARS	cysteinyl-tRNA synthetase	1.3784	2.2005
113201	CASC4	cancer susceptibility candidate 4	4.457	3.1866
8573	CASK	calcium/calmodulin-dependent serine protein kinase (MAGUK family)	1.1872	1.7569
831	CAST	calpastatin	0.4604	0.9156
140689	CBLN4	cerebellin 4 precursor	1.4438	2.3636
55246	CCDC25	coiled-coil domain containing 25	1.2038	2.2966
90416	CCDC32	coiled-coil domain containing 32	1.1896	1.6823
54883	CCDC49	coiled-coil domain containing 49	1.2189	2.3086
8030	CCDC6	coiled-coil domain containing 6	0.9133	1.7715
901	CCNG2	cyclin G2	1.9311	2.0357
10574	CCT7	chaperonin containing TCP1, subunit 7 (eta)	0.4185	1.0212
389538|440|442600	CCZ1P-OR7E38P|ASNS|	asparagine synthetase	2.1148	3.403
10871	CD300C	CD300C antigen	1.7304	2.3065
920	CD4	CD4 antigen (p55)	1.6877	1.5553
3732	CD82	CD82 antigen	0.5899	1.5652
246184	CDC26	cell division cycle 26	0.8559	1.2575
997	CDC34	cell division cycle 34	0.5196	1.5976
55664	CDC37L1	CDC37 cell division cycle 37 homolog (S. cerevisiae)-like 1	1.2531	2.059
9578	CDC42BPB	CDC42 binding protein kinase beta (DMPK-like)	0.3556	1.0259
1000	CDH2	cadherin 2, type 1, N-cadherin (neuronal)	0.7869	1.4423
1019	CDK4	cyclin-dependent kinase 4	0.8981	1.595
80279	CDK5RAP3	CDK5 regulatory subunit associated protein 3	0.5212	2.3441
55602	CDKN2AIP	CDKN2A Interacting Protein	1.1358	1.7041
1036	CDO1	cysteine dioxygenase, type I	1.1074	0.8015
284040	CDRT4	CMT1A duplicated region transcript 4	0.831	0.6704
55573	CDV3	CDV3 Homolog	2.3	2.5998
1051	CEBPB	CCAAT/enhancer binding protein (C/EBP), beta	1.8129	3.6154
51816	CECR1	cat eye syndrome chromosome region, candidate 1	0.4863	1.457
116988	CENTG3	centaurin, gamma 3	1.9376	2.3042
9731	CEP104	Centrosomal Protein 104	1.087	1.5158
153241	CEP120	Centrosomal Protein 120	0.6405	2.1317
55125	CEP192	centrosomal protein 192kDa	-1.0596	-0.9606
1070	CETN3	centrin, EF-hand protein, 3 (CDC31 homolog, yeast)	0.3194	1.2245
112942	CFAP36	Cilia And Flagella Associated Protein 36	0.6034	2.3874
142913	CFLP1	cofilin pseudogene 1	3.1189	4.1317
400916	CHCHD10	Coiled-Coil-Helix-Coiled-Coil-Helix Domain Containing 10	0.9378	1.5073
1108	CHD4	chromodomain helicase DNA binding protein 4	0.5032	1.0756
29082	CHMP4A	chromatin modifying protein 4A	0.7231	3.2951
79586	CHPF	Chondroitin Polymerizing Factor	1.9586	1.6528
55501	CHST12	carbohydrate (chondroitin 4) sulfotransferase 12	-0.4703	1.2209
9541	CIR1	Corepressor Interacting With RBPJ, 1	1.4771	2.3519
10370	CITED2	Cbp/p300-interacting transactivator, with Glu/Asp-rich carboxy-terminal domain, 2	2.6597	3.4792
1155	CKAP1	cytoskeleton associated protein 1	0.6231	3.1679
1182	CLCN3	chloride channel 3	0.8074	2.9088
9076	CLDN1	claudin 1	1.4166	1.581
56650	CLDND1	claudin domain containing 1	1.2148	2.913
25932	CLIC4	chloride intracellular channel 4	1.6832	2.0169
57396	CLK4	CDC-like kinase 4	0.784	1.1396
81037	CLPTM1L	CLPTM1 Like	2.0883	2.6673
23059	CLUAP1	clusterin associated protein 1	0.5957	0.8662
23277	CLUH	Clustered Mitochondria Homolog	3.3749	2.9623
23019	CNOT1	CCR4-NOT transcription complex, subunit 1	0.5943	0.5618
29883	CNOT7	CCR4-NOT transcription complex, subunit 7	0.5299	2.5369
57511	COG6	component of oligomeric golgi complex 6	1.196	1.8488
85301	COL27A1	collagen, type XXVII, alpha 1	1.0349	1.5524
54951	COMMD8	COMM domain containing 8	1.2623	2.3986
51226	COPZ2	coatomer protein complex, subunit zeta 2	0.4743	1.9927
10229	COQ7	coenzyme Q7 homolog, ubiquinone (yeast)	0.9942	1.1806
79585|51025	CORO7|Magmas	coronin 7	0.6002	1.0635
23406	COTL1	coactosin-like 1 (Dictyostelium)	2.0983	3.2233
1340	COX6B1	cytochrome c oxidase subunit Vib polypeptide 1 (ubiquitous)	2.9975	4.3173
10814	CPLX2	complexin 2	3.7237	1.8115
8895	CPNE3	copine III	0.7176	2.6719
1371	CPOX	coproporphyrinogen oxidase	0.9971	1.8407
10404	CPQ	Carboxypeptidase Q	1.3029	2.1549
1385	CREB1	cAMP responsive element binding protein 1	0.9452	1.1057
64764	CREB3L2	cAMP responsive element binding protein 3-like 2	-0.4176	0.4327
1389	CREBL2	cAMP responsive element binding protein-like 2	0.5898	0.5979
58487	CREBZF	CREB/ATF BZIP Transcription Factor	0.6262	1.4698
8804	CREG1	cellular repressor of E1A-stimulated genes 1	-1.2453	-0.7971
51232	CRIM1	cysteine rich transmembrane BMP regulator 1 (chordin-like)	0.6829	1.2862
9419	CRIPT	CXXC Repeat Containing Interactor Of PDZ3 Domain	2.302	1.6722
1398	CRK	v-crk sarcoma virus CT10 oncogene homolog (avian)	1.6362	2.2431
9439	CRSP3	cofactor required for Sp1 transcriptional activation, subunit 3, 130kDa	1.7931	1.5543
9443	CRSP9	cofactor required for Sp1 transcriptional activation, subunit 9, 33kDa	0.4893	2.3794
1407	CRY1	cryptochrome 1 (photolyase-like)	2.7472	1.8976
1431	CS	citrate synthase	1.4545	3.4991
114784	CSMD2	CUB and Sushi multiple domains 2	2.6555	2.9904
1487	CTBP1	C-terminal binding protein 1	1.2788	3.9649
58190	CTDSP1	CTD (carboxy-terminal domain, RNA polymerase II, polypeptide A) small phosphatase 1	0.3394	0.7911
9811	CTIF	Cap Binding Complex Dependent Translation Initiation Factor	0.841	1.8395
1499	CTNNB1	catenin (cadherin-associated protein), beta 1, 88kDa	2.0778	4.8985
1075	CTSC	cathepsin C	1.68	3.2897
118945|441561|340736	CTSLP1|LOC441561|LOC340736	Cathepsin L Pseudogene 1 | null | null	1.0854	1.6521
8451	CUL4A	cullin 4A	0.8392	1.5502
8065	CUL5	cullin 5	1.7431	1.9495
79415	CYBC1	Cytochrome B-245 Chaperone 1	0.5192	0.5549
79901	CYBRD1	cytochrome b reductase 1	0.7877	0.6071
26999	CYFIP2	cytoplasmic FMR1 interacting protein 2	1.6087	2.4839
1589	CYP21A2	cytochrome P450, family 21, subfamily A, polypeptide 2	0.9228	1.9463
1593	CYP27A1	cytochrome P450, family 27, subfamily A, polypeptide 1	1.8741	3.271
1564	CYP2D7P1	cytochrome P450, family 2, subfamily D, polypeptide 7 pseudogene 1	1.9475	2.2236
112597|541471	CYTOR|MIR4435-2HG	Cytoskeleton Regulator RNA|MIR4435-2 Host Gene	1.0032	0.8832
1604	DAF	decay accelerating factor for complement (CD55, Cromer blood group system)	0.429	1.1414
55157	DARS2	aspartyl-tRNA synthetase 2 (mitochondrial)	0.9096	1.2065
28988	DBNL	drebrin-like	0.8478	1.8113
1628	DBP	D site of albumin promoter (albumin D-box) binding protein	0.6733	2.4211
1633	DCK	deoxycytidine kinase	1.3621	2.2963
84516	DCTN5	dynactin 5 (p25)	0.5839	1.2727
23142	DCUN1D4	DCN1, defective in cullin neddylation 1, domain containing 4 (S. cerevisiae)	1.6443	2.3891
1642	DDB1	damage-specific DNA binding protein 1, 127kDa	0.7682	5.3779
8886	DDX18	DEAD (Asp-Glu-Ala-Asp) box polypeptide 18	0.575	1.1391
26512	DDX26	DEAD/H (Asp-Glu-Ala-Asp/His) box polypeptide 26	0.6993	1.8888
57696	DDX55	DEAD (Asp-Glu-Ala-Asp) box polypeptide 55	0.7175	1.9039
54606	DDX56	DEAD (Asp-Glu-Ala-Asp) box polypeptide 56	0.934	3.9359
9191	DEDD	death effector domain containing	1.7026	2.6855
9812	DELE1	DAP3 Binding Cell Death Enhancer 1	0.5009	2.1868
9909	DENND4B	DENN Domain Containing 4B	0.93	2.001
27351	DESI1	Desumoylating Isopeptidase 1	0.3368	0.7917
1716	DGUOK	deoxyguanosine kinase	1.4822	2.739
79947	DHDDS	dehydrodolichyl diphosphate synthase	1.3915	1.4517
1725	DHPS	deoxyhypusine synthase	1.6568	1.7251
55526	DHTKD1	dehydrogenase E1 and transketolase domain containing 1	-1.0599	1.955
90957	DHX57	DEAH (Asp-Glu-Ala-Asp/His) box polypeptide 57	1.2635	1.7906
27292	DIMT1	DIM1 Dimethyladenosine Transferase 1 Homolog	1.1913	2.2204
222161	DKFZp586I1420	Uncharacterized Protein DKFZp586I1420	2.2314	3.0939
27122	DKK3	dickkopf homolog 3 (Xenopus laevis)	1.4438	3.4118
1737	DLAT	dihydrolipoamide S-acetyltransferase (E2 component of pyruvate dehydrogenase complex)	2.6087	2.3864
1739	DLG1	discs, large homolog 1 (Drosophila)	2.3982	2.3599
1657	DMXL1	Dmx-like 1	2.3116	1.9062
23312	DMXL2	Dmx-like 2	0.8608	1.8795
54919	DNAAF5	Dynein Axonemal Assembly Factor 5	0.6772	1.4828
3300	DNAJB2	DnaJ (Hsp40) homolog, subfamily B, member 2	1.0406	3.3329
3300	DNAJB2	DnaJ (Hsp40) homolog, subfamily B, member 2	2.069	3.8552
10049	DNAJB6	DnaJ (Hsp40) homolog, subfamily B, member 6	0.5047	2.1049
54431	DNAJC10	DnaJ (Hsp40) homolog, subfamily C, member 10	0.979	1.8242
55192	DNAJC17	DnaJ (Hsp40) homolog, subfamily C, member 17	0.5836	1.4578
131118	DNAJC19	DnaJ (Hsp40) homolog, subfamily C, member 19	2.215	2.8969
134218	DNAJC21	DnaJ Heat Shock Protein Family (Hsp40) Member C21	0.9355	0.7377
552891|2790	DNAJC25-GNG10|GNG10	DNAJC25-GNG10 Readthrough|G Protein Subunit Gamma 10	1.4294	4.6049
7266	DNAJC7	DnaJ (Hsp40) homolog, subfamily C, member 7	1.2068	3.9082
22826	DNAJC8	DnaJ (Hsp40) homolog, subfamily C, member 8	0.4739	0.7496
26052	DNM3	dynamin 3	1.4734	2.0493
10591	DNPH1	2'-Deoxynucleoside 5'-Phosphate N-Hydrolase 1	1.2203	2.0382
55619	DOCK10	dedicator of cytokinesis 10	0.7489	2.1828
1798	DPAGT1	dolichyl-phosphate (UDP-N-acetylglucosamine) N-acetylglucosaminephosphotransferase 1 (GlcNAc-1-P transferase)	1.2146	2.6991
25911	DPCD	Deleted In Primary Ciliary Dyskinesia Homolog (Mouse)	0.4858	1.6306
29952	DPP7	dipeptidylpeptidase 7	1.2601	4.9957
84229	DRC7	Dynein Regulatory Complex Subunit 7	3.3001	3.3165
50632	DRD1IP	dopamine receptor D1 interacting protein	1.7212	1.281
1827	DSCR1	Down syndrome critical region gene 1	0.4657	1.5027
667	DST	dystonin	1.5267	3.3668
56986	DTWD1	DTW domain containing 1	0.7623	2.0091
56986	DTWD1	DTW domain containing 1	3.006	2.1502
23399	DULLARD	dullard homolog (Xenopus laevis)	0.4219	0.4048
1846	DUSP4	dual specificity phosphatase 4	2.5414	1.1443
1778	DYNC1H1	dynein, cytoplasmic 1, heavy chain 1	1.6367	3.4177
51143	DYNC1LI1	dynein, cytoplasmic 1, light intermediate chain 1	0.5068	1.5577
83658	DYNLRB1	dynein, light chain, roadblock-type 1	2.1125	4.7571
55837	EAPP	E2F Associated Phosphoprotein	0.6342	1.0054
124454	EARS2	Glutamyl-TRNA Synthetase 2, Mitochondrial	2.5727	1.3237
1889	ECE1	endothelin converting enzyme 1	1.3043	2.4834
55862	ECHDC1	enoyl Coenzyme A hydratase domain containing 1	1.4826	2.8684
51295	ECSIT	ECSIT Signalling Integrator	0.7561	2.1946
51366	EDD1	E3 ubiquitin protein ligase, HECT domain containing, 1	1.8381	2.2843
80267	EDEM3	ER Degradation Enhancing Alpha-Mannosidase Like Protein 3	2.615	2.2633
8721	EDF1	endothelial differentiation-related factor 1	2.3257	3.3892
390352	EEF1A1P33	Eukaryotic Translation Elongation Factor 1 Alpha 1 Pseudogene 33	1.6485	4.2812
221143	EEF1AKMT1	EEF1A Lysine Methyltransferase 1	0.5491	0.7401
1933	EEF1B2	eukaryotic translation elongation factor 1 beta 2	2.1781	1.5941
54583	EGLN1	egl nine homolog 1 (C. elegans)	2.0139	2.4119
1960	EGR3	early growth response 3	1.6027	1.2542
1968	EIF2S3	eukaryotic translation initiation factor 2, subunit 3 gamma, 52kDa	0.9788	2.2271
1973|968	EIF4A1|CD68	eukaryotic translation initiation factor 4A, isoform 1|CD68 antigen	1.6771	2.5458
390407	EIF4A1P6	Eukaryotic Translation Initiation Factor 4A1 Pseudogene 6	4.9576	5.9002
1984|143244	EIF5A|LOC143244	eukaryotic translation initiation factor 5A	1.1736	4.4844
9669	EIF5B	eukaryotic translation initiation factor 5B	0.6755	2.3996
63916	ELMO2	engulfment and cell motility 2 (ced-12 homolog, C. elegans)	1.4685	2.7233
255520	ELMOD2	ELMO domain containing 2	1.2095	0.9314
27436	EML4	echinoderm microtubule associated protein like 4	2.2114	2.4023
55740	ENAH	enabled homolog (Drosophila)	2.5529	2.0887
2022	ENG	endoglin (Osler-Rendu-Weber syndrome 1)	1.3564	2.2557
55556	ENOSF1	enolase superfamily member 1	0.5431	2.3102
5169	ENPP3	ectonucleotide pyrophosphatase/phosphodiesterase 3	1.9982	2.1111
953	ENTPD1	ectonucleoside triphosphate diphosphohydrolase 1	1.1787	2.3368
347918	EP400P1	EP400 Pseudogene 1	0.7573	1.521
285965	EPHA1-AS1	EPHA1 Antisense RNA 1	4.3247	4.2648
2050	EPHB4	EPH receptor B4	1.8483	2.8309
2053	EPHX2	epoxide hydrolase 2, cytoplasmic	1.103	1.3081
2057	EPOR	erythropoietin receptor	1.4199	2.2695
2060	EPS15	epidermal growth factor receptor pathway substrate 15	1.558	3.1781
2071	ERCC3	excision repair cross-complementing rodent repair deficiency, complementation group 3 (xeroderma pigmentosum group B complementing)	1.2219	3.3697
57222	ERGIC1	Endoplasmic Reticulum-Golgi Intermediate Compartment 1	0.8657	1.6156
51614	ERGIC3	ERGIC And Golgi 3	0.72	1.412
30816	ERVWE1	endogenous retroviral family W, env(C7), member 1 (syncytin)	0.8499	1.3274
2098	ESD	esterase D/formylglutathione hydrolase	0.2848	0.6251
2115	ETV1	ets variant gene 1	1.2972	2.3834
11336	EXOC3	exocyst complex component 3	1.0507	2.5433
10640	EXOC5	exocyst complex component 5	1.9427	2.5315
2137	EXTL3	exostoses (multiple)-like 3	2.6029	3.878
2159	F10	coagulation factor X	1.1147	1.9626
51011	FAHD2A	fumarylacetoacetate hydrolase domain containing 2A	1.5137	2.915
124402	FAM100A	family with sequence similarity 100, member A	0.6727	2.1874
83641	FAM107B	Family With Sequence Similarity 107 Member B	0.6474	1.1086
10827	FAM114A2	Family With Sequence Similarity 114 Member A2	0.8958	1.3438
23196	FAM120A	Family With Sequence Similarity 120 Member A	1.7205	2.8101
84498	FAM120B	Family With Sequence Similarity 120B	1.678	3.3287
159090	FAM122B	Family With Sequence Similarity 122B	0.8684	1.5364
116496	FAM129A	Family With Sequence Similarity 129 Member A	-0.8362	-0.9698
257415	FAM133B	Family With Sequence Similarity 133 Member B	1.665	2.5062
220965	FAM13C1	family with sequence similarity 13, member C1	2.1377	1.5388
122509	FAM14B	family with sequence similarity 14, member B	1.6882	2.6075
84734	FAM167B	Family With Sequence Similarity 167 Member B	3.9152	3.7665
130074	FAM168B	Family With Sequence Similarity 168 Member B	2.4553	2.5149
83989	FAM172A	Family With Sequence Similarity 172 Member A	0.9903	1.2802
10712	FAM189B	Family With Sequence Similarity 189 Member B	1.0265	1.4963
80011	FAM192A	Family With Sequence Similarity 192 Member A	2.0062	2.4634
54540	FAM193B	Family With Sequence Similarity 193 Member B	1.3337	2.3589
51313	FAM198B	Family With Sequence Similarity 198 Member B	1.7908	3.5826
151647	FAM19A4	family with sequence similarity 19 (chemokine (C-C motif)-like), member A4	0.8883	3.2716
85395	FAM207A	Family With Sequence Similarity 207 Member A	4.2562	4.6244
63939	FAM217B	Family With Sequence Similarity 217 Member B	-0.8223	-0.7944
9130	FAM50A	family with sequence similarity 50, member A	2.6755	3.0072
92002	FAM58A	family with sequence similarity 58, member A	1.9632	1.901
79567	FAM65A	family with sequence similarity 65, member A	0.7921	1.8881
57234	FAM91A2	family with sequence similarity 91, member A2	1.1797	1.2551
25940	FAM98A	family with sequence similarity 98, member A	2.2633	1.5406
10160	FARP1	FERM, RhoGEF (ARHGEF) and pleckstrin domain protein 1 (chondrocyte-derived)	0.9244	0.8427
2091	FBL	fibrillarin	1.6989	3.115
2192	FBLN1	fibulin 1	2.7853	3.7779
80204	FBXO11	F-box protein 11	0.7866	2.7567
2213	FCGR2B	Fc fragment of IgG, low affinity IIb, receptor (CD32)	1.5254	2.8121
2217	FCGRT	Fc fragment of IgG, receptor, transporter, alpha	1.0194	1.6903
112812	FDX2	Ferredoxin 2	0.4651	1.2078
2232	FDXR	ferredoxin reductase	0.7255	1.0358
2257	FGF12	fibroblast growth factor 12	1.358	1.158
2272	FHIT	fragile histidine triad gene	0.8339	2.1356
2289	FKBP5	FK506 binding protein 5	0.4521	2.3576
79614	FLJ14054	null	0.7574	1.5663
2319	FLOT2	flotillin 2	1.2025	2.0367
23768	FLRT2	fibronectin leucine rich transmembrane protein 2	1.9134	2.9514
2332	FMR1	fragile X mental retardation 1	0.6237	1.2401
64122	FN3K	fructosamine 3 kinase	2.2643	2.2737
64778	FNDC3B	fibronectin type III domain containing 3B	1.7451	1.7538
96459	FNIP1	Folliculin Interacting Protein 1	1.7334	2.8566
2355	FOSL2	FOS-like antigen 2	2.1269	2.6164
116113	FOXP4	forkhead box P4	2.5604	1.8479
2356	FPGS	folylpolyglutamate synthase	2.844	3.7668
23732	FRRS1L	Ferric Chelate Reductase 1 Like	1.2919	1.4576
2495	FTH1	ferritin, heavy polypeptide 1	0.3662	1.2822
64400	FTS	fused toes homolog (mouse)	2.7034	1.7434
117246	FTSJ3	FtsJ homolog 3 (E. coli)	1.9966	2.5459
65991	FUNDC2	FUN14 domain containing 2	1.2257	3.6018
9513	FXR2	fragile X mental retardation, autosomal homolog 2	1.1186	1.139
2533	FYB	FYN binding protein (FYB-120/130)	-0.7261	1.5085
9908	G3BP2	G3BP Stress Granule Assembly Factor 2	2.2909	1.8315
1647	GADD45A	growth arrest and DNA-damage-inducible, alpha	0.9437	2.4678
90480	GADD45GIP1	growth arrest and DNA-damage-inducible, gamma interacting protein 1	1.8255	1.7574
63917	GALNT11	UDP-N-acetyl-alpha-D-galactosamine:polypeptide N-acetylgalactosaminyltransferase 11 (GalNAc-T11)	0.5314	2.7789
23193	GANAB	glucosidase, alpha; neutral AB	1.6181	2.0526
346085	GAPDHP72	Glyceraldehyde-3-Phosphate Dehydrogenase Pseudogene 72	0.6645	2.0462
10634	GAS2L1	growth arrest-specific 2 like 1	1.4997	2.0203
8209	GATD3A	Glutamine Amidotransferase Like Class 1 Domain Containing 3A	1.1009	3.6531
2639	GCDH	glutaryl-Coenzyme A dehydrogenase	0.9057	2.3573
2729	GCLC	glutamate-cysteine ligase, catalytic subunit	0.624	2.2854
339970|81488|145781	GCOM2|POLR2M|GCOM1	GRINL1B Complex Locus 2 (Pseudogene) | RNA Polymerase II Subunit M | GRINL1A Complex Locus 1	1.6285	2.6258
51608	GET4	Golgi To ER Traffic Protein 4	1.8468	3.6634
2671	GFER	growth factor, augmenter of liver regeneration (ERV1 homolog, S. cerevisiae)	0.9884	0.9922
23062	GGA2	golgi associated, gamma adaptin ear containing, ARF binding protein 2	0.5162	1.8651
55303	GIMAP4	GTPase, IMAP family member 4	1.4151	2.3278
54810	GIPC2	GIPC PDZ domain containing family, member 2	1.8037	2.4966
51218	GLRX5	glutaredoxin 5 homolog (S. cerevisiae)	-0.3963	0.4582
29925	GMPPB	GDP-mannose pyrophosphorylase B	1.3312	1.8662
2766	GMPR	guanosine monophosphate reductase	1.6106	2.3547
2767	GNA11	guanine nucleotide binding protein (G protein), alpha 11 (Gq class)	0.6985	1.4402
2768	GNA12	guanine nucleotide binding protein (G protein) alpha 12	1.0901	2.0577
2770	GNAI1	guanine nucleotide binding protein (G protein), alpha inhibiting activity polypeptide 1	0.4387	0.9227
2787	GNG5	guanine nucleotide binding protein (G protein), gamma 5	2.5272	2.0854
10007	GNPDA1	glucosamine-6-phosphate deaminase 1	1.0067	1.9358
2801	GOLGA2	golgi autoantigen, golgin subfamily a, 2	1.8452	2.3338
84559	GOLGA2LY1	golgi autoantigen, golgin subfamily a, 2-like, Y-linked 1	3.8308	1.8654
2803	GOLGA4	golgi autoantigen, golgin subfamily a, 4	0.9268	2.0126
9950	GOLGA5	golgi autoantigen, golgin subfamily a, 5	2.7205	2.2468
342096|440289|55889	GOLGA6|LOC440289|GOLGA	golgi autoantigen, golgin subfamily a, 6	2.2714	3.4122
51125	GOLGA7	golgi autoantigen, golgin subfamily a, 7	1.6776	2.4799
9570	GOSR2	golgi SNAP receptor complex member 2	1.1333	2.7822
57678	GPAM	glycerol-3-phosphate acyltransferase, mitochondrial	1.6092	2.8865
150763	GPAT2	Glycerol-3-Phosphate Acyltransferase 2, Mitochondrial	2.3634	1.3593
23131	GPATCH8	G-Patch Domain Containing 8	0.3658	1.6742
60313	GPBP1L1	GC-rich promoter binding protein 1-like 1	1.3655	3.4604
55890	GPRC5C	G protein-coupled receptor, family C, group 5, member C	0.9578	2.0922
441481	GPX1P1	Glutathione Peroxidase Pseudogene 1	0.3751	0.8045
6011	GRK1	G protein-coupled receptor kinase 1	2.4181	1.8977
2896	GRN	granulin	1.4334	2.3946
493754	GS1-124K5.11	RAB Guanine Nucleotide Exchange Factor 1 Pseudogene	0.728	1.9368
51527	GSKIP	GSK3B Interacting Protein	1.2663	1.3649
221357	GSTA5	glutathione S-transferase A5	1.4232	1.3966
373156	GSTK1	glutathione S-transferase kappa 1	0.7364	1.1002
2946	GSTM2	glutathione S-transferase M2 (muscle)	0.9873	3.789
2947	GSTM3	glutathione S-transferase M3 (brain)	0.4774	1.1045
2948	GSTM4	glutathione S-transferase M4	2.5809	2.8914
9446	GSTO1	glutathione S-transferase omega 1	0.3049	1.0173
2962	GTF2F1	general transcription factor IIF, polypeptide 1, 74kDa	0.5566	1.3388
2969	GTF2I	general transcription factor II, i	3.3351	3.7649
92675	HARS2	histidyl-tRNA synthetase 2	0.5671	2.4407
26959	HBP1	HMG-box transcription factor 1	0.5822	2.6359
10767	HBS1L	HBS1-like (S. cerevisiae)	0.6806	1.901
8841	HDAC3	histone deacetylase 3	1.5216	3.634
51564	HDAC7A	histone deacetylase 7A	1.8095	2.9003
374659	HDDC3	HD domain containing 3	0.7427	1.6512
50810	HDGFL3	HDGF Like 3	0.9667	2.2051
51696	HECA	headcase homolog (Drosophila)	1.4798	3.1488
9931	HELZ	helicase with zinc finger	0.4871	2.5435
8924	HERC2	hect domain and RLD 2	2.047	2.4577
84641	HIATL1	hippocampus abundant transcript-like 1	1.1472	3.0717
192286	HIGD2A	HIG1 domain family, member 2A	-0.4537	0.8307
123346	HIGD2BP	HIG1 domain family, member 2B pseudogene	1.1321	4.1989
8479	HIRIP3	HIRA interacting protein 3	0.6267	1.1653
9677	HISPPD2A	Histidine acid phosphatase domain containing 2A	0.5002	1.8991
8345	HIST1H2BH	histone 1, H2bh	1.8453	2.8973
8350	HIST1H3A	histone 1, H3a	3.0256	4.2011
8351	HIST1H3D	histone 1, H3d	2.3355	3.0328
8353	HIST1H3E	histone 1, H3e	2.7053	1.5588
8968	HIST1H3F	histone 1, H3f	2.8878	2.4776
8354	HIST1H3I	histone 1, H3i	1.1083	2.261
8363|8362	HIST1H4J|HIST1H4K	histone 1, H4j|histone 1, H4k	0.3586	1.3109
8368	HIST1H4L	histone 1, H4l	2.4516	1.6235
8337	HIST2H2AA	histone 2, H2aa	0.6399	0.5679
8290	HIST3H3	histone 3, H3	1.2383	1.7109
3097	HIVEP2	human immunodeficiency virus type I enhancer binding protein 2	1.8987	2.3206
3113	HLA-DPA1	major histocompatibility complex, class II, DP alpha 1	1.0039	2.8466
3117	HLA-DQA1	major histocompatibility complex, class II, DQ alpha 1	1.7095	0.9508
3119	HLA-DQB1	major histocompatibility complex, class II, DQ beta 1	1.3317	2.6015
3119	HLA-DQB1	major histocompatibility complex, class II, DQ beta 1	1.5071	2.6337
3123	HLA-DRB1	major histocompatibility complex, class II, DR beta 1	2.5089	3.8782
3133	HLA-E	major histocompatibility complex, class I, E	0.5603	3.0374
3134	HLA-F	major histocompatibility complex, class I, F	2.6681	4.0274
3135	HLA-G	HLA-G histocompatibility antigen, class I, G	0.6996	1.3459
3135	HLA-G	HLA-G histocompatibility antigen, class I, G	3.2806	4.6534
56941	HMCES	5-Hydroxymethylcytosine Binding, ES Cell Specific	0.4359	2.6848
10357	HMG1L1	high-mobility group (nonhistone chromosomal) protein 1-like 1	1.7684	3.9522
10357	HMG1L1	high-mobility group (nonhistone chromosomal) protein 1-like 1	4.6648	4.7389
10042	HMG2L1	high-mobility group protein 2-like 1	1.9488	2.1004
3150	HMGN1	high-mobility group nucleosome binding domain 1	1.2784	2.3732
389395	HNRNPA3P4	Heterogeneous Nuclear Ribonucleoprotein A3 Pseudogene 4	2.6815	3.2994
390294	HNRNPABP1	Heterogeneous Nuclear Ribonucleoprotein A/B Pseudogene 1	2.0498	2.9322
389322	HNRNPKP1	Heterogeneous Nuclear Ribonucleoprotein K Pseudogene 1	2.321	4.7082
3178	HNRPA1	heterogeneous nuclear ribonucleoprotein A1	0.4481	1.2543
3178	HNRPA1	heterogeneous nuclear ribonucleoprotein A1	4.2575	3.9144
389674	HNRPA1P4	heterogeneous nuclear ribonucleoprotein A1 pseudogene 4	0.9196	2.2313
220988	HNRPA3	heterogeneous nuclear ribonucleoprotein A3	2.5083	2.9232
220988	HNRPA3	heterogeneous nuclear ribonucleoprotein A3	2.7306	3.7541
3183	HNRPC	heterogeneous nuclear ribonucleoprotein C (C1/C2)	0.8472	1.2738
3187	HNRPH1	heterogeneous nuclear ribonucleoprotein H1 (H)	1.4664	5.6226
3188	HNRPH2	heterogeneous nuclear ribonucleoprotein H2 (H')	1.5543	4.5516
3190	HNRPK	heterogeneous nuclear ribonucleoprotein K	0.5592	1.2654
92906	HNRPLL	heterogeneous nuclear ribonucleoprotein L-like	1.0095	1.8315
3212	HOXB2	homeobox B2	1.0974	3.4607
3248	HPGD	hydroxyprostaglandin dehydrogenase 15-(NAD)	1.2385	1.8594
11145	HRASLS3	HRAS-like suppressor 3	1.8053	4.0985
3275	HRMT1L1	HMT1 hnRNP methyltransferase-like 1 (S. cerevisiae)	0.5169	1.4675
55170	HRMT1L6	HMT1 hnRNP methyltransferase-like 6 (S. cerevisiae)	1.0861	1.2227
3284	HSD3B2	hydroxy-delta-5-steroid dehydrogenase, 3 beta- and steroid delta-isomerase 2	1.1378	0.8742
84263	HSDL2	hydroxysteroid dehydrogenase like 2	0.5153	0.6176
3306	HSPA2	heat shock 70kDa protein 2	1.3032	1.7304
126393	HSPB6	heat shock protein, alpha-crystallin-related, B6	1.5014	2.597
29060	HSPC047	null	0.8579	1.0216
10808	HSPH1	heat shock 105kDa/110kDa protein 1	1.1919	2.6134
10553	HTATIP2	HIV-1 Tat interactive protein 2, 30kDa	1.9665	2.8672
127544	IBRDC3	IBR domain containing 3	2.2832	3.5209
51278	IER5	immediate early response 5	1.7866	2.0786
3460	IFNGR2	interferon gamma receptor 2 (interferon gamma transducer 1)	1.7986	2.488
7866	IFRD2	interferon-related developmental regulator 2	2.5625	3.1574
26160	IFT172	intraflagellar transport 172 homolog (Chlamydomonas)	1.0421	1.3057
28831|28793|3537|3538|3535	IGLJ3|IGLV3-25|IGLC1|IGLC2|IGL	immunoglobulin lambda joining 3|immunoglobulin lambda variable 3-25|immunoglobulin lambda constant 1 (Mcg marker)|immunoglobulin lambda constant 2 (Kern-Oz- marker)|immunoglobulin lambda locus	2.552	3.4121
28815|28786|3537|3538	IGLV2-14|IGLV4-3|IGLC1|IGLC2	immunoglobulin lambda variable 2-14|immunoglobulin lambda variable 4-3|immunoglobulin lambda constant 1 (Mcg marker)|immunoglobulin lambda constant 2 (Kern-Oz- marker)	1.8297	2.3442
23705	IGSF4	immunoglobulin superfamily, member 4	1.5173	3.1534
3566	IL4R	interleukin 4 receptor	0.8807	2.1197
3608	ILF2	interleukin enhancer binding factor 2, 45kDa	2.0049	3.4401
3609	ILF3	interleukin enhancer binding factor 3, 90kDa	0.3586	0.9219
54928	IMPAD1	inositol monophosphatase domain containing 1	0.5594	1.4857
54556	ING3	inhibitor of growth family, member 3	0.5467	1.6331
54617	INOC1	INO80 complex homolog 1 (S. cerevisiae)	1.4185	1.2423
8821	INPP4B	inositol polyphosphate-4-phosphatase, type II, 105kDa	1.1017	1.7377
3636	INPPL1	inositol polyphosphate phosphatase-like 1	0.6679	1.7558
81556	INTS14	Integrator Complex Subunit 14	1.1661	1.3468
64768	IPPK	inositol 1,3,4,5,6-pentakisphosphate 2-kinase	1.7007	2.4272
84223	IQCG	IQ motif containing G	0.9749	2.4551
10788	IQGAP2	IQ motif containing GTPase activating protein 2	1.0275	2.0874
3660	IRF2	interferon regulatory factor 2	3.7101	4.1152
26145	IRF2BP1	interferon regulatory factor 2 binding protein 1	1.191	1.7713
3661	IRF3	interferon regulatory factor 3	1.3004	2.402
79190	IRX6	iroquois homeobox protein 6	3.9671	5.4874
389293	ISCA1P1	Iron-Sulfur Cluster Assembly 1 Pseudogene 1	0.9542	1.2969
389293|81689	ISCA1P1|ISCA1	Iron-Sulfur Cluster Assembly 1 Pseudogene 1|Iron-Sulfur Cluster Assembly 1	0.5981	1.1283
3673	ITGA2	integrin, alpha 2 (CD49B, alpha 2 subunit of VLA-2 receptor)	2.3221	2.0286
8516	ITGA8	integrin, alpha 8	0.9118	1.4247
3703	ITM1	integral membrane protein 1	0.8564	3.7952
55677	IWS1	IWS1, SUPT6H Interacting Protein	1.2454	1.7233
23081	JMJD2C	jumonji domain containing 2C	0.7544	2.1194
339123	JMJD8	Jumonji Domain Containing 8	0.9768	1.973
23254	KAZN	Kazrin, Periplakin Interacting Protein	1.4439	2.1149
55709	KBTBD4	kelch repeat and BTB (POZ) domain containing 4	0.5195	1.2207
3768	KCNJ12	potassium inwardly-rectifying channel, subfamily J, member 12	2.6615	1.3431
3776	KCNK2	potassium channel, subfamily K, member 2	1.5973	3.5232
27345	KCNMB4	potassium large conductance calcium-activated channel, subfamily M, beta member 4	-1.5208	-2.2392
57582	KCNT1	potassium channel, subfamily T, member 1	1.8314	3.1975
390245	KDM4E	Lysine Demethylase 4E	0.9963	1.4432
57481	KIAA1210	KIAA1210	0.9874	0.9641
55614	KIF16B	Kinesin Family Member 16B	1.1683	2.2399
57576	KIF17	kinesin family member 17	2.2633	1.2329
26128	KIF1BP	KIF1 Binding Protein	0.593	2.5938
9371	KIF3B	kinesin family member 3B	0.6984	1.9254
3799	KIF5B	kinesin family member 5B	1.2426	2.6249
22944	KIN	KIN, antigenic determinant of recA protein homolog (mouse)	1.1653	2.3756
7071	KLF10	Kruppel-like factor 10	0.6485	2.3703
79667	KLF3-AS1	KLF3 Antisense RNA 1	1.7488	1.9586
23008	KLHDC10	Kelch Domain Containing 10	1.2643	1.7351
27252	KLHL20	kelch-like 20 (Drosophila)	0.4733	1.2169
51088	KLHL5	kelch-like 5 (Drosophila)	1.4566	2.4456
65095	KRI1	KRI1 Homolog	0.8665	1.4593
132391	KRT18P21	Keratin 18 Pseudogene 21	2.27	1.7822
391819	KRT18P42	Keratin 18 Pseudogene 42	5.1111	3.5501
337959	KRTAP13-2	keratin associated protein 13-2	2.5556	2.2432
112849	L3HYPDH	Trans-L-3-Hydroxyproline Dehydratase	0.6631	2.0521
3915	LAMC1	laminin, gamma 1 (formerly LAMB2)	1.7208	3.4425
3916	LAMP1	lysosomal-associated membrane protein 1	1.1885	2.7783
51056	LAP3	leucine aminopeptidase 3	0.3422	0.5649
114823	LENG8	leukocyte receptor cluster (LRC) member 8	1.3607	1.4741
64175	LEPRE1	leucine proline-enriched proteoglycan (leprecan) 1	1.5859	2.7787
10536	LEPREL2	leprecan-like 2	1.5201	2.0629
22998	LIMCH1	LIM And Calponin Homology Domains 1	3.407	3.6457
55327	LIN7C	lin-7 homolog C (C. elegans)	0.8106	1.7048
388387	LINC00671	Long Intergenic Non-Protein Coding RNA 671	3.8497	2.7954
149134	LINC01341	Long Intergenic Non-Protein Coding RNA 1341	1.3287	1.5278
63914|57150	LINC01590|SMIM8	Long Intergenic Non-Protein Coding RNA 1590|Small Integral Membrane Protein 8	1.5171	1.5355
79748|594855	LMAN1L|CPLX3	lectin, mannose-binding, 1 like|complexin 3	0.8722	1.7348
25802	LMOD1	leiomodin 1 (smooth muscle)	0.6239	0.9156
4010	LMX1B	LIM homeobox transcription factor 1, beta	1.2624	1.3222
138729	LOC138729	null	1.6128	5.5995
138729	LOC138729	null	2.5428	4.9797
139193	LOC139193	null	4.2345	3.7654
145414	LOC145414	null	4.7724	6.4508
153914	LOC153914	null	1.4128	2.5649
159170	LOC159170	null	0.9685	1.1031
163233	LOC163233	null	2.7943	2.2307
200491	LOC200491	null	3.036	1.6763
202181	LOC202181	SUMO Interacting Motifs Containing 1 Pseudogene	0.7502	1.1799
257039	LOC257039	null	0.8649	0.6211
283343	LOC283343	null	1.2613	1.702
283824	LOC283824	null	-0.4753	0.5992
284441	LOC284441	Actin-Related Protein 2 Pseudogene	2.4149	2.6634
285984|402562	LOC285984|HNRNPA1P8	null | Heterogeneous Nuclear Ribonucleoprotein A1 Pseudogene 8	2.081	5.7009
346887	LOC346887	null	0.7977	1.5595
375251	LOC375251	null	1.4371	2.2413
375251|400987	LOC375251|LOC400987	null|null	0.6068	1.7559
387880	LOC387880	null	2.2326	2.1349
388104	LOC388104	Transmembrane Protein 183A Pseudogene	1.455	2.0468
388143	LOC388143	null	3.0866	3.9107
388210	LOC388210	null	4.7366	3.4615
388345	LOC388345	null	1.0903	2.54
388509	LOC388509	null	6.7303	3.5318
388519	LOC388519	null	2.6025	3.4075
388519	LOC388519	null	4.9506	6.4228
388928	LOC388928	null	2.4717	2.4685
388955	LOC388955	PRELI Domain-Containing Protein 1, Mitochondrial Pseudogene	0.9162	3.485
390009	LOC390009	null	4.1616	3.4884
390498	LOC390498	null	0.5947	1.3274
390638	LOC390638	Golgin A2 Pseudogene	3.3124	2.0781
390842	LOC390842	null	1.3704	0.7917
390906	LOC390906	null	2.2781	3.144
390908	LOC390908	null	4.2597	3.338
391373	LOC391373	null	2.3827	3.0241
391437	LOC391437	null	1.2151	1.5215
391540	LOC391540	null	2.8149	3.0487
392208	LOC392208	null	3.9629	4.4995
392531	LOC392531	null	1.3531	3.0353
392758|389541	LOC392758|LAMTOR4	null|Late Endosomal/Lysosomal Adaptor, MAPK And MTOR Activator 4	0.4292	1.111
400682	LOC400682	Zinc Finger Protein 100-Like	2.9199	2.9738
400948	LOC400948	null	0.5312	1.3765
401396	LOC401396	null	3.0995	1.5837
401642	LOC401642	null	3.0522	3.3326
401676	LOC401676	null	0.7449	1.2974
401721	LOC401721	null	2.2095	3.4275
401896	LOC401896	null	0.6236	1.2635
401896	LOC401896	null	0.7057	1.3729
401945	LOC401945	null	2.5965	3.9323
402011	LOC402011	null	2.8702	3.0574
402142	LOC402142	null	1.968	3.613
440001	LOC440001	null	2.0896	2.0385
440037	LOC440037	null	1.4783	1.2429
440172	LOC440172	null	2.3861	4.6576
440516|7562	LOC440516|ZNF708	null|ZNF708 zinc finger protein 708	3.1229	3.0168
440582	LOC440582	null	0.4568	2.2679
440591	LOC440591	null	2.4823	3.0301
440702	LOC440702	null	2.0572	1.6079
440726	LOC440726	null	1.4648	2.191
440871	LOC440871	null	2.2691	1.6463
440973	LOC440973	Nuclear Transcription Factor Y Subunit Beta Pseudogene	0.9988	1.1293
441244	LOC441244	null	3.5656	3.885
441344	LOC441344	null	1.0002	1.1714
441455	LOC441455	Makorin Ring Finger Protein 1 Pseudogene	1.8093	2.1626
441488	LOC441488	Transcription Factor Dp-1-Like Pseudogene	1.6206	2.6908
441842	LOC441842	null	3.0568	3.0884
441845	LOC441845	null	5.7859	2.9008
441885	LOC441885	null	1.5193	2.7548
442053	LOC442053	null	1.0422	1.8559
442293|442666	LOC442293|LOC442666	Glycine Cleavage System Protein H (Aminomethyl Carrier) Pseudogene|null	2.2011	1.8234
442331	LOC442331	null	1.075	0.6884
442342|442720	LOC442342|EIF3IP1	null|Eukaryotic Translation Initiation Factor 3 Subunit I Pseudogene 1	1.6385	2.9852
442503	LOC442503	null	1.1731	1.9029
442569|441246	LOC442569|RPL35P5	null|Ribosomal Protein L35 Pseudogene 5	1.6978	1.952
442711|442334	LOC442711|ARF1P1	null|ADP-ribosylation factor 1 pseudogene 1	2.7557	3.9151
494024|284942|388574	LOC494024|RPL23AP82|RPL23AP87	null|Ribosomal Protein L23a Pseudogene 82|Ribosomal Protein L23a Pseudogene 87	0.7845	1.1359
23266	LPHN2	latrophilin 2	0.4697	1.303
4035	LRP1	low density lipoprotein-related protein 1 (alpha-2-macroglobulin receptor)	0.963	1.1895
28992	LRP16	null	1.0055	1.4794
4038	LRP4	low density lipoprotein receptor-related protein 4	2.546	2.0797
127495	LRRC39	leucine rich repeat containing 39	2.0575	3.1522
57470	LRRC47	leucine rich repeat containing 47	2.2009	2.9749
23507	LRRC8B	leucine rich repeat containing 8 family, member B	2.0649	1.2181
9208	LRRFIP1	leucine rich repeat (in FLII) interacting protein 1	1.2973	1.7708
222229	LRWD1	Leucine Rich Repeats And WD Repeat Domain Containing 1	0.3717	1.299
124801	LSM12	LSM12 Homolog	1.4125	2.5283
23658	LSM5	LSM5 homolog, U6 small nuclear RNA associated (S. cerevisiae)	0.7046	1.1657
11157	LSM6	LSM6 homolog, U6 small nuclear RNA associated (S. cerevisiae)	0.4818	2.329
51690	LSM7	LSM7 homolog, U6 small nuclear RNA associated (S. cerevisiae)	0.9064	2.6979
51599	LSR	lipolysis stimulated lipoprotein receptor	1.4861	2.3728
8425	LTBP4	latent transforming growth factor beta binding protein 4	1.1759	2.0247
4061	LY6E	lymphocyte antigen 6 complex, locus E	1.1316	3.7569
66004	LYNX1	Ly6/neurotoxin 1	2.1681	2.1911
84328	LZIC	leucine zipper and CTNNBIP1 domain containing	1.6646	2.3127
10459	MAD2L2	MAD2 mitotic arrest deficient-like 2 (yeast)	0.5154	1.5612
28986	MAGEH1	melanoma antigen family H, 1	0.4855	0.826
4121	MAN1A1	mannosidase, alpha, class 1A, member 1	2.4245	3.2871
4124	MAN2A1	mannosidase, alpha, class 2A, member 1	0.3552	1.1468
4126	MANBA	mannosidase, beta A, lysosomal	1.2466	3.0627
63905	MANBAL	mannosidase, beta A, lysosomal-like	1.1406	2.5255
63905	MANBAL	mannosidase, beta A, lysosomal-like	1.6677	2.9588
5607	MAP2K5	mitogen-activated protein kinase kinase 5	0.5862	1.9606
10746	MAP3K2	mitogen-activated protein kinase kinase kinase 2	1.8057	1.6307
6885	MAP3K7	mitogen-activated protein kinase kinase kinase 7	0.9678	3.5641
1432	MAPK14	mitogen-activated protein kinase 14	1.2597	2.3453
23005	MAPKBP1	mitogen activated protein kinase binding protein 1	1.2934	1.0929
4082	MARCKS	myristoylated alanine-rich protein kinase C substrate	3.5165	4.0314
57787	MARK4	MAP/microtubule affinity-regulating kinase 4	0.4919	1.9029
4144	MAT2A	methionine adenosyltransferase II, alpha	3.1597	5.7563
53615	MBD3	methyl-CpG binding domain protein 3	1.3295	1.5384
84693	MCEE	methylmalonyl CoA epimerase	0.6043	1.7587
4168	MCF2	MCF.2 cell line derived transforming sequence	1.3023	2.16
4172	MCM3	MCM3 minichromosome maintenance deficient 3 (S. cerevisiae)	0.8324	1.644
55283	MCOLN3	mucolipin 3	0.9166	3.6329
4192	MDK	midkine (neurite growth-promoting factor 2)	0.7047	2.3047
64769	MEAF6	MYST/Esa1 Associated Factor 6	1.2189	1.7626
400569	MED11	Mediator Complex Subunit 11	1.1669	2.524
51072	MEMO1	Mediator Of Cell Motility 1	1.3489	2.3584
196074|401095	METT5D1|METT5D2	methyltransferase 5 domain containing 1|methyltransferase 5 domain containing 2	1.2188	1.2398
4234	METTL1	methyltransferase like 1	0.4654	0.7867
51603	METTL13	Methyltransferase Like 13	1.1642	1.9724
57721	METTL14	Methyltransferase Like 14	1.5959	2.3609
64745	METTL17	Methyltransferase Like 17	0.805	2.1154
55669	MFN1	mitofusin 1	0.8905	0.458
11282	MGAT4B	mannosyl (alpha-1,3-)-glycoprotein beta-1,4-N-acetylglucosaminyltransferase, isozyme B	0.5852	2.4179
120196	MGC34830	null	0.968	1.6259
403340	MGC70870	C-Terminal Binding Protein 2 Pseudogene	1.3126	0.9318
92667	MGME1	Mitochondrial Genome Maintenance Exonuclease 1	0.7753	2.7099
4259	MGST3	microsomal glutathione S-transferase 3	0.7159	1.6097
57553	MICAL3	microtubule associated monoxygenase, calponin and LIM domain containing 3	1.5311	1.1599
84299	MIEN1	Migration And Invasion Enhancer 1	2.4051	1.7108
84365	MKI67IP	MKI67 (FHA domain) interacting nucleolar phosphoprotein	0.6121	1.5459
4289	MKLN1	muskelin 1, intracellular mediator containing kelch motifs	0.6478	1.1349
8569	MKNK1	MAP kinase interacting serine/threonine kinase 1	-0.893	-0.8365
9761	MLEC	Melactin	2.7009	4.3811
8079	MLF2	myeloid leukemia factor 2	1.5972	3.3679
4303	MLLT7	myeloid/lymphoid or mixed-lineage leukemia (trithorax homolog, Drosophila); translocated to, 7	1.2535	2.3717
6945	MLX	MAX-like protein X	0.3855	0.391
64112	MOAP1	modulator of apoptosis 1	2.295	2.3541
7841	MOGS	Mannosyl-Oligosaccharide Glucosidase	0.704	1.8109
378464	MORN2	MORN repeat containing 2	1.0269	1.7339
9526	MPDU1	mannose-P-dolichol utilization defect 1	1.4829	2.3921
4354	MPP1	membrane protein, palmitoylated 1, 55kDa	1.8678	2.9932
114932	MRFAP1L1	Morf4 family associated protein 1-like 1	4.1447	5.442
63875	MRPL17	mitochondrial ribosomal protein L17	0.7496	0.9948
51318	MRPL35	mitochondrial ribosomal protein L35	1.1443	1.7178
64975	MRPL41	mitochondrial ribosomal protein L41	1.3845	2.9887
28977	MRPL42	mitochondrial ribosomal protein L42	1.2438	2.5369
65080	MRPL44	mitochondrial ribosomal protein L44	1.0783	2.9521
54534	MRPL50	mitochondrial ribosomal protein L50	2.8441	2.0233
51258	MRPL51	mitochondrial ribosomal protein L51	-0.4997	-0.4983
54460	MRPS21	mitochondrial ribosomal protein S21	1.368	2.0155
92399	MRRF	mitochondrial ribosome recycling factor	0.3813	0.8475
92399	MRRF	mitochondrial ribosome recycling factor	2.0775	2.6629
57380	MRS2L	MRS2-like, magnesium homeostasis factor (S. cerevisiae)	0.9272	1.8162
339287	MSL1	Male Specific Lethal 1 Homolog	1.0658	1.7688
441771	MT1CP	Metallothionein 1C, Pseudogene	1.9969	1.6269
4504	MT3	metallothionein 3 (growth inhibitory factor (neurotrophic))	2.8419	1.6563
4520	MTF1	metal-regulatory transcription factor 1	0.596	1.2397
64419	MTMR14	Myotubularin Related Protein 14	0.3502	0.5571
8897	MTMR3	myotubularin related protein 3	2.0064	2.0702
9110	MTMR4	myotubularin related protein 4	3.0878	2.314
57509	MTUS1	mitochondrial tumor suppressor 1	1.5927	2.7239
4601	MXI1	MAX interactor 1	0.5483	3.3741
10514	MYBBP1A	MYB binding protein (P160) 1a	1.2921	1.3829
56005	MYDGF	Myeloid Derived Growth Factor	-0.4005	0.4706
50804	MYEF2	myelin expression factor 2	1.0446	1.5993
4627	MYH9	myosin, heavy polypeptide 9, non-muscle	2.7314	3.2116
8736	MYOM1	myomesin 1 (skelemin) 185kDa	2.4467	2.34
440145	MZT1	Mitotic Spindle Organizing Protein 1	1.6386	2.8546
9683	N4BP1	NEDD4 Binding Protein 1	-0.9605	0.8226
122830	NAA30	N(Alpha)-Acetyltransferase 30, NatC Catalytic Subunit	1.0024	1.8753
83955	NACAP1	nascent-polypeptide-associated complex alpha polypeptide pseudogene 1	2.2158	3.4155
55191	NADSYN1	NAD synthetase 1	1.5955	1.1645
4669	NAGLU	N-acetylglucosaminidase, alpha- (Sanfilippo disease IIIB)	0.8249	1.4108
54187	NANS	N-acetylneuraminic acid synthase (sialic acid synthase)	0.7292	0.676
4674	NAP1L2	nucleosome assembly protein 1-like 2	0.9504	1.0614
4676	NAP1L4	nucleosome assembly protein 1-like 4	1.0569	2.4505
8774	NAPG	N-ethylmaleimide-sensitive factor attachment protein, gamma	0.7468	1.4514
26960	NBEA	neurobeachin	0.6885	1.8906
440673	NBPF10	neuroblastoma breakpoint family, member 10	2.0089	4.1651
149013|200030|440673|284565|641559	NBPF12|NBPF11|NBPF10|NBPF15|NBPF8	NBPF Member 1 | NBPF Member 11 | NBPF Member 10 | NBPF Member 15 | NBPF Member 8	2.4039	2.377
343505	NBPF7	neuroblastoma breakpoint family, member 7	1.9247	1.7836
9918	NCAPD2	Non-SMC Condensin I Complex Subunit D2	1.178	1.7987
4690	NCK1	NCK adaptor protein 1	1.6515	1.8225
3340	NDST1	N-deacetylase/N-sulfotransferase (heparan glucosaminyl) 1	0.5075	2.4124
8509	NDST2	N-deacetylase/N-sulfotransferase (heparan glucosaminyl) 2	3.7148	5.2292
4696	NDUFA3	NADH dehydrogenase (ubiquinone) 1 alpha subcomplex, 3, 9kDa	0.768	0.7678
91942	NDUFAF2	NADH:Ubiquinone Oxidoreductase Complex Assembly Factor 2	0.668	1.6448
29078	NDUFAF4	NADH:Ubiquinone Oxidoreductase Complex Assembly Factor 4	0.6336	1.1431
79133	NDUFAF5	NADH:Ubiquinone Oxidoreductase Complex Assembly Factor 5	-0.8805	-0.6256
402175	NDUFB4P12	NADH:Ubiquinone Oxidoreductase Subunit B4 Pseudogene 12	1.2741	2.0787
4726	NDUFS6	NADH dehydrogenase (ubiquinone) Fe-S protein 6, 13kDa (NADH-coenzyme Q reductase)	2.9106	3.0313
4731	NDUFV3	NADH dehydrogenase (ubiquinone) flavoprotein 3, 10kDa	0.4634	1.6866
283131	NEAT1	Nuclear Paraspeckle Assembly Transcript 1	3.2612	4.5729
140609	NEK7	NIMA (never in mitosis gene a)-related kinase 7	3.1844	2.0579
81831	NETO2	neuropilin (NRP) and tolloid (TLL)-like 2	0.8231	1.8712
84461	NEURL4	Neuralized E3 Ubiquitin Protein Ligase 4	0.6277	0.8661
4771	NF2	neurofibromin 2 (bilateral acoustic neuroma)	1.0449	1.8391
4795	NFKBIL1	nuclear factor of kappa light polypeptide gene enhancer in B-cells inhibitor-like 1	1.4448	2.4273
387921	NHLRC3	NHL Repeat Containing 3	0.3654	2.0979
4811	NID1	nidogen 1	1.6654	1.3759
81614	NIPA2	non imprinted in Prader-Willi/Angelman syndrome 2	0.9255	1.3629
54475	NLE1	notchless homolog 1 (Drosophila)	1.1873	1.5677
54413	NLGN3	neuroligin 3	1.0663	1.699
51068	NMD3	NMD3 homolog (S. cerevisiae)	0.7464	2.8007
64802	NMNAT1	nicotinamide nucleotide adenylyltransferase 1	1.6954	1.8118
57407	NMRAL1	NmrA Like Redox Sensor 1	0.867	2.2489
23530	NNT	nicotinamide nucleotide transhydrogenase	1.3337	2.2298
4839	NOL1	nucleolar protein 1, 120kDa	0.421	2.573
10528	NOL5A	nucleolar protein 5A (56kDa with KKE/D repeat)	2.0567	3.0813
9221	NOLC1	nucleolar and coiled-body phosphoprotein 1	1.1547	1.868
4841	NONO	non-POU domain containing, octamer-binding	0.4335	0.5576
4841	NONO	non-POU domain containing, octamer-binding	2.9035	4.1642
51491	NOP16	NOP16 Nucleolar Protein	1.3036	2.4671
402360	NOP56P2	NOP56 Ribonucleoprotein Pseudogene 2	1.2818	1.7395
51070	NOSIP	nitric oxide synthase interacting protein	0.6504	1.5412
4853|388677	NOTCH2|NOTCH2NL	Notch homolog 2 (Drosophila)|Notch homolog 2 (Drosophila) N-terminal like	0.5922	2.1951
390411	NPM1P22	Nucleophosmin 1 Pseudogene 22	6.4747	5.3132
255743	NPNT	nephronectin	2.8888	1.8287
4884	NPTX1	neuronal pentraxin I	1.1729	2.7291
4885	NPTX2	neuronal pentraxin II	0.9007	1.6729
7376	NR1H2	nuclear receptor subfamily 1, group H, member 2	1.0485	3.019
3164	NR4A1	nuclear receptor subfamily 4, group A, member 1	0.6307	3.2475
2516	NR5A1	nuclear receptor subfamily 5, group A, member 1	1.958	3.3131
203447	NRK	Nik related kinase	1.5762	1.1709
22978	NT5C2	5'-nucleotidase, cytosolic II	0.5314	2.0863
221294	NT5C2L1	5'-nucleotidase, cytosolic II-like 1	0.8286	0.9917
4924	NUCB1	nucleobindin 1	2.2149	3.5903
256281	NUDT14	nudix (nucleoside diphosphate linked moiety X)-type motif 14	0.7033	2.5477
170688|11163|440672	NUDT4P2|NUDT4|NUDT4P1	nudix (nucleoside diphosphate linked moiety X)-type motif 4 pseudogene 2|nudix (nucleoside diphosphate linked moiety X)-type motif 4|nudix (nucleoside diphosphate linked moiety X)-type motif 4 pseudogene 1	0.9857	1.1274
283927|440388	NUDT7|LOC440388	nudix (nucleoside diphosphate linked moiety X)-type motif 7	1.3623	1.9266
53343	NUDT9	nudix (nucleoside diphosphate linked moiety X)-type motif 9	0.777	2.1808
119369	NUDT9P1	nudix (nucleoside diphosphate linked moiety X)-type motif 9 pseudogene 1	0.3956	1.4917
8650	NUMB	numb homolog (Drosophila)	1.4733	3.3675
23165	NUP205	nucleoporin 205kDa	0.509	1.2225
11097	NUPL2	nucleoporin like 2	0.699	1.6964
116150|389850	NUS|LOC389850	NUS1, Dehydrodolichyl Diphosphate Synthase Subunit	1.7526	4.5333
4947	OAZ2	ornithine decarboxylase antizyme 2	0.6934	1.5301
54940	OCIAD1	OCIA domain containing 1	0.504	0.5622
132299	OCIAD2	OCIA domain containing 2	1.1222	1.8228
4953	ODC1	ornithine decarboxylase 1	0.5118	1.9586
29789	OLA1	Obg Like ATPase 1	2.2947	4.4046
4958	OMD	osteomodulin	1.2283	1.2522
10133	OPTN	optineurin	0.4631	1.0661
10956	OS9	OS9, Endoplasmic Reticulum Lectin	0.8485	2.9443
5007	OSBP	oxysterol binding protein	2.4093	3.494
23252	OTUD3	OTU domain containing 3	0.3523	1.224
55593	OTUD5	OTU domain containing 5	1.0112	2.4753
5019	OXCT1	3-oxoacid CoA transferase 1	0.7217	2.1574
9127	P2RXL1	purinergic receptor P2X-like 1, orphan receptor	2.4976	2.4144
8761	PABPC4	poly(A) binding protein, cytoplasmic 4 (inducible form)	1.0263	1.2479
8106	PABPN1	poly(A) binding protein, nuclear 1	2.1306	4.2353
29763	PACSIN3	protein kinase C and casein kinase substrate in neurons 3	1.0097	2.0542
54623	PAF1	Paf1, RNA polymerase II associated factor, homolog (S. cerevisiae)	1.8904	2.8693
79447	PAGR1	PAXIP1 Associated Glutamate Rich Protein 1	0.5211	1.8079
5062	PAK2	p21 (CDKN1A)-activated kinase 2	1.4356	2.2033
167153	PAPD4	PAP associated domain containing 4	0.7514	1.6076
64282	PAPD5	PAP associated domain containing 5	0.4115	2.2811
64081	PBLD	Phenazine Biosynthesis Like Protein Domain Containing	0.8581	1.0485
5037	PBP	prostatic binding protein	0.8028	0.7619
5087	PBX1	pre-B-cell leukemia transcription factor 1	0.7499	2.2807
57060	PCBP4	poly(rC) binding protein 4	1.9375	1.496
648	PCGF4	polycomb group ring finger 4	2.7907	1.992
55251|4661	PCMTD2|MYT1	protein-L-isoaspartate (D-aspartate) O-methyltransferase domain containing 2|myelin transcription factor 1	1.1415	2.4318
57092	PCNP	PEST Proteolytic Signal Containing Nuclear Protein	0.6139	1.0693
57092	PCNP	PEST Proteolytic Signal Containing Nuclear Protein	2.0993	3.4813
27344	PCSK1N	proprotein convertase subtilisin/kexin type 1 inhibitor	1.3725	2.666
51449	PCYOX1	prenylcysteine oxidase 1	0.5412	1.238
10081	PDCD7	programmed cell death 7	1.7743	2.6326
9131	PDCD8	programmed cell death 8 (apoptosis-inducing factor)	0.9964	2.4459
8622	PDE8B	phosphodiesterase 8B	1.1689	0.775
56034	PDGFC	platelet derived growth factor C	1.823	2.525
10611	PDLIM5	PDZ and LIM domain 5	0.8953	3.0794
5170	PDPK1	3-phosphoinositide dependent protein kinase-1	1.5366	2.8888
81572	PDRG1	p53 and DNA damage regulated 1	0.4232	1.1311
283970|23042	PDXDC2P-NPIPB14P|PDXDC1	Nuclear Pore Complex-Interacting Protein | Pyridoxal Dependent Decarboxylase Domain Containing 1	1.3466	2.5056
374872	PEAK3	PEAK Family Member 3	1.9427	1.6912
5201	PFDN1	prefoldin 1	0.7232	3.1785
5224	PGAM2	phosphoglycerate mutase 2 (muscle)	3.224	2.2843
5226	PGD	phosphogluconate dehydrogenase	1.1092	2.5738
25776	PGEA1	PKD2 interactor, golgi and endoplasmic reticulum associated 1	1.2734	1.7087
391044	PHBP3	Prohibitin Pseudogene 3	1.656	2.1036
1911	PHC1	polyhomeotic-like 1 (Drosophila)	1.5814	2.1913
1911	PHC1	polyhomeotic-like 1 (Drosophila)	1.9528	1.985
9678	PHF14	PHD finger protein 14	0.5101	1.6298
51105	PHF20L1	PHD finger protein 20-like 1	0.681	0.946
51317	PHF21A	PHD finger protein 21A	0.8976	1.0777
51317	PHF21A	PHD finger protein 21A	1.5496	1.3979
23469	PHF3	PHD finger protein 3	0.7614	1.8861
84844	PHF5A	PHD finger protein 5A	2.3867	2.2135
337867	PHGDHL1	phosphoglycerate dehydrogenase like 1	0.7896	2.3174
337867	PHGDHL1	phosphoglycerate dehydrogenase like 1	1.3863	2.4073
22822	PHLDA1	pleckstrin homology-like domain, family A, member 1	2.0215	1.5289
5283	PIGH	phosphatidylinositol glycan, class H	0.7316	1.1446
84720	PIGO	phosphatidylinositol glycan, class O	0.7794	0.8923
94005	PIGS	phosphatidylinositol glycan, class S	0.8786	1.8619
55011	PIH1D1	PIH1 Domain Containing 1	2.9986	3.7249
118788	PIK3AP1	phosphoinositide-3-kinase adaptor protein 1	1.3611	1.5418
5290	PIK3CA	phosphoinositide-3-kinase, catalytic, alpha polypeptide	0.9472	2.8583
5291	PIK3CB	phosphoinositide-3-kinase, catalytic, beta polypeptide	2.1576	1.2323
415116	PIM3	pim-3 oncogene	1.6186	2.4919
57095	PITHD1	PITH Domain Containing 1	1.3602	2.4751
26207	PITPNC1	phosphatidylinositol transfer protein, cytoplasmic 1	1.325	2.9239
23236	PLCB1	phospholipase C, beta 1 (phosphoinositide-specific)	0.6492	1.1301
5335	PLCG1	phospholipase C, gamma 1	1.8177	1.4821
23228	PLCL2	phospholipase C-like 2	1.2301	1.2906
26258	PLDN	pallidin homolog (mouse)	0.7137	2.2185
65977	PLEKHA3	pleckstrin homology domain containing, family A (phosphoinositide binding specific) member 3	1.4403	2.3436
55041	PLEKHB2	pleckstrin homology domain containing, family B (evectins) member 2	0.8142	2.6506
57449	PLEKHG5	pleckstrin homology domain containing, family G (with RhoGef domain) member 5	2.9749	3.2412
55111	PLEKHJ1	pleckstrin homology domain containing, family J member 1	1.066	1.6025
84898	PLXDC2	plexin domain containing 2	0.8305	1.4375
11243	PMF1	polyamine-modulated factor 1	0.7266	2.1551
5395|402554	PMS2|LOC402554	PMS2 postmeiotic segregation increased 2 (S. cerevisiae)	1.686	3.1939
5387	PMS2L3	postmeiotic segregation increased 2-like 3	1.9021	2.8791
5387|79706	PMS2L3|PRKRIP1	postmeiotic segregation increased 2-like 3|PRKR interacting protein 1 (IL11 inducible)	3.0348	2.4578
55228	PNMA8A	PNMA Family Member 8A	0.3672	0.6707
5411	PNN	pinin, desmosome associated protein	0.7168	0.8424
57104	PNPLA2	patatin-like phospholipase domain containing 2	1.6197	1.8576
84271	POLDIP3	polymerase (DNA-directed), delta interacting protein 3	1.2961	2.2331
55718	POLR3E	polymerase (RNA) III (DNA directed) polypeptide E (80kD)	0.3786	0.7115
5442	POLRMT	polymerase (RNA) mitochondrial (DNA directed)	0.8936	2.7915
79717	PPCS	phosphopantothenoylcysteine synthetase	2.1135	2.8681
8500	PPFIA1	protein tyrosine phosphatase, receptor type, f polypeptide (PTPRF), interacting protein (liprin), alpha 1	0.5701	1.7997
342541	PPIAP55	Peptidylprolyl Isomerase A Pseudogene 55	1.0327	1.1242
10450	PPIE	peptidylprolyl isomerase E (cyclophilin E)	1.2503	3.041
132160	PPM1M	protein phosphatase 1M (PP2C domain containing)	1.1741	2.6635
54776	PPP1R12C	protein phosphatase 1, regulatory (inhibitor) subunit 12C	2.0328	2.167
50516|3985|26472	PPP1R14BP1|LIMK2|PPP1R14B	protein phosphatase 1, regulatory (inhibitor) subunit 14B pseudogene 1|LIM domain kinase 2|protein phosphatase 1, regulatory (inhibitor) subunit 14B	0.7899	3.9335
84919	PPP1R15B	protein phosphatase 1, regulatory (inhibitor) subunit 15B	1.4269	1.6197
5511	PPP1R8	protein phosphatase 1, regulatory (inhibitor) subunit 8	1.2425	2.211
5528	PPP2R5D	protein phosphatase 2, regulatory subunit B (B56), delta isoform	0.8215	2.1286
9989	PPP4R1	protein phosphatase 4, regulatory subunit 1	0.4109	1.5739
151987	PPP4R2	protein phosphatase 4, regulatory subunit 2	2.2567	2.2305
55671	PPP4R3A	Protein Phosphatase 4 Regulatory Subunit 3A	1.8897	1.3231
57223	PPP4R3B	Protein Phosphatase 4 Regulatory Subunit 3B	2.2781	2.1525
64425	PRAF1	polymerase (RNA) I associated factor 1	3.5643	2.4645
5546	PRCC	papillary renal cell carcinoma (translocation-associated)	0.9806	2.1567
7799	PRDM2	PR domain containing 2, with ZNF domain	0.5968	0.62
5052	PRDX1	peroxiredoxin 1	0.3266	0.9423
9588	PRDX6	peroxiredoxin 6	-0.8185	-0.6118
5549	PRELP	proline/arginine-rich end leucine-rich repeat protein	1.6139	2.6589
5571	PRKAG1	protein kinase, AMP-activated, gamma 1 non-catalytic subunit	1.018	2.608
10544	PROCR	protein C receptor, endothelial (EPCR)	-1.8399	-0.8823
5629	PROX1	prospero-related homeobox 1	0.8677	2.3123
5636	PRPSAP2	phosphoribosyl pyrophosphate synthetase-associated protein 2	-0.3883	-0.322
54458	PRR13	Proline Rich 13	1.78	3.8652
54458|440525	PRR13|PRR13P5	Proline Rich 13 | Proline Rich 13 Pseudogene 5	-0.4248	0.3325
9267	PSCD1	pleckstrin homology, Sec7 and coiled-coil domains 1(cytohesin 1)	0.5359	0.5167
5663	PSEN1	presenilin 1 (Alzheimer disease 3)	0.5637	2.1109
379025	PSMA3-AS1v	PSMA3 Antisense RNA 1	1.3586	1.7623
345645	PSMC1P4	Proteasome 26S Subunit, ATPase 1 Pseudogene 4	2.4491	2.8917
5716	PSMD10	proteasome (prosome, macropain) 26S subunit, non-ATPase, 10	2.9354	4.3264
5708	PSMD2	proteasome (prosome, macropain) 26S subunit, non-ATPase, 2	0.4523	0.4871
5714	PSMD8	proteasome (prosome, macropain) 26S subunit, non-ATPase, 8	1.9854	3.9908
55037	PTCD3	Pentatricopeptide Repeat Domain 3	0.4328	1.8909
387647	PTCHD3P1	Patched Domain Containing 3 Pseudogene 1	1.2683	2.1572
23210	PTDSR	phosphatidylserine receptor	1.2643	1.9883
5738	PTGFRN	prostaglandin F2 receptor negative regulator	1.3322	2.4155
5756	PTK9	PTK9 protein tyrosine kinase 9	0.7205	2.4434
5784	PTPN14	protein tyrosine phosphatase, non-receptor type 14	1.5307	1.3818
5794	PTPRH	protein tyrosine phosphatase, receptor type, H	0.8093	2.7641
391356	PTRHD1	Peptidyl-TRNA Hydrolase Domain Containing 1	0.8375	2.9314
23369	PUM2	pumilio homolog 2 (Drosophila)	0.2927	1.0652
25945	PVRL3	poliovirus receptor-related 3	1.292	0.9385
11137	PWP1	PWP1 homolog (S. cerevisiae)	0.3522	0.8068
29920	PYCR2	pyrroline-5-carboxylate reductase family, member 2	1.0036	4.4837
90780	PYGO2	pygopus homolog 2 (Drosophila)	1.7964	3.5005
5859	QARS	glutaminyl-tRNA synthetase	-0.3629	0.5745
9444	QKI	quaking homolog, KH domain RNA binding (mouse)	2.0775	2.7739
10890	RAB10	RAB10, member RAS oncogene family	-0.389	0.3634
23011	RAB21	RAB21, member RAS oncogene family	0.5387	0.9878
7879	RAB7	RAB7, member RAS oncogene family	2.0343	4.7431
10567	RABAC1	Rab acceptor 1 (prenylated)	1.2408	4.1093
9135	RABEP1	rabaptin, RAB GTPase binding effector protein 1	1.8964	1.7872
27342	RABGEF1	RAB guanine nucleotide exchange factor (GEF) 1	-0.3612	0.5825
5876	RABGGTB	Rab geranylgeranyltransferase, beta subunit	1.2284	3.9161
5889	RAD51C	RAD51 homolog C (S. cerevisiae)	0.4273	0.8717
5899	RALB	v-ral simian leukemia viral oncogene homolog B (ras related; GTP binding protein)	0.7478	3.4064
5901	RAN	RAN, member RAS oncogene family	1.3324	2.9381
8498	RANBP3	RAN binding protein 3	2.2209	2.4197
26953	RANBP6	RAN binding protein 6	0.4195	1.9902
10048	RANBP9	RAN binding protein 9	1.0039	2.7125
29098	RANGRF	RAN Guanine Nucleotide Release Factor	0.814	2.1961
29098	RANGRF	RAN Guanine Nucleotide Release Factor	1.0665	2.4738
57826	RAP2C	RAP2C, member of RAS oncogene family	0.6904	2.7988
9771	RAPGEF5	Rap guanine nucleotide exchange factor (GEF) 5	0.5012	1.3161
51735	RAPGEF6	Rap guanine nucleotide exchange factor (GEF) 6	0.4202	1.6566
57038	RARSL	arginyl-tRNA synthetase-like	2.418	3.469
8437	RASAL1	RAS protein activator like 1 (GAP1 like)	1.3557	1.0468
54922	RASIP1	Ras interacting protein 1	0.775	0.9643
5930	RBBP6	retinoblastoma binding protein 6	0.53	2.8161
10616	RBCK1	RANBP2-Type And C3HC4-Type Zinc Finger Containing 1	0.6529	1.5707
64080	RBKS	ribokinase	0.3735	1.8015
10432	RBM14	RNA binding motif protein 14	2.1903	3.6362
10180	RBM6	RNA binding motif protein 6	1.6475	1.7735
5954	RCN1	reticulocalbin 1, EF-hand calcium binding domain	3.0623	3.0331
55758	RCOR3	REST corepressor 3	1.2265	2.276
57665	RDH14	retinol dehydrogenase 14 (all-trans and 9-cis)	1.2302	2.1028
5965	RECQL	RecQ protein-like (DNA helicase Q1-like)	0.6889	1.5668
5649	RELN	reelin	1.6746	2.0218
9827	RGP1	RGP1 Homolog, RAB6A GEF Complex Partner 1	2.9929	1.9366
400966|440872|5903|84220|652918	RGPD1|RGPD2|RANBP2|RGPD5|RGPD6	RANBP2-like and GRIP domain containing 1|RANBP2-like and GRIP domain containing 2|RAN binding protein 2|RANBP2-like and GRIP domain containing 5|RANBP2-like and GRIP domain containing 6	0.6975	2.0555
5998	RGS3	regulator of G-protein signalling 3	0.8549	2.0117
6006|6007	RHCE|RHD	Rhesus blood group, CcEe antigens|Rhesus blood group, D antigen	4.229	3.0559
388	RHOB	ras homolog gene family, member B	3.6578	4.8729
389	RHOC	ras homolog gene family, member C	1.8769	3.9145
23433	RHOQ	ras homolog gene family, member Q	2.3638	3.1406
55288	RHOT1	ras homolog gene family, member T1	0.9606	2.0604
60626	RIC8A	resistance to inhibitors of cholinesterase 8 homolog A (C. elegans)	1.2322	2.9897
9699	RIMS2	regulating synaptic membrane exocytosis 2	1.4837	1.2662
8635	RNASET2	ribonuclease T2	4.4188	3.6865
390	RND3	Rho family GTPase 3	2.1396	3.0033
63891	RNF123	ring finger protein 123	0.6319	2.0501
9604	RNF14	ring finger protein 14	0.5041	1.1163
50862	RNF141	ring finger protein 141	0.4534	1.0098
81847	RNF146	ring finger protein 146	0.7486	1.9514
81790	RNF170	ring finger protein 170	1.6223	1.9641
51255	RNF181	Ring Finger Protein 181	1.0769	2.1373
149603	RNF187	ring finger protein 187	0.6447	0.6303
56254	RNF20	ring finger protein 20	2.2069	1.6771
79596	RNF219	Ring Finger Protein 219	0.5044	1.269
51136	RNFT1	Ring Finger Protein, Transmembrane 1	0.7996	1.5037
10921	RNPS1	RNA binding protein S1, serine-rich domain	0.92	1.0819
9475	ROCK2	Rho-associated, coiled-coil containing protein kinase 2	0.6644	1.5179
140823	ROMO1	Reactive Oxygen Species Modulator 1	0.4273	0.6615
441212|6100	RP9P|RP9	RP9 Pseudogene|RP9, Pre-MRNA Splicing Factor	0.6252	1.1096
6119	RPA3	replication protein A3, 14kDa	2.5861	2.245
84268	RPAIN	RPA Interacting Protein	1.019	2.5625
6134	RPL10	ribosomal protein L10	0.7949	1.5156
390998	RPL10P17	Ribosomal Protein L10 Pseudogene 17	1.0277	1.5485
285176	RPL10P6	Ribosomal Protein L10 Pseudogene 6	0.6859	1.6732
6135	RPL11	ribosomal protein L11	2.5743	3.3337
392872|442286	RPL12P10|LOC442286	Ribosomal Protein L12 Pseudogene 10|null	2.7795	3.4306
344471	RPL12P17	Ribosomal Protein L12 Pseudogene 17	1.497	2.2078
399670	RPL13AP17	Ribosomal Protein L13a Pseudogene 17	1.0286	1.2463
6139	RPL17	ribosomal protein L17	0.4169	0.5507
442232	RPL17P25	Ribosomal Protein L17 Pseudogene 25	0.617	0.768
347544	RPL18AP16	Ribosomal Protein L18a Pseudogene 16	0.7593	1.3039
6143	RPL19	ribosomal protein L19	7.4832	6.189
6161	RPL32	ribosomal protein L32	1.8254	1.7659
402716	RPL32P17	Ribosomal Protein L32 Pseudogene 17	3.8891	2.7282
11224	RPL35	ribosomal protein L35	0.6692	1.0875
11224	RPL35	ribosomal protein L35	0.9509	1.1422
440737	RPL35P1	Ribosomal Protein L35 Pseudogene 1	0.7589	1.0328
341604	RPL35P7	Ribosomal Protein L35 Pseudogene 7	0.7349	1.0835
25873	RPL36	ribosomal protein L36	0.8279	1.6169
6167	RPL37	ribosomal protein L37	1.5565	1.6159
390158	RPL5P29	Ribosomal Protein L5 Pseudogene 29	1.1232	1.1876
344178	RPL5P7	Ribosomal Protein L5 Pseudogene 7	0.8427	2.1457
55197	RPRD1A	Regulation Of Nuclear Pre-MRNA Domain Containing 1A	1.6379	2.004
388885	RPS10P29	Ribosomal Protein S10 Pseudogene 29	1.1646	2.1233
391370	RPS12P4	Ribosomal Protein S12 Pseudogene 4	1.499	1.5656
6209	RPS15	ribosomal protein S15	3.6302	4.9054
401895	RPS15P9	Ribosomal Protein S15 Pseudogene 9	0.9146	1.3845
6217	RPS16	ribosomal protein S16	1.602	1.5367
6218	RPS17	ribosomal protein S17	0.6285	0.5453
6222	RPS18	ribosomal protein S18	0.8628	0.9701
6228	RPS23	ribosomal protein S23	0.6218	0.6109
390107	RPS24P15	Ribosomal Protein S24 Pseudogene 15	1.1679	1.1016
6230	RPS25	ribosomal protein S25	-0.4388	0.3859
6230	RPS25	ribosomal protein S25	2.3849	1.9527
6231	RPS26	ribosomal protein S26	1.164	1.8098
6234|441618	RPS28|LOC441618	ribosomal protein S28	0.7634	1.7596
140032	RPS4Y2P	ribosomal protein S4, Y-linked 2 pseudogene	2.6941	3.3899
6197	RPS6KA3	ribosomal protein S6 kinase, 90kDa, polypeptide 3	0.4369	2.8828
6198	RPS6KB1	ribosomal protein S6 kinase, 70kDa, polypeptide 1	1.2328	1.3627
149224	RPS7P4	Ribosomal Protein S7 Pseudogene 4	1.3374	1.5598
6203	RPS9	ribosomal protein S9	0.6286	4.6524
442181	RPSAP2	Ribosomal Protein SA Pseudogene 2	3.4891	2.2555
127406	RPSAP20	Ribosomal Protein SA Pseudogene 20	3.4073	4.3158
391387	RPSAP28	Ribosomal Protein SA Pseudogene 28	2.0096	1.6385
401537	RPSAP49	Ribosomal Protein SA Pseudogene 49	0.487	0.8149
10325	RRAGB	Ras-related GTP binding B	0.7221	1.9169
58528	RRAGD	Ras-related GTP binding D	1.2601	2.8122
50484	RRM2B	ribonucleotide reductase M2 B (TP53 inducible)	1.7704	2.8086
54700	RRN3	RRN3 RNA polymerase I transcription factor homolog (yeast)	1.3419	1.3002
55253|441250	RSAFD1|MGC87315	radical S-adenosyl methionine and flavodoxin domains 1	0.5519	2.3913
26071	RTL8A	Retrotransposon Gag Like 8A	0.7797	0.9368
9905	RUTBC1	RUN and TBC1 domain containing 1	1.2594	2.6943
51389	RWDD1	RWD domain containing 1	2.0267	2.1755
6257	RXRB	retinoid X receptor, beta	1.4179	1.9789
6284	S100A13	S100 calcium binding protein A13	1.4554	2.6868
29901	SAC3D1	SAC3 domain containing 1	3.2931	2.0915
6294	SAFB	scaffold attachment factor B	1.6497	2.0681
442060	SAP18P2	SAP18 Pseudogene 2	0.6168	0.9661
22870	SAPS1	SAPS domain family, member 1	1.2873	1.4217
56681	SAR1A	SAR1 gene homolog A (S. cerevisiae)	0.5293	0.6517
6301	SARS	seryl-tRNA synthetase	0.4825	3.6586
112483	SAT2	spermidine/spermine N1-acetyltransferase 2	0.7739	1.5016
60485	SAV1	salvador homolog 1 (Drosophila)	1.1514	2.6027
155370	SBDSP	Shwachman-Bodian-Diamond syndrome pseudogene	2.4907	3.2783
157869	SBSPON	Somatomedin B And Thrombospondin Type 1 Domain Containing	1.4467	2.296
9522	SCAMP1	secretory carrier membrane protein 1	2.1296	1.8771
10066	SCAMP2	secretory carrier membrane protein 2	1.2545	3.0621
51282	SCAND1	SCAN domain containing 1	1.0503	2.5616
950	SCARB2	scavenger receptor class B, member 2	1.9064	2.4586
79966	SCD5	stearoyl-CoA desaturase 5	2.8472	1.8846
6388	SDF2	stromal cell-derived factor 2	1.0649	2.9051
51150	SDF4	stromal cell derived factor 4	1.3461	2.9214
6389	SDHA	succinate dehydrogenase complex, subunit A, flavoprotein (Fp)	1.2383	3.3067
6391	SDHC	succinate dehydrogenase complex, subunit C, integral membrane protein, 15kDa	3.1552	4.3919
157708	SEC11L2	SEC11-like 2 (S. cerevisiae)	1.9545	3.4826
11196	SEC23IP	SEC23 interacting protein	0.9587	2.2012
9632	SEC24C	SEC24 related gene family, member C (S. cerevisiae)	1.7106	3.3365
23480	SEC61G	Sec61 gamma subunit	0.7246	1.4378
10509	SEMA4B	sema domain, immunoglobulin domain (Ig), transmembrane domain (TM) and short cytoplasmic domain, (semaphorin) 4B	0.9515	1.46
57556	SEMA6A	sema domain, transmembrane domain (TM), and cytoplasmic domain, (semaphorin) 6A	0.6823	3.094
84947	SERAC1	serine active site containing 1	1.4586	1.9894
26297	SERGEF	Secretion Regulating Guanine Nucleotide Exchange Factor	1.6549	2.1162
5104	SERPINA5	serpin peptidase inhibitor, clade A (alpha-1 antiproteinase, antitrypsin), member 5	1.354	6.1924
871	SERPINH1	serpin peptidase inhibitor, clade H (heat shock protein 47), member 1, (collagen binding protein 1)	0.9728	1.69
29072	SETD2	SET Domain Containing 2	0.9176	1.6639
84193	SETD3	SET Domain Containing 3	1.5008	2.5026
29072	SETD3	SET Domain Containing 3	1.3398	1.8404
23064	SETX	senataxin	3.0617	2.0273
10291	SF3A1	splicing factor 3a, subunit 1, 120kDa	1.2136	3.6859
10946	SF3A3	splicing factor 3a, subunit 3, 60kDa	0.5698	3.1842
10946	SF3A3	splicing factor 3a, subunit 3, 60kDa	0.6097	0.4371
51639	SF3B6	Splicing Factor 3b Subunit 6	2.9379	3.9795
140890	SFRS12	splicing factor, arginine/serine-rich 12	2.3822	2.1375
6429	SFRS4	splicing factor, arginine/serine-rich 4	-0.3532	0.5013
6431	SFRS6	splicing factor, arginine/serine-rich 6	0.9066	1.0027
81855	SFXN3	sideroflexin 3	0.5447	2.4188
112869	SGF29	SAGA Complex Associated Factor 29	0.7311	2.6161
25970	SH2B1	SH2B Adaptor Protein 1	1.5208	2.0687
57619	SHROOM3	Shroom Family Member 3	0.5309	0.6834
114132	SIGLEC11	sialic acid binding Ig-like lectin 11	1.9935	3.2564
64374	SIL1	SIL1 homolog, endoplasmic reticulum chaperone (S. cerevisiae)	1.792	4.0091
375484	SIMC1	SUMO Interacting Motifs Containing 1	0.5808	2.5038
375484|202181	SIMC1|LOC202181	SUMO Interacting Motifs Containing 1 | SUMO Interacting Motifs Containing 1 Pseudogene	1.3751	2.5688
23309	SIN3B	SIN3 homolog B, transcription regulator (yeast)	1.3072	1.8847
6560	SLC12A4	solute carrier family 12 (potassium/chloride transporters), member 4	0.8846	1.2942
220963	SLC16A9	solute carrier family 16 (monocarboxylic acid transporters), member 9	1.2791	1.5655
6575	SLC20A2	solute carrier family 20 (phosphate transporter), member 2	0.9408	1.6207
116085	SLC22A12	solute carrier family 22 (organic anion/cation transporter), member 12	1.3157	1.1499
63027	SLC22A23	Solute Carrier Family 22 Member 23	1.1021	0.7378
8604	SLC25A12	solute carrier family 25 (mitochondrial carrier, Aralar), member 12	1.2325	1.8258
115286	SLC25A26	solute carrier family 25, member 26	2.1982	2.2708
55972	SLC25A40	Solute Carrier Family 25 Member 40	1.0919	2.0499
113829	SLC35A4	solute carrier family 35, member A4	0.5118	2.477
7922	SLC39A7	solute carrier family 39 (zinc transporter), member 7	1.1232	2.1887
29015	SLC43A3	solute carrier family 43, member 3	0.9291	2.0257
6522	SLC4A2	solute carrier family 4, anion exchanger, member 2 (erythrocyte membrane protein band 3-like 1)	1.1345	1.927
6508	SLC4A3	solute carrier family 4, anion exchanger, member 3	1.7954	2.5427
23428	SLC7A8	solute carrier family 7 (cationic amino acid transporter, y+ system), member 8	0.9189	2.3242
7871	SLMAP	sarcolemma associated protein	0.7464	2.6454
57152	SLURP1	secreted LY6/PLAUR domain containing 1	4.879	3.6378
8467	SMARCA5	SWI/SNF related, matrix associated, actin dependent regulator of chromatin, subfamily a, member 5	0.4794	1.2405
56916	SMARCAD1	SWI/SNF-related, matrix-associated actin-dependent regulator of chromatin, subfamily a, containing DEAD/H box 1	-0.5883	-0.4455
6605	SMARCE1	SWI/SNF related, matrix associated, actin dependent regulator of chromatin, subfamily e, member 1	1.4755	1.5768
113444	SMIM12	Small Integral Membrane Protein 12	1.0718	2.3871
388789	SMIM26	Small Integral Membrane Protein 26	1.618	2.3833
57154	SMURF1	SMAD specific E3 ubiquitin protein ligase 1	2.1572	1.5387
6615	SNAI1	snail homolog 1 (Drosophila)	1.3665	1.4054
6591	SNAI2	snail homolog 2 (Drosophila)	1.0577	1.3827
8773	SNAP23	synaptosomal-associated protein, 23kDa	1.7967	2.0586
11017	SNRNP27	Small Nuclear Ribonucleoprotein U4/U6.U5 Subunit 27	1.8509	3.0737
6625	SNRP70	small nuclear ribonucleoprotein 70kDa polypeptide (RNP antigen)	1.2244	1.9399
119358	SNRPD2P1	Small Nuclear Ribonucleoprotein D2 Pseudogene 1	0.6656	1.6425
6637	SNRPG	small nuclear ribonucleoprotein polypeptide G	1.3604	1.7773
90203	SNX21	Sorting Nexin Family Member 21	1.6802	3.3741
8723	SNX4	sorting nexin 4	1.5054	1.8551
6651	SON	SON DNA binding protein	0.782	1.7498
10580	SORBS1	sorbin and SH3 domain containing 1	1.8725	1.6897
6652|116166	SORD|SORDL	sorbitol dehydrogenase	1.2966	2.3155
6670|160824	SP3|RP11-114G1.1	Sp3 transcription factor	1.3616	2.2641
79582	SPAG16	sperm associated antigen 16	0.5381	1.9453
9552	SPAG7	sperm associated antigen 7	0.6653	2.5706
9043	SPAG9	sperm associated antigen 9	1.4159	1.8521
92521	SPECC1	spectrin domain with coiled-coils 1	1.2186	2.3239
10613	SPFH1	SPFH domain family, member 1	2.2818	1.7732
6687	SPG7	spastic paraplegia 7, paraplegin (pure and complicated autosomal recessive)	1.4042	2.1553
6695	SPOCK1	sparc/osteonectin, cwcv and kazal-like domains proteoglycan (testican) 1	2.9465	2.5218
6709	SPTAN1	spectrin, alpha, non-erythrocytic 1 (alpha-fodrin)	1.3955	2.909
6710	SPTB	spectrin, beta, erythrocytic (includes spherocytosis, clinical type I)	3.2693	3.4363
6711	SPTBN1	spectrin, beta, non-erythrocytic 1	2.1894	1.5158
6711	SPTBN1	spectrin, beta, non-erythrocytic 1	2.3905	3.2919
10558	SPTLC1	serine palmitoyltransferase, long chain base subunit 1	1.5992	3.228
8878	SQSTM1	sequestosome 1	2.4254	4.4307
10847	SRCAP	Snf2 Related CREBBP Activator Protein	2.4583	1.5221
285672	SREK1IP1	SREK1 Interacting Protein 1	0.5559	0.5804
6730	SRP68	signal recognition particle 68kDa	0.9371	2.675
6731	SRP72	signal recognition particle 72kDa	0.7455	1.0646
8406	SRPX	sushi-repeat-containing protein, X-linked	1.0065	2.8266
140809	SRXN1	sulfiredoxin 1 homolog (S. cerevisiae)	1.1961	1.9217
23648	SSBP3	single stranded DNA binding protein 3	0.8541	1.8253
6744	SSFA2	sperm specific antigen 2	1.9451	2.8698
8082	SSPN	sarcospan (Kras oncogene-associated gene)	0.8261	1.3909
6749	SSRP1	structure specific recognition protein 1	1.4856	2.7574
146336	SSTR5-AS1	SSTR5 Antisense RNA 1	-1.9753	-1.6387
29101	SSU72	Ssu72 RNA polymerase II CTD phosphatase homolog (yeast)	1.0978	1.5358
6487	ST3GAL3	ST3 beta-galactoside alpha-2,3-sialyltransferase 3	2.0582	1.7405
6764	ST5	suppression of tumorigenicity 5	1.2981	3.7849
54879	ST7L	suppression of tumorigenicity 7 like	1.1012	0.9785
29906	ST8SIA5	ST8 alpha-N-acetyl-neuraminide alpha-2,8-sialyltransferase 5	0.6749	1.5532
10735	STAG2	stromal antigen 2	0.9426	1.7302
64940	STAG3L4	Stromal Antigen 3-Like 4 (Pseudogene)	2.3538	1.1797
57559	STAMBPL1	STAM binding protein-like 1	0.9229	2.7394
79689	STEAP4	STEAP family member 4	0.8088	1.715
10494	STK25	serine/threonine kinase 25 (STE20 homolog, yeast)	1.1076	2.9876
3925|11075	STMN1|STMN2	stathmin 1/oncoprotein 18|stathmin-like 2	3.865	4.0561
23673	STX12	syntaxin 12	1.6918	3.0022
55014	STX17	syntaxin 17	1.0606	2.7855
9482	STX8	syntaxin 8	1.0594	3.1407
79783	SUGCT	Succinyl-CoA:Glutarate-CoA Transferase	2.2279	2.3079
55959	SULF2	sulfatase 2	1.301	1.3608
6818|445329	SULT1A3|SULT1A4	sulfotransferase family, cytosolic, 1A, phenol-preferring, member 3|sulfotransferase family, cytosolic, 1A, phenol-preferring, member 4	0.7476	1.3304
11198	SUPT16H	suppressor of Ty 16 homolog (S. cerevisiae)	2.773	2.9888
6829	SUPT5H	suppressor of Ty 5 homolog (S. cerevisiae)	1.6556	2.9429
9412	SURB7	SRB7 suppressor of RNA polymerase B homolog (yeast)	0.4489	0.7463
23512	SUZ12	suppressor of zeste 12 homolog (Drosophila)	0.5334	1.048
25949	SYF2	SYF2 homolog, RNA splicing factor (S. cerevisiae)	2.5252	3.8946
11346	SYNPO	synaptopodin	2.068	3.7602
6883	TAF12	TAF12 RNA polymerase II, TATA box binding protein (TBP)-associated factor, 20kDa	0.4117	2.4873
138474	TAF1L	TAF1-like RNA polymerase II, TATA box binding protein (TBP)-associated factor, 210kDa	3.1687	2.033
6880	TAF9	TAF9 RNA polymerase II, TATA box binding protein (TBP)-associated factor, 32kDa	1.7257	1.628
10010	TANK	TRAF family member-associated NFKB activator	1.1562	1.8888
440142	TARDBPP2	TAR DNA Binding Protein Pseudogene 2	2.1446	2.2666
55171	TBCCD1	TBCC Domain Containing 1	0.841	1.1973
9755	TBKBP1	TBK1 binding protein 1	1.5974	2.4576
9747	TCAF1	TRPM8 Channel Associated Factor 1	2.1834	2.1306
158931	TCEAL6	transcription elongation factor A (SII)-like 6	2.9722	4.3713
6934	TCF7L2	transcription factor 7-like 2 (T-cell specific, HMG-box)	1.8291	2.2186
157695	TDRP	Testis Development Related Protein	0.767	0.6869
7027	TFDP1	transcription factor Dp-1	2.4663	2.0628
7048	TGFBR2	transforming growth factor, beta receptor II (70/80kDa)	2.919	1.9963
55856	THEM2	thioesterase superfamily member 2	1.069	0.9408
57187	THOC2	THO complex 2	0.8445	2.0214
80145	THOC7	THO Complex 7	1.4149	1.1048
23389	THRAP2	thyroid hormone receptor associated protein 2	0.6919	2.61
29087	THYN1	thymocyte nuclear protein 1	0.5315	0.7113
7072	TIA1	TIA1 cytotoxic granule-associated RNA binding protein	1.8566	2.7869
26519	TIMM10	translocase of inner mitochondrial membrane 10 homolog (yeast)	0.527	0.7156
390298	TIMM17BP1	Translocase Of Inner Mitochondrial Membrane 17B Pseudogene 1	2.4282	2.0041
29928	TIMM22	translocase of inner mitochondrial membrane 22 homolog (yeast)	0.9771	1.3749
10431	TIMM23	translocase of inner mitochondrial membrane 23 homolog (yeast)	1.2602	3.7058
51300	TIMMDC1	Translocase Of Inner Mitochondrial Membrane Domain Containing 1	0.501	1.3973
7082	TJP1	tight junction protein 1 (zona occludens 1)	1.7113	3.3123
10548	TM9SF1	transmembrane 9 superfamily member 1	0.5906	1.2628
51372	TMA7	Translation Machinery Associated 7 Homolog	0.7376	0.8022
55002	TMCO3	transmembrane and coiled-coil domains 3	1.0709	1.9246
50999	TMED5	transmembrane emp24 protein transport domain containing 5	0.4254	1.4179
51014	TMED7	transmembrane emp24 protein transport domain containing 7	1.4205	2.5679
8834	TMEM11	transmembrane protein 11	0.7487	2.3362
92305	TMEM129	Transmembrane Protein 129	1.1982	1.3028
124842	TMEM132E	Transmembrane Protein 132E	3.5326	3.3038
28978	TMEM14A	transmembrane protein 14A	2.2372	3.906
441027	TMEM150C	Transmembrane Protein 150C	0.9464	3.3732
92703	TMEM183A	Transmembrane Protein 183A	1.6492	1.8311
254863	TMEM256	Transmembrane Protein 256	0.6241	1.1345
55754	TMEM30A	transmembrane protein 30A	1.4848	2.1863
131616	TMEM42	transmembrane protein 42	0.7188	1.771
55529	TMEM55A	transmembrane protein 55A	1.3827	2.2983
137695	TMEM68	transmembrane protein 68	1.0447	1.9158
58986	TMEM8	transmembrane protein 8 (five membrane-spanning domains)	0.4468	1.0104
26022	TMEM98	transmembrane protein 98	1.1356	1.9965
7110	TMF1	TATA element modulatory factor 1	1.8962	1.837
7117|7114	TMSL3|TMSB4X	thymosin-like 3|thymosin, beta 4, X-linked	0.621	2.0645
8764	TNFRSF14	tumor necrosis factor receptor superfamily, member 14 (herpesvirus entry mediator)	1.4443	1.7713
8742	TNFSF12	tumor necrosis factor (ligand) superfamily, member 12	0.4733	1.596
8741|407977	TNFSF13|TNFSF12-TNFSF13	tumor necrosis factor (ligand) superfamily, member 13	0.9269	1.8472
85456	TNKS1BP1	tankyrase 1 binding protein 1, 182kDa	2.0205	3.7716
26058	TNRC15	trinucleotide repeat containing 15	1.1449	1.2198
10695	TNRC5	trinucleotide repeat containing 5	1.116	2.1907
27327	TNRC6A	trinucleotide repeat containing 6A	1.4636	1.4796
165186	TOGARAM2	TOG Array Regulator Of Axonemal Microtubules 2	2.4779	1.8242
10040	TOM1L1	target of myb1-like 1 (chicken)	1.1045	2.0878
56993	TOMM22	translocase of outer mitochondrial membrane 22 homolog (yeast)	2.7899	2.8815
10452	TOMM40	translocase of outer mitochondrial membrane 40 homolog (yeast)	0.6332	1.3364
10452	TOMM40	translocase of outer mitochondrial membrane 40 homolog (yeast)	0.8189	2.7507
7155	TOP2B	topoisomerase (DNA) II beta 180kDa	2.0583	3.5725
9878	TOX4	TOX High Mobility Group Box Family Member 4	0.6562	0.7646
53373	TPCN1	two pore segment channel 1	1.5958	2.3019
7170	TPM3	tropomyosin 3	-0.5112	-0.5581
402643	TPM3P4	Tropomyosin 3 Pseudogene 4	1.1709	4.2339
51002	TPRKB	TP53RK Binding Protein	0.5011	2.5502
286262	TPRN	Taperin	1.9257	2.175
29896	TRA2A	Transformer 2 Alpha Homolog	0.5138	3.1261
22878	TRAPPC8	Trafficking Protein Particle Complex 8	0.4172	0.409
54765	TRIM44	tripartite motif-containing 44	1.3559	1.6708
80263	TRIM45	tripartite motif-containing 45	1.4701	2.4872
11078	TRIOBP	TRIO and F-actin binding protein	3.1187	2.4482
9322	TRIP10	thyroid hormone receptor interactor 10	0.5175	2.2192
9320	TRIP12	thyroid hormone receptor interactor 12	1.6429	3.4814
286144	TRIQK	Triple QxxK/R Motif Containing	0.5928	0.9003
9819	TSC22D2	TSC22 domain family, member 2	0.7984	1.9472
7105	TSPAN6	tetraspanin 6	0.465	0.9106
64061	TSPYL2	TSPY-like 2	1.3406	2.6444
115939	TSR3	TSR3, Acp Transferase Ribosome Maturation Factor	0.5456	1.5065
55761	TTC17	tetratricopeptide repeat domain 17	1.8154	1.6423
55761	TTC17	tetratricopeptide repeat domain 17	2.1592	3.8976
23548	TTC33	Tetratricopeptide Repeat Domain 33	0.4926	1.3434
125488	TTC39C	Tetratricopeptide Repeat Domain 39C	1.7048	1.2825
283237	TTC9C	tetratricopeptide repeat domain 9C	1.2909	1.9988
23170	TTLL12	Tubulin Tyrosine Ligase Like 12	0.568	1.5218
7278	TUBA2	tubulin, alpha 2	1.2571	2.2068
347733	TUBB2B	tubulin, beta 2B	2.4062	1.9285
56604	TUBB4Q	tubulin, beta polypeptide 4, member Q	1.0207	2.0807
27175	TUBG2	tubulin, gamma 2	0.3446	1.0713
57045	TWSG1	twisted gastrulation homolog 1 (Drosophila)	1.7512	1.7589
51061	TXNDC11	thioredoxin domain containing 11	1.0811	2.0068
6675	UAP1	UDP-N-acteylglucosamine pyrophosphorylase 1	1.4007	2.0911
7324	UBE2E1	ubiquitin-conjugating enzyme E2E 1 (UBC4/5 homolog, yeast)	1.3157	1.5815
7328	UBE2H	ubiquitin-conjugating enzyme E2H (UBC8 homolog, yeast)	2.12	3.6988
118424	UBE2J2	ubiquitin-conjugating enzyme E2, J2 (UBC6 homolog, yeast)	1.3868	1.8366
7334	UBE2N	ubiquitin-conjugating enzyme E2N (UBC13 homolog, yeast)	2.1702	2.9858
9690	UBE3C	ubiquitin protein ligase E3C	0.8197	0.675
84993	UBL7	ubiquitin-like 7 (bone marrow stromal cell-derived)	1.1254	1.6487
29855	UBN1	ubinuclein 1	1.3481	2.6985
29979	UBQLN1	ubiquilin 1	0.6362	1.7206
56893|285329	UBQLN4|UBQLN4P	ubiquilin 4|ubiquilin 4 pseudogene	0.7782	0.8552
7343	UBTF	upstream binding transcription factor, RNA polymerase I	2.7535	2.4592
80700	UBXD1	UBX domain containing 1	1.3364	4.5161
23190	UBXD2	UBX domain containing 2	1.9731	3.0996
51035	UBXN1	UBX Domain Protein 1	2.4111	4.1583
51569	UFM1	ubiquitin-fold modifier 1	1.1188	3.1518
9094	UNC119	unc-119 homolog (C. elegans)	0.8101	1.0232
84747	UNC119B	Unc-119 Lipid Binding Chaperone B	-0.7795	-0.6735
26019	UPF2	UPF2 regulator of nonsense transcripts homolog (yeast)	0.4865	0.6977
139596	UPRT	Uracil Phosphoribosyltransferase Homolog	1.7944	1.4198
81605	URM1	Ubiquitin Related Modifier 1	2.158	2.0866
7390	UROS	uroporphyrinogen III synthase (congenital erythropoietic porphyria)	1.7293	2.0853
10600	USP16	ubiquitin specific peptidase 16	1.4291	1.8413
10713	USP39	ubiquitin specific peptidase 39	0.9978	3.0773
7402	UTRN	utrophin (homologous to dystrophin)	1.3755	1.794
9218	VAPA	VAMP (vesicle-associated membrane protein)-associated protein A, 33kDa	0.3697	5.3565
22846	VASH1	vasohibin 1	1.1438	1.9313
80124	VCPIP1	valosin containing protein (p97)/p47 complex interacting protein 1	2.1552	1.2285
7416	VDAC1	voltage-dependent anion channel 1	3.0686	4.6891
7421	VDR	vitamin D (1,25- dihydroxyvitamin D3) receptor	1.2595	0.9359
7422	VEGF	vascular endothelial growth factor	2.2259	1.7178
54832	VPS13C	vacuolar protein sorting 13C (yeast)	0.2974	2.5582
57020	VPS35L	VPS35 Endosomal Protein Sorting Factor Like	1.2182	2.2764
9525	VPS4B	vacuolar protein sorting 4B (yeast)	0.5906	1.8748
55610	VPS50	VPS50, EARP/GARPII Complex Subunit	1.5931	1.0353
738	VPS51	VPS51, GARP Complex Subunit	0.4751	3.5659
9605	VPS9D1	VPS9 Domain Containing 1	-0.6103	-0.956
220906	WAC-AS1	WAC Antisense RNA 1 (Head To Head)	0.5791	1.0233
7456	WASPIP	Wiskott-Aldrich syndrome protein interacting protein	1.1748	1.2881
51729	WBP11	WW domain binding protein 11	2.0694	2.941
80232	WDR26	WD repeat domain 26	0.789	1.7631
25853	WDR40A	WD repeat domain 40A	1.9723	2.7449
50717	WDR42A	WD repeat domain 42A	1.5016	2.2873
9277	WDR46	WD repeat domain 46	0.8782	1.9044
54663	WDR74	WD repeat domain 74	0.3624	1.5257
344620	WDR82	WD repeat domain 82	1.9338	1.7862
79971	WLS	Wntless Wnt Ligand Secretion Mediator	0.7828	2.0023
54361	WNT4	wingless-type MMTV integration site family, member 4	2.5235	2.379
11059	WWP1	WW domain containing E3 ubiquitin protein ligase 1	0.4844	0.6329
56949	XAB2	XPA binding protein 2	1.8476	2.0186
7514	XPO1	exportin 1 (CRM1 homolog, yeast)	0.3057	1.7167
7514	XPO1	exportin 1 (CRM1 homolog, yeast)	2.8103	2.3556
7520	XRCC5	X-ray repair complementing defective repair in Chinese hamster cells 5 (double-strand-break rejoining; Ku autoantigen, 80kDa)	0.2903	0.7856
2547	XRCC6	X-ray repair complementing defective repair in Chinese hamster cells 6 (Ku autoantigen, 70kDa)	0.4066	1.0205
389901|2547	XRCC6P2|XRCC6	X-Ray Repair Cross Complementing 6 Pseudogene 2|X-Ray Repair Cross Complementing 6	0.4739	0.5954
54059	YBEY	YbeY Metalloendoribonuclease	1.0323	1.8051
51087	YBX2	Y box binding protein 2	4.4832	3.5859
8089	YEATS4	YEATS domain containing 4	0.9529	1.5536
81555	YIPF5	Yip1 domain family, member 5	1.239	2.1736
253943	YTHDF3	YTH domain family, member 3	1.9632	2.2623
7534	YWHAZ	tyrosine 3-monooxygenase/tryptophan 5-monooxygenase activation protein, zeta polypeptide	0.7673	1.3952
58486	ZBED5	Zinc Finger BED-Type Containing 5	0.4986	1.2318
339487	ZBTB8OS	zinc finger and BTB domain containing 8 opposite strand	1.2576	1.4222
124245	ZC3H18	Zinc Finger CCCH-Type Containing 18	1.1587	1.6074
29066	ZC3H7A	zinc finger CCCH-type containing 7A	1.4518	3.3472
23318	ZCCHC11	zinc finger, CCHC domain containing 11	1.2773	1.8688
84240	ZCCHC9	zinc finger, CCHC domain containing 9	-0.3722	1.3621
79844	ZDHHC11	zinc finger, DHHC-type containing 11	0.5722	1.3819
51201	ZDHHC2	zinc finger, DHHC-type containing 2	1.4571	2.3422
253832	ZDHHC20	zinc finger, DHHC-type containing 20	1.868	2.3905
25921	ZDHHC5	zinc finger, DHHC-type containing 5	1.3534	1.9296
11244	ZHX1	zinc fingers and homeoboxes 1	0.5619	1.5206
64393	ZMAT3	Zinc Finger Matrin-Type 3	1.5995	2.9597
10771	ZMYND11	zinc finger, MYND domain containing 11	1.94	2.6687
163227	ZNF100	zinc finger protein 100	0.9711	2.0577
51351	ZNF117	Zinc Finger Protein 117	2.4397	3.1712
7670	ZNF117	zinc finger protein 117 (HPF9)	0.7203	1.5548
7559	ZNF12	zinc finger protein 12	1.329	2.197
7691	ZNF132	zinc finger protein 132 (clone pHZ-12)	2.272	1.7665
7697	ZNF138	zinc finger protein 138	1.3643	1.0153
7561	ZNF14	zinc finger protein 14 (KOX 6)	3.3875	3.4381
7700	ZNF141	zinc finger protein 141 (clone pHZ-44)	2.0257	2.2998
7565	ZNF17	zinc finger protein 17 (HPF3, KOX 10)	3.0131	2.393
7757	ZNF208	zinc finger protein 208	3.4148	3.4587
10520|7693	ZNF211|ZNF134	zinc finger protein 211|zinc finger protein 134 (clone pHZ-15)	4.5275	3.0029
7761	ZNF214	zinc finger protein 214	1.2945	1.9309
128553	ZNF218	zinc finger protein 218	1.5701	2.0518
7773	ZNF230	zinc finger protein 230	4.144	3.1644
353355	ZNF233	zinc finger protein 233	4.3493	2.4184
56242	ZNF253	zinc finger protein 253	3.393	3.0982
10172	ZNF256	zinc finger protein 256	2.8035	3.5911
113835	ZNF257	zinc finger protein 257	2.3768	4.2359
113835	ZNF257	zinc finger protein 257	3.8744	2.9675
10127	ZNF263	zinc finger protein 263	0.5634	1.0744
7576	ZNF28	zinc finger protein 28 (KOX 24)	4.1824	4.2847
342909	ZNF284	zinc finger protein 284	5.9578	3.2988
7551	ZNF3	zinc finger protein 3 (A8-51)	2.8156	2.8056
57693	ZNF317	zinc finger protein 317	2.8599	1.7477
79692|387328	ZNF322A|ZNF322B	zinc finger protein 322A|zinc finger protein 322B	0.9915	0.754
55713	ZNF334	zinc finger protein 334	1.351	0.8918
63925	ZNF335	zinc finger protein 335	1.0601	1.6222
64412	ZNF336	zinc finger protein 336	0.9098	2.2692
26152	ZNF337	zinc finger protein 337	2.0667	2.948
25850	ZNF345	zinc finger protein 345	4.2506	3.8948
7584	ZNF35	zinc finger protein 35 (clone HF.10)	5.9857	4.095
79893	ZNF403	zinc finger protein 403	0.5456	0.7382
147686	ZNF418	zinc finger protein 418	4.1151	3.586
147923	ZNF420	zinc finger protein 420	3.1211	2.6646
79088	ZNF426	zinc finger protein 426	-1.64	-0.8642
90594	ZNF439	zinc finger protein 439	2.3148	2.3131
57573	ZNF471	zinc finger protein 471	5.0127	2.9977
284443	ZNF493	zinc finger protein 493	4.1349	3.5935
221785	ZNF498	zinc finger protein 498	2.6821	1.626
170958	ZNF525	zinc finger protein 525	4.1281	4.1574
163255	ZNF540	zinc finger protein 540	3.3028	2.683
27300	ZNF544	zinc finger protein 544	2.0318	2.5931
51276	ZNF571	zinc finger protein 571	2.6012	3.3501
147660	ZNF578	zinc finger protein 578	3.382	3.5185
84914	ZNF587	zinc finger protein 587	3.4421	3.8115
7552	ZNF6	zinc finger protein 6 (CMPX1)	2.7707	1.4781
81856	ZNF611	zinc finger protein 611	1.0721	2.3674
90441	ZNF622	zinc finger protein 622	0.9579	1.0325
121274	ZNF641	zinc finger protein 641	1.1346	2.0904
130507	ZNF650	zinc finger protein 650	0.4659	1.5496
7617	ZNF66	zinc finger protein 66	2.9127	3.3076
79788	ZNF665	zinc finger protein 665	2.5253	2.3301
171392	ZNF675	zinc finger protein 675	3.2998	3.0607
148213	ZNF681	zinc finger protein 681	3.3052	2.818
374879	ZNF699	zinc finger protein 699	2.6814	3.4639
374879	ZNF699	zinc finger protein 699	4.2291	2.8544
55762	ZNF701	zinc finger protein 701	3.0143	2.4733
163051	ZNF709	zinc finger protein 709	3.0757	3.3507
441234	ZNF716	Zinc Finger Protein 716	2.3271	3.2234
148203	ZNF738	Zinc Finger Protein 738	3.0996	2.9069
388567	ZNF749	Zinc Finger Protein 749	3.0425	2.0879
7626	ZNF75	zinc finger protein 75 (D8C6)	2.138	1.6848
91661	ZNF765	Zinc Finger Protein 765	3.214	2.6245
79724	ZNF768	Zinc Finger Protein 768	1.5054	2.8762
163049	ZNF791	Zinc Finger Protein 791	3.8847	3.6085
388558	ZNF808	Zinc Finger Protein 808	1.749	1.5354
126017	ZNF813	Zinc Finger Protein 813	0.9667	0.7475
125893	ZNF816	Zinc Finger Protein 816	3.5492	3.3856
55552	ZNF823	Zinc Finger Protein 823	2.0615	1.595
91664	ZNF845	Zinc Finger Protein 845	3.0557	2.7823
388559	ZNF888	Zinc Finger Protein 888	3.8352	3.9072
7644	ZNF91	zinc finger protein 91 (HPF7, HTF10)	3.1049	2.9745
9183	ZW10	ZW10, kinetochore associated, homolog (Drosophila)	0.9967	1.2736
