# Supplementary material for: Retinoic acid receptor α as a novel contributor to adrenal cortex structure and function through interactions with Wnt and Vegfa signalling
Source: Sci Rep. 2019 Oct 11;9:14677. doi: 10.1038/s41598-019-50988-2 (PMC6789122; doi:10.1038/s41598-019-50988-2)
Supplement: Supplementary file 8 — Supplementary Table 7 [file 41598_2019_50988_MOESM8_ESM.xls]

## Sheet: Supplementary Table 7
Supplementary Table 7. List of commonly differentially expressed genes in set 4 ([APA_A-APA_B] and [APA_B-CA])
Gene ID	Gene Symbol	Gene Name	Log Q[APA_A-APA_B]	Log Q[APA_B-CA]
14	AAMP	angio-associated, migratory cell protein	3.1429	-3.2189
25980	AAR2	AAR2 Splicing Factor Homolog	2.6167	-2.3351
60496	AASDHPPT	aminoadipate-semialdehyde dehydrogenase-phosphopantetheinyl transferase	3.1283	-2.6418
79963	ABCA11	ATP-binding cassette, sub-family A (ABC1), member 11 (pseudogene)	1.2552	-0.8953
5243	ABCB1	ATP-binding cassette, sub-family B (MDR/TAP), member 1	4.9303	-4.4228
10058|79065	ABCB6|ATG9A	ATP-binding cassette, sub-family B (MDR/TAP), member 6|ATG9 autophagy related 9 homolog A (S. cerevisiae)	2.2246	-1.5683
26090	ABHD12	Abhydrolase Domain Containing 12	2.9519	-2.5173
26090	ABHD12	Abhydrolase Domain Containing 12	3.8164	-3.2764
84836	ABHD14B	abhydrolase domain containing 14B	4.295	-3.4894
10006	ABI1	abl-interactor 1	2.1675	-2.01
37	ACADVL	acyl-Coenzyme A dehydrogenase, very long chain	3.7831	-3.0562
70	ACTC	actin, alpha, cardiac muscle	2.0695	-1.3577
86	ACTL6A	actin-like 6A	1.5378	-1.2909
10121	ACTR1A	ARP1 actin-related protein 1 homolog A, centractin alpha (yeast)	2.9017	-2.2248
10096	ACTR3	ARP3 actin-related protein 3 homolog (yeast)	2.3276	-2.1375
123	ADFP	adipose differentiation-related protein	3.3438	-3.0127
125	ADH1B	alcohol dehydrogenase IB (class I), beta polypeptide	1.5491	-1.519
126	ADH1C	alcohol dehydrogenase 1C (class I), gamma polypeptide	1.7597	-1.3681
83440	ADPGK	ADP-dependent glucokinase	2.2431	-1.4411
11047	ADRM1	adhesion regulating molecule 1	4.0072	-3.2593
166	AES	amino-terminal enhancer of split	4.1877	-4.0685
10554	AGPAT1	1-acylglycerol-3-phosphate O-acyltransferase 1 (lysophosphatidic acid acyltransferase, alpha)	3.4624	-2.9913
25909	AHCTF1	AT hook containing transcription factor 1	2.1073	-2.2593
10598	AHSA1	AHA1, activator of heat shock 90kDa protein ATPase homolog 1 (yeast)	3.067	-2.4151
202	AIM1	absent in melanoma 1	-1.5483	4.2026
8165	AKAP1	A kinase (PRKA) anchor protein 1	1.429	-1.2378
11215	AKAP11	A kinase (PRKA) anchor protein 11	2.7477	-2.2432
11217|445815	AKAP2|PALM2-AKAP2	A kinase (PRKA) anchor protein 2	1.9121	-1.8428
214	ALCAM	activated leukocyte cell adhesion molecule	2.2455	-1.5066
5832	ALDH18A1	aldehyde dehydrogenase 18 family, member A1	1.6871	-1.4466
8659	ALDH4A1	aldehyde dehydrogenase 4 family, member A1	1.7825	-1.1983
4329	ALDH6A1	aldehyde dehydrogenase 6 family, member A1	2.3634	-1.687
226	ALDOA	aldolase A, fructose-bisphosphate	5.2065	-4.3266
267	AMFR	autocrine motility factor receptor	2.8604	-2.4686
51421	AMOTL2	angiomotin like 2	2.6533	-2.297
275	AMT	aminomethyltransferase (glycine cleavage system protein T)	1.6599	-1.6503
51529	ANAPC11	APC11 anaphase promoting complex subunit 11 homolog (yeast)	3.6759	-3.4837
119504	ANAPC16	Anaphase Promoting Complex Subunit 16	3.8354	-3.4153
57763	ANKRA2	ankyrin repeat, family A (RFXANK-like), 2	3.2301	-2.5235
29123	ANKRD11	ankyrin repeat domain 11	1.0355	-1.1237
118429	ANTXR2	anthrax toxin receptor 2	1.755	-1.4769
308	ANXA5	annexin A5	1.8232	-1.4087
309	ANXA6	annexin A6	3.5764	-2.783
8639	AOC3	amine oxidase, copper containing 3 (vascular adhesion protein 1)	2.4424	-1.9463
23028	AOF2	amine oxidase (flavin containing) domain 2	1.5755	-0.8402
8906	AP1G2	adaptor-related protein complex 1, gamma 2 subunit	2.361	-2.1591
8907	AP1M1	adaptor-related protein complex 1, mu 1 subunit	2.8041	-2.5591
8905	AP1S2	adaptor-related protein complex 1, sigma 2 subunit	1.5204	-1.4778
160	AP2A1	adaptor-related protein complex 2, alpha 1 subunit	2.2927	-1.907
163	AP2B1	adaptor-related protein complex 2, beta 1 subunit	1.1418	-0.8684
8546	AP3B1	adaptor-related protein complex 3, beta 1 subunit	0.9795	-0.7764
147495	APCDD1	adenomatosis polyposis coli down-regulated 1	2.6545	-1.6336
327	APEH	N-acylaminoacyl-peptide hydrolase	3.0238	-2.7056
51107	APH1A	anterior pharynx defective 1 homolog A (C. elegans)	3.0225	-2.336
347	APOD	apolipoprotein D	1.3222	-0.7714
26060	APPL1	Adaptor Protein, Phosphotyrosine Interacting With PH Domain And Leucine Zipper 1	1.2267	-0.8934
353	APRT	adenine phosphoribosyltransferase	1.4917	-0.7371
362	AQP5	aquaporin 5	-1.9601	2.6962
390423	ARF4P3	ADP-ribosylation factor 4 pseudogene 3	3.5805	-3.2403
10564	ARFGEF2	ADP-ribosylation factor guanine nucleotide-exchange factor 2 (brefeldin A-inhibited)	1.8651	-1.2073
55114	ARHGAP17	Rho GTPase activating protein 17	3.2312	-3.0012
394	ARHGAP5	Rho GTPase activating protein 5	1.0918	-0.9889
50650	ARHGEF3	Rho guanine nucleotide exchange factor (GEF) 3	2.4869	-2.3911
339231	ARL16	ADP-ribosylation factor-like 16	1.9741	-1.6997
51329	ARL6IP4	ADP-ribosylation-like factor 6 interacting protein 4	2.5445	-2.1159
80210	ARMC9	armadillo repeat containing 9	2.6586	-2.3353
10093	ARPC4	actin related protein 2/3 complex, subunit 4, 20kDa	2.2087	-1.7584
57412	AS3MT	arsenic (+3 oxidation state) methyltransferase	2.7698	-2.561
434	ASIP	agouti signaling protein, nonagouti homolog (mouse)	2.4724	-1.672
435	ASL	argininosuccinate lyase	1.4738	-1.1093
440	ASNS	asparagine synthetase	2.3589	-1.9759
171023	ASXL1	additional sex combs like 1 (Drosophila)	0.8403	-0.9006
467	ATF3	activating transcription factor 3	1.8955	-2.3724
84971	ATG4D	ATG4 autophagy related 4 homolog D (S. cerevisiae)	2.0618	-1.4825
471	ATIC	5-aminoimidazole-4-carboxamide ribonucleotide formyltransferase/IMP cyclohydrolase	2.7255	-2.4596
481	ATP1B1	ATPase, Na+/K+ transporting, beta 1 polypeptide	1.7531	-1.6514
483	ATP1B3	ATPase, Na+/K+ transporting, beta 3 polypeptide	5.5068	-5.3469
490	ATP2B1	ATPase, Ca++ transporting, plasma membrane 1	2.2282	-1.6934
517	ATP5G2	ATP synthase, H+ transporting, mitochondrial F0 complex, subunit c (subunit 9), isoform 2	2.8467	-2.1919
523	ATP6V1A	ATPase, H+ transporting, lysosomal 70kDa, V1 subunit A	3.8527	-2.8481
526	ATP6V1B2	ATPase, H+ transporting, lysosomal 56/58kDa, V1 subunit B, isoform 2	3.4064	-2.7988
51382	ATP6V1D	ATPase, H+ transporting, lysosomal 34kDa, V1 subunit D	3.0164	-3.01
9550	ATP6V1G1	ATPase, H+ transporting, lysosomal 13kDa, V1 subunit G isoform 1	2.6026	-2.3555
6311	ATXN2	ataxin 2	3.6307	-2.8634
549	AUH	AU RNA binding protein/enoyl-Coenzyme A hydratase	2.5801	-2.4749
550	AUP1	ancient ubiquitous protein 1	4.1705	-3.4507
57099	AVEN	apoptosis, caspase activation inhibitor	1.8932	-1.4945
79888	AYTL2	acyltransferase like 2	2.37	-1.8255
9334	B4GALT5	UDP-Gal:betaGlcNAc beta 1,4- galactosyltransferase, polypeptide 5	1.5577	-0.8019
79870	BAALC	brain and acute leukemia, cytoplasmic	2.1997	-1.8148
22893	BAHD1	bromo adjacent homology domain containing 1	1.4368	-0.8525
8314	BAP1	BRCA1 associated protein-1 (ubiquitin carboxy-terminal hydrolase)	1.801	-1.6309
9031	BAZ1B	bromodomain adjacent to zinc finger domain, 1B	2.2098	-1.8607
9031	BAZ1B	bromodomain adjacent to zinc finger domain, 1B	2.817	-3.0294
80127	BBOF1	Basal Body Orientation Factor 1	-1.5122	1.2854
585	BBS4	Bardet-Biedl syndrome 4	2.1127	-1.8004
10134	BCAP31	B-cell receptor-associated protein 31	4.655	-4.2085
10286|163259	BCAS2|DENND2C	breast carcinoma amplified sequence 2|DENN/MADD domain containing 2C	2.9563	-2.7197
54828	BCAS3	breast carcinoma amplified sequence 3	0.9742	-0.7252
587	BCAT2	branched chain aminotransferase 2, mitochondrial	2.4931	-2.3457
56647	BCCIP	BRCA2 and CDKN1A interacting protein	3.0043	-2.3863
56257	BCDIN3	bin3, bicoid-interacting 3, homolog (Drosophila)	3.7487	-3.2421
10295	BCKDK	branched chain ketoacid dehydrogenase kinase	3.0922	-2.818
597	BCL2A1	BCL2-related protein A1	-1.8311	1.6432
604	BCL6	B-cell CLL/lymphoma 6 (zinc finger protein 51)	2.5244	-1.8079
9274	BCL7C	B-cell CLL/lymphoma 7C	2.2131	-2.0215
617	BCS1L	BCS1-like (yeast)	1.8386	-1.1592
8678	BECN1	beclin 1 (coiled-coil, myosin-like BCL2 interacting protein)	2.977	-2.3305
51272	BET1L	blocked early in transport 1 homolog (S. cerevisiae)-like	2.4726	-2.0333
56271	BEXL1	brain expressed X-linked-like 1	4.2819	-3.5882
79365	BHLHB3	basic helix-loop-helix domain containing, class B, 3	2.2897	-1.4635
274	BIN1	bridging integrator 1	2.6671	-2.4851
2647	BLOC1S1	biogenesis of lysosome-related organelles complex-1, subunit 1	3.6494	-3.2223
388962	BOLA3	bolA-like 3 (E. coli)	-0.4698	0.6791
670	BPHL	biphenyl hydrolase-like (serine hydrolase; breast epithelial mucin-associated antigen)	2.3341	-1.9579
10902	BRD8	bromodomain containing 8	2.8314	-2.3058
55845	BRK1	BRICK1, SCAR/WAVE Actin Nucleating Complex Subunit	4.0915	-3.7883
25855	BRMS1	breast cancer metastasis suppressor 1	1.7895	-1.8927
22903	BTBD3	BTB (POZ) domain containing 3	2.9094	-2.6787
90135	BTBD6	BTB (POZ) domain containing 6	0.7011	-0.6459
91408	BTF3L4	basic transcription factor 3-like 4	2.6588	-2.0005
9689	BZW1	basic leucine zipper and W2 domains 1	3.3092	-2.3168
414157	C10orf62	chromosome 10 open reading frame 62	-1.5745	2.6039
29071	C1GALT1C1	C1GALT1-specific chaperone 1	2.1917	-1.3283
148423	C1orf52	chromosome 1 open reading frame 52	2.0069	-1.1968
79630	C1orf54	chromosome 1 open reading frame 54	1.4811	-0.9128
714	C1QG	complement component 1, q subcomponent, gamma polypeptide	2.2716	-1.6652
22918	C1QR1	complement component 1, q subcomponent, receptor 1	1.8217	-1.5534
716	C1S	complement component 1, s subcomponent	4.2194	-4.2859
25966	C2CD2	C2 Calcium Dependent Domain Containing 2	1.6184	-1.4854
718	C3	complement component 3	4.9663	-4.8564
720|432395|721	C4A|XXbac-BPG116M5.7|C4B	complement component 4A|complement component 4B	4.8602	-4.7411
7905	C5orf18	chromosome 5 open reading frame 18	3.5468	-3.0053
51306	C5orf5	chromosome 5 open reading frame 5	1.7875	-1.3991
728	C5R1	complement component 5 receptor 1 (C5a ligand)	2.1499	-1.9672
64771	C6orf106	chromosome 6 open reading frame 106	3.3929	-2.6355
387263	C6orf120	chromosome 6 open reading frame 120	0.855	-0.7098
88745	RRP36	Ribosomal RNA Processing 36	0.7614	-0.6047
79020	C7orf25	chromosome 7 open reading frame 25	1.5367	-1.4011
51622|221960	CCZ1|CCZ1B	CCZ1 Homolog, Vacuolar Protein Trafficking And Biogenesis Associated|CCZ1 Homolog B, Vacuolar Protein Trafficking And Biogenesis Associated	3.711	-3.0108
55174	INTS10	Integrator Complex Subunit 10	1.9366	-1.1587
114926	SMIM19	Small Integral Membrane Protein 19	2.6258	-2.3149
84294	UTP23	UTP23, Small Subunit Processome Component	1.2331	-1.0832
55667	DENND4C	DENN Domain Containing 4C	1.2768	-1.023
51719	CAB39	calcium binding protein 39	2.0962	-1.5805
23523	CABIN1	Calcineurin Binding Protein 1	1.2199	-0.6413
143384	CACUL1	CDK2 Associated Cullin Domain 1	2.825	-2.3642
83698	CALN1	calneuron 1	2.5709	-1.9052
8536	CAMK1	calcium/calmodulin-dependent protein kinase I	3.553	-3.008
10645	CAMKK2	calcium/calmodulin-dependent protein kinase kinase 2, beta	1.304	-1.1533
23261	CAMTA1	calmodulin binding transcription activator 1	1.4303	-0.9852
823	CAPN1	calpain 1, (mu/I) large subunit	2.944	-2.3572
826	CAPNS1	calpain, small subunit 1	4.4775	-3.8211
832	CAPZB	capping protein (actin filament) muscle Z-line, beta	2.494	-2.0794
842	CASP9	caspase 9, apoptosis-related cysteine peptidase	2.1678	-1.592
23468	CBX5	chromobox homolog 5 (HP1 alpha homolog, Drosophila)	1.8557	-1.6263
595	CCND1	cyclin D1	1.6404	-1.3919
595	CCND1	cyclin D1	2.6104	-2.1265
896	CCND3	cyclin D3	4.4269	-4.1388
81669	CCNL2	cyclin L2	3.7274	-3.5145
219771	CCNY	Cyclin Y	2.1461	-1.4327
10576	CCT2	chaperonin containing TCP1, subunit 2 (beta)	0.8641	-0.6508
8763	CD164	CD164 antigen, sialomucin	2.241	-1.147
961	CD47	CD47 antigen (Rh-related antigen, integrin-associated signal transducer)	2.7043	-2.6291
963	CD53	CD53 antigen	2.707	-2.2419
972	CD74	CD74 antigen (invariant polypeptide of major histocompatibility complex, class II antigen-associated)	6.554	-5.7753
9308	CD83	CD83 antigen (activated B lymphocytes, immunoglobulin superfamily)	1.8928	-1.3179
928	CD9	CD9 antigen (p24)	3.1828	-2.3302
4267	CD99	CD99 antigen	1.0321	-0.7927
81602	CDADC1	cytidine and dCMP deaminase domain containing 1	1.6538	-1.5032
984|985	CDC2L1|CDC2L2	cell division cycle 2-like 1 (PITSLRE proteins)|cell division cycle 2-like 2 (PITSLRE proteins)	2.5819	-2.4364
56882	CDC42SE1	CDC42 small effector 1	2.7052	-2.0039
29965	CDIP1	Cell Death Inducing P53 Target 1	1.4775	-1.5416
10263	CDK2AP2	CDK2-associated protein 2	3.0735	-2.4125
1026	CDKN1A	cyclin-dependent kinase inhibitor 1A (p21, Cip1)	3.9183	-3.2623
1031	CDKN2C	cyclin-dependent kinase inhibitor 2C (p18, inhibits CDK4)	3.0306	-2.1405
1032	CDKN2D	cyclin-dependent kinase inhibitor 2D (p19, inhibits CDK4)	-0.675	1.4697
1088	CEACAM8	carcinoembryonic antigen-related cell adhesion molecule 8	-1.7689	2.1487
55803	CENTA2	centaurin, alpha 2	-0.9067	1.7283
10390	CEPT1	choline/ethanolamine phosphotransferase 1	1.0007	-0.7901
64781	CERK	ceramide kinase	3.4912	-3.1178
8824	CES2	carboxylesterase 2 (intestine, liver)	3.1495	-3.367
1072	CFL1	cofilin 1 (non-muscle)	5.8879	-5.1985
8837	CFLAR	CASP8 and FADD-like apoptosis regulator	2.2128	-1.8312
51142	CHCHD2	coiled-coil-helix-coiled-coil-helix domain containing 2	0.9212	-0.5244
1105	CHD1	chromodomain helicase DNA binding protein 1	2.5707	-2.0508
57132	CHMP1B	chromatin modifying protein 1B	3.468	-3.1551
27243	CHMP2A	chromatin modifying protein 2A	2.9876	-2.8594
29082|145553	CHMP4A|MGC5987	chromatin modifying protein 4A	1.7575	-1.3672
29082|145553	CHMP4A|MGC5987	chromatin modifying protein 4A	2.5393	-1.6741
51510	CHMP5	chromatin modifying protein 5	3.3898	-2.9209
11261	CHP	Calcineurin Like EF-Hand Protein 1	2.1267	-1.8768
9469	CHST3	carbohydrate (chondroitin 6) sulfotransferase 3	1.2242	-1.078
22856	CHSY1	carbohydrate (chondroitin) synthase 1	0.9303	-0.9587
338917	CHX10	ceh-10 homeodomain containing homolog (C. elegans)	-1.5196	4.1368
57019	CIAPIN1	cytokine induced apoptosis inhibitor 1	2.3223	-1.6392
10519	CIB1	calcium and integrin binding 1 (calmyrin)	5.1038	-4.6324
1160	CKMT2	creatine kinase, mitochondrial 2 (sarcomeric)	2.0491	-1.2463
9575	CLOCK	clock homolog (mouse)	1.2558	-0.7732
1209	CLPTM1	cleft lip and palate associated transmembrane protein 1	3.5863	-3.3495
22883	CLSTN1	calsyntenin 1	1.9698	-1.5806
1213	CLTC	clathrin, heavy polypeptide (Hc)	4.9702	-4.4919
1191	CLU	clusterin (complement lysis inhibitor, SP-40,40, sulfated glycoprotein 2, testosterone-repressed prostate message 2, apolipoprotein J)	0.8088	-0.716
55907	CMAS	cytidine monophosphate N-acetylneuraminic acid synthetase	1.4656	-1.226
54918	CMTM6	CKLF-like MARVEL transmembrane domain containing 6	3.968	-3.6814
152189	CMTM8	CKLF-like MARVEL transmembrane domain containing 8	0.78	-0.7658
1266	CNN3	calponin 3, acidic	1.1252	-0.5263
25904	CNOT10	CCR4-NOT transcription complex, subunit 10	2.2848	-2.0156
4848	CNOT2	CCR4-NOT transcription complex, subunit 2	2.4783	-2.0953
4849	CNOT3	CCR4-NOT transcription complex, subunit 3	1.1429	-1.1684
10087	COL4A3BP	collagen, type IV, alpha 3 (Goodpasture antigen) binding protein	1.5595	-1.5403
1291|5820	COL6A1|PVT1	collagen, type VI, alpha 1|Pvt1 oncogene homolog, MYC activator (mouse)	3.7451	-3.1227
9318	COPS2	COP9 constitutive photomorphogenic homolog subunit 2 (Arabidopsis)	2.1695	-1.7949
10980	COPS6	COP9 constitutive photomorphogenic homolog subunit 6 (Arabidopsis)	2.6751	-2.4055
50813	COPS7A	COP9 constitutive photomorphogenic homolog subunit 7A (Arabidopsis)	3.0721	-2.4403
22818	COPZ1	coatomer protein complex, subunit zeta 1	3.9475	-3.4572
27235	COQ2	coenzyme Q2 homolog, prenyltransferase (yeast)	-0.3909	0.7413
51117	COQ4	coenzyme Q4 homolog (yeast)	2.3833	-1.8106
1353	COX11	COX11 homolog, cytochrome c oxidase assembly protein (yeast)	2.1166	-1.4578
51241	COX16	COX16, Cytochrome C Oxidase Assembly Homolog	1.7728	-1.6262
1346	COX7A1	cytochrome c oxidase subunit VIIa polypeptide 1 (muscle)	1.8263	-1.4749
9167	COX7A2L	cytochrome c oxidase subunit VIIa polypeptide 2 like	4.1271	-3.6361
1349	COX7B	cytochrome c oxidase subunit VIIb	0.6103	-0.5417
53981	CPSF2	cleavage and polyadenylation specific factor 2, 100kDa	1.2927	-0.9872
23741	CRI1	CREBBP/EP300 inhibitor 1	5.4946	-5.5912
54677	CROT	carnitine O-octanoyltransferase	2.1439	-1.9424
10491	CRTAP	cartilage associated protein	4.8035	-4.0659
1417	CRYBB3	crystallin, beta B3	1.8449	-1.432
9946	CRYZL1	crystallin, zeta (quinone reductase)-like 1	3.1169	-2.6261
7812	CSDE1	cold shock domain containing E1, RNA-binding	4.8729	-4.291
1434	CSE1L	CSE1 chromosome segregation 1-like (yeast)	1.5207	-1.0831
1452	CSNK1A1	casein kinase 1, alpha 1	1.2521	-1.0004
1460	CSNK2B	casein kinase 2, beta polypeptide	3.644	-3.5144
81566	CSRNP2	Cysteine And Serine Rich Nuclear Protein 2	2.2533	-1.9665
1465	CSRP1	cysteine and glycine-rich protein 1	2.4402	-2.3864
1477	CSTF1	cleavage stimulation factor, 3' pre-RNA, subunit 1, 50kDa	0.8215	-0.7327
1488	CTBP2	C-terminal binding protein 2	1.4767	-1.0698
1509	CTSD	cathepsin D (lysosomal aspartyl peptidase)	5.4922	-4.5628
1514	CTSL	cathepsin L	3.1369	-2.5025
1520	CTSS	cathepsin S	3.0188	-2.5362
404093	CUEDC1	CUE domain containing 1	1.447	-1.2159
79004	CUEDC2	CUE domain containing 2	1.7822	-1.4554
8454	CUL1	cullin 1	2.352	-2.0225
6387	CXCL12	chemokine (C-X-C motif) ligand 12 (stromal cell-derived factor 1)	2.0311	-1.9406
8269	CXorf12	chromosome X open reading frame 12	1.2795	-1.29
51260	CXorf26	chromosome X open reading frame 26	2.8313	-2.2944
220002	CYBASC3	cytochrome b, ascorbate dependent 3	2.7703	-2.6756
1540	CYLD	cylindromatosis (turban tumor syndrome)	2.087	-1.9361
1583	CYP11A1	cytochrome P450, family 11, subfamily A, polypeptide 1	5.934	-5.6009
1586	CYP17A1	cytochrome P450, family 17, subfamily A, polypeptide 1	6.9976	-6.2432
57404	CYP20A1	cytochrome P450, family 20, subfamily A, polypeptide 1	2.5581	-2.0099
79424|1577	CYP3A5P2|CYP3A5	cytochrome P450, family 3, subfamily A, polypeptide 5 pseudogene 2|cytochrome P450, family 3, subfamily A, polypeptide 5	2.5011	-1.9075
3491	CYR61	cysteine-rich, angiogenic inducer, 61	3.922	-4.393
26007	DAK	dihydroxyacetone kinase 2 homolog (yeast)	2.254	-2.5132
1611	DAP	death-associated protein	3.991	-3.3246
9802	DAZAP2	DAZ associated protein 2	1.7168	-1.3745
1635	DCTD	dCMP deaminase	2.0027	-1.3306
1639	DCTN1	dynactin 1 (p150, glued homolog, Drosophila)	3.1931	-2.7342
11258	DCTN3	dynactin 3 (p22)	0.824	-0.6745
54165	DCUN1D1	DCN1, defective in cullin neddylation 1, domain containing 1 (S. cerevisiae)	1.2018	-1.0561
54165	DCUN1D1	DCN1, defective in cullin neddylation 1, domain containing 1 (S. cerevisiae)	1.5789	-1.2728
51181	DCXR	dicarbonyl/L-xylulose reductase	1.5477	-1.262
79016	DDA1	DET1 And DDB1 Associated 1	3.0614	-2.3615
1643|8022	DDB2|LHX3	damage-specific DNA binding protein 2, 48kDa|LIM homeobox 3	3.18	-2.4837
4921	DDR2	discoidin domain receptor family, member 2	4.8556	-4.1173
65992	DDRGK1	DDRGK Domain Containing 1	4.4544	-4.2915
1662	DDX10	DEAD (Asp-Glu-Ala-Asp) box polypeptide 10	1.229	-0.6807
10521	DDX17	DEAD (Asp-Glu-Ala-Asp) box polypeptide 17	1.8212	-1.6696
57062	DDX24	DEAD (Asp-Glu-Ala-Asp) box polypeptide 24	4.7046	-4.5226
10212	DDX39	DEAD (Asp-Glu-Ala-Asp) box polypeptide 39	2.2444	-1.484
9775	DDX48	DEAD (Asp-Glu-Ala-Asp) box polypeptide 48	1.066	-0.963
8560	DEGS1	degenerative spermatocyte homolog 1, lipid desaturase (Drosophila)	3.266	-2.6174
51071	DERA	2-deoxyribose-5-phosphate aldolase homolog (C. elegans)	2.1357	-1.8117
79139	DERL1	Der1-like domain family, member 1	3.3761	-2.957
23587	ELP5	Elongator Acetyltransferase Complex Subunit 5	2.6494	-2.077
8694	DGAT1	diacylglycerol O-acyltransferase homolog 1 (mouse)	3.2707	-3.3117
51170	DHRS8	dehydrogenase/reductase (SDR family) member 8	2.8229	-2.6079
8449	DHX16	DEAH (Asp-Glu-Ala-His) box polypeptide 16	2.2649	-2.1921
56616	DIABLO	diablo homolog (Drosophila)	0.7853	-0.4946
23181	DIP2A	Disco Interacting Protein 2 Homolog A	2.0657	-2.6715
11007	CCDC85B	Coiled-Coil Domain Containing 85B	2.6441	-2.0221
1736	DKC1	dyskeratosis congenita 1, dyskerin	1.3954	-1.1094
25974	MMACHC	Methylmalonic Aciduria (Cobalamin Deficiency) CblC Type, With Homocystinuria	-1.7682	3.9987
85865	GTPBP10	GTP Binding Protein 10	1.6817	-1.4476
9231	DLG5	discs, large homolog 5 (Drosophila)	4.0762	-3.7598
1743	DLST	dihydrolipoamide S-succinyltransferase (E2 component of 2-oxo-glutarate complex)	1.4196	-1.0306
23336	DMN	desmuslin	1.4012	-0.8129
3301	DNAJA1	DnaJ (Hsp40) homolog, subfamily A, member 1	3.39	-3.3707
54788	DNAJB12	DnaJ (Hsp40) homolog, subfamily B, member 12	1.7748	-1.2272
11080	DNAJB4	DnaJ (Hsp40) homolog, subfamily B, member 4	3.4139	-2.6564
55735	DNAJC11	DnaJ (Hsp40) homolog, subfamily C, member 11	1.1299	-0.9259
56521	DNAJC12	DnaJ (Hsp40) homolog, subfamily C, member 12	4.5552	-3.6836
83544	DNAL1	Dynein Axonemal Light Chain 1	1.5444	-1.1479
1785	DNM2	dynamin 2	0.9968	-0.9063
116092	DNTTIP1	deoxynucleotidyltransferase, terminal, interacting protein 1	3.2326	-2.8311
30836	DNTTIP2	deoxynucleotidyltransferase, terminal, interacting protein 2	2.7833	-2.588
81704	DOCK8	dedicator of cytokinesis 8	1.471	-1.2703
1797	DOM3Z	dom-3 homolog Z (C. elegans)	3.5432	-3.2393
359787	DPPA3	developmental pluripotency associated 3	1.3556	-0.9169
1808	DPYSL2	dihydropyrimidinase-like 2	2.914	-2.5919
10589	DRAP1	DR1-associated protein 1 (negative cofactor 2 alpha)	1.3582	-0.9109
10311	DSCR3	Down syndrome critical region gene 3	1.9697	-1.8891
113878	DTX2	deltex homolog 2 (Drosophila)	1.6442	-1.0187
80824	DUSP16	dual specificity phosphatase 16	3.7275	-3.2281
1847	DUSP5	dual specificity phosphatase 5	3.7028	-2.8409
8655	DYNLL1	dynein, light chain, LC8-type 1	-0.6427	1.2476
6990	DYNLT3	dynein, light chain, Tctex-type 3	4.1221	-3.8927
10682	EBP	emopamil binding protein (sterol isomerase)	4.7907	-4.9542
84650	EBPL	emopamil binding protein-like	3.0506	-2.9257
81552	VOPP1	VOPP1, WBP1/VOPP1 Family Member	2.0735	-2.1486
84417	C2orf40	Chromosome 2 Open Reading Frame 40	1.6315	-1.0061
1910	EDNRB	endothelin receptor type B	3.222	-2.307
8726	EED	embryonic ectoderm development	1.374	-0.8883
1915	EEF1A1	eukaryotic translation elongation factor 1 alpha 1	5.4278	-5.1575
1933	EEF1B2	eukaryotic translation elongation factor 1 beta 2	1.8346	-1.139
84288	EFCAB2	EF-hand calcium binding domain 2	1.6939	-1.4816
79180	EFHD2	EF-hand domain family, member D2	1.1454	-0.7488
1964|280661	EIF1AX|EIF1AP1	eukaryotic translation initiation factor 1A, X-linked|eukaryotic translation initiation factor 1A pseudogene 1	0.7954	-0.8286
8891	EIF2B3	eukaryotic translation initiation factor 2B, subunit 3 gamma, 58kDa	1.5935	-1.3607
8894	EIF2S2	eukaryotic translation initiation factor 2, subunit 2 beta, 38kDa	2.4296	-2.3038
27335	EIF3S12	eukaryotic translation initiation factor 3, subunit 12	2.3952	-1.7939
8668	EIF3S2	eukaryotic translation initiation factor 3, subunit 2 beta, 36kDa	4.8871	-4.2395
8666	EIF3S4	eukaryotic translation initiation factor 3, subunit 4 delta, 44kDa	5.336	-4.7347
3646	EIF3S6	eukaryotic translation initiation factor 3, subunit 6 48kDa	2.6945	-2.3865
8662	EIF3S9	eukaryotic translation initiation factor 3, subunit 9 eta, 116kDa	1.3849	-1.0275
1974	EIF4A2	eukaryotic translation initiation factor 4A, isoform 2	3.4875	-2.9429
1981	EIF4G1	eukaryotic translation initiation factor 4 gamma, 1	4.0482	-3.7254
1982	EIF4G2	eukaryotic translation initiation factor 4 gamma, 2	5.0628	-4.6785
8672	EIF4G3	eukaryotic translation initiation factor 4 gamma, 3	2.8819	-2.3697
55520	ELAC1	elaC homolog 1 (E. coli)	0.8828	-0.8584
22936	ELL2	elongation factor, RNA polymerase II, 2	2.1193	-1.6341
51016	EMC9	ER Membrane Protein Complex Subunit 9	1.0264	-0.8101
2029	ENSA	endosulfine alpha	2.0645	-1.3098
957	ENTPD5	ectonucleoside triphosphate diphosphohydrolase 5	1.9087	-1.771
2033	EP300	E1A binding protein p300	2.9657	-2.4665
26122	EPC2	enhancer of polycomb homolog 2 (Drosophila)	1.831	-1.4442
285220	EPHA6	EPH receptor A6	-1.5173	1.7165
2058	EPRS	glutamyl-prolyl-tRNA synthetase	2.5897	-2.4049
2067	ERCC1	excision repair cross-complementing rodent repair deficiency, complementation group 1 (includes overlapping antisense sequence)	2.4432	-1.8614
2108	ETFA	electron-transfer-flavoprotein, alpha polypeptide (glutaric aciduria II)	1.3932	-1.1939
2110	ETFDH	electron-transferring-flavoprotein dehydrogenase	3.3879	-2.8905
2119	ETV5	ets variant gene 5 (ets-related molecule)	4.2841	-4.2736
5393	EXOSC9	exosome component 9	1.4906	-1.2118
2131	EXT1	exostoses (multiple) 1	2.0301	-1.3966
2132	EXT2	exostoses (multiple) 2	1.2794	-0.878
283985	FADS6	fatty acid desaturase domain family, member 6	-1.5393	4.9952
81889	FAHD1	fumarylacetoacetate hydrolase domain containing 1	1.6797	-1.0857
26355	FAM162A	Family With Sequence Similarity 162 Member A	1.2405	-0.9434
283635	FAM177A1	Family With Sequence Similarity 177 Member A1	1.421	-1.1974
51030	FAM18B	family with sequence similarity 18, member B	4.3208	-3.8398
9917	FAM20B	family with sequence similarity 20, member B	3.0333	-2.4823
26017	FAM32A	family with sequence similarity 32, member A	2.4905	-1.6776
10447	FAM3C	family with sequence similarity 3, member C	0.5972	-0.5779
10447	FAM3C	family with sequence similarity 3, member C	1.4661	-1.339
55855|404636	FAM45B|FAM45A	family with sequence similarity 45, member B|family with sequence similarity 45, member A	2.5104	-1.7223
51307	FAM53C	family with sequence similarity 53, member C	2.216	-1.8752
56181	FAM54B	family with sequence similarity 54, member B	4.1016	-3.6474
58516	FAM60A	family with sequence similarity 60, member A	2.2522	-1.8936
57488	FAM62B	family with sequence similarity 62 (C2 domain containing) member B	2.0102	-2.1341
127262	FAM79A	family with sequence similarity 79, member A	3.546	-3.4508
84191	FAM96A	family with sequence similarity 96, member A	1.7032	-0.9254
2193	FARSLA	phenylalanine-tRNA synthetase-like, alpha subunit	1.6388	-1.5233
10516	FBLN5	fibulin 5	3.2196	-2.2896
84893	FBXO18	F-box protein, helicase, 18	3.2399	-2.8788
23014	FBXO21	F-box protein 21	1.963	-1.6099
26263	FBXO22	F-box protein 22	1.4627	-1.1066
84085	FBXO30	F-box protein 30	2.0595	-1.6709
26268	FBXO9	F-box protein 9	2.9658	-2.7539
54461	FBXW5	F-box and WD-40 domain protein 5	3.1535	-3.128
55294	FBXW7	F-box and WD-40 domain protein 7 (archipelago homolog, Drosophila)	1.5491	-1.2395
2207	FCER1G	Fc fragment of IgE, high affinity I, receptor for; gamma polypeptide	2.3847	-2.0098
9873	FCHSD2	FCH and double SH3 domains 2	3.5813	-3.2095
2224	FDPS	farnesyl diphosphate synthase (farnesyl pyrophosphate synthetase, dimethylallyltranstransferase, geranyltranstransferase)	3.1582	-2.9293
2230	FDX1	ferredoxin 1	1.6832	-1.4202
26127	FGFR1OP2	FGFR1 oncogene partner 2	2.8515	-2.0388
2274	FHL2	four and a half LIM domains 2	1.1501	-1.2552
2287	FKBP3	FK506 binding protein 3, 25kDa	1.4085	-0.8997
23770	FKBP8	FK506 binding protein 8, 38kDa	2.9731	-2.3378
55069	TMEM248	Transmembrane Protein 248	2.3276	-2.0415
55082	ARGLU1 Gene	Arginine And Glutamate Rich 1	2.215	-1.9748
55739	NAXD	NAD(P)HX Dehydratase	1.7126	-0.8842
55244	SLC47A1	Solute Carrier Family 47 Member 1	3.6274	-2.7859
65117	RSRC2	Arginine And Serine Rich Coiled-Coil 2	0.7526	-0.5295
79719	AAGAB	Alpha And Gamma Adaptin Binding Protein	1.7677	-1.2312
60673	ATG101	Autophagy Related 101	2.6557	-2.4211
79882	ZC3H14	Zinc Finger CCCH-Type Containing 14	1.204	-0.5721
79882	ZC3H14	Zinc Finger CCCH-Type Containing 14	1.4454	-1.2023
339175	METTL2A	Methyltransferase Like 2A	2.8479	-2.7663
84908	FAM136A	Family With Sequence Similarity 136 Member A	1.6368	-1.306
54790	TET2	Tet Methylcytosine Dioxygenase 2	1.3147	-1.5461
54969	HPF1	Histone PARylation Factor 1	2.2683	-1.7508
54977	SLC25A38	Solute Carrier Family 25 Member 38	3.4352	-3.0802
54989	ZNF770	Zinc Finger Protein 770	-0.4186	0.656
80221	ACSF2	Acyl-CoA Synthetase Family Member 2	3.7742	-3.5566
79918	SETD6	SET Domain Containing 6	1.7185	-1.6501
64772	ENGASE	Endo-Beta-N-Acetylglucosaminidase	0.951	-0.8511
149076	ZNF362	Zinc Finger Protein 362	2.3371	-2.0174
153830	RNF145	Ring Finger Protein 145	2.6129	-1.8684
132720	FAM241A	Family With Sequence Similarity 241 Member A	1.445	-1.1116
375341	C3orf62	Chromosome 3 Open Reading Frame 62	1.9641	-1.1329
2317	FLNB	filamin B, beta (actin binding protein 278)	3.2999	-3.026
114793	FMNL2	formin-like 2	2.5448	-2.1862
55660	FNBP3	formin binding protein 3	1.5149	-1.1559
2308	FOXO1A	forkhead box O1A (rhabdomyosarcoma)	2.6083	-2.1281
2309	FOXO3A	forkhead box O3A	2.5778	-2.9663
2495	FTH1	ferritin, heavy polypeptide 1	1.4923	-1.1889
8880	FUBP1	far upstream element (FUSE) binding protein 1	2.3641	-1.4741
8939	FUBP3	far upstream element (FUSE) binding protein 3	4.5606	-4.0434
2521	FUS	fusion (involved in t(12;16) in malignant liposarcoma)	0.66	-0.3977
84248	FYTTD1	forty-two-three domain containing 1	3.7292	-3.1114
2538	G6PC	glucose-6-phosphatase, catalytic (glycogen storage disease type I, von Gierke disease)	-1.4843	2.2478
11337	GABARAP	GABA(A) receptor-associated protein	5.6484	-5.1504
23766	GABARAPL3	GABA(A) receptors associated protein like 3	4.3737	-3.82
4616	GADD45B	growth arrest and DNA-damage-inducible, beta	2.2285	-1.2216
2589	GALNT1	UDP-N-acetyl-alpha-D-galactosamine:polypeptide N-acetylgalactosaminyltransferase 1 (GalNAc-T1)	2.5573	-2.3023
2590	GALNT2	UDP-N-acetyl-alpha-D-galactosamine:polypeptide N-acetylgalactosaminyltransferase 2 (GalNAc-T2)	2.1235	-2.1531
253959	GARNL1	GTPase activating Rap/RanGAP domain-like 1	3.4809	-2.8541
2617	GARS	glycyl-tRNA synthetase	1.897	-1.8927
2621	GAS6	growth arrest-specific 6	1.6923	-0.9388
57459	GATAD2B	GATA zinc finger domain containing 2B	0.8336	-0.6803
57704	GBA2	glucosidase, beta (bile acid) 2	2.8731	-2.1083
23464	GCAT	glycine C-acetyltransferase (2-amino-3-ketobutyrate coenzyme A ligase)	1.2273	-1.0704
2648	GCN5L2	GCN5 general control of amino-acid synthesis 5-like 2 (yeast)	2.5047	-2.009
2669	GEM	GTP binding protein overexpressed in skeletal muscle	2.557	-2.2913
85476	GFM1	G elongation factor, mitochondrial 1	2.3195	-2.0469
2677	GGCX	gamma-glutamyl carboxylase	2.1727	-1.5223
2678|440819|91227|2679	GGT1|LOC440819|GGTL4|GGT2	gamma-glutamyltransferase 1|gamma-glutamyltransferase-like 4|gamma-glutamyltransferase 2	-1.8798	2.7352
2745	GLRX	glutaredoxin (thioltransferase)	4.3959	-4.3243
55849	GLT28D1	glycosyltransferase 28 domain containing 1	1.9706	-1.2323
8833	GMPS	guanine monphosphate synthetase	2.282	-2.1381
2771	GNAI2	guanine nucleotide binding protein (G protein), alpha inhibiting activity polypeptide 2	4.0703	-3.8518
2778	GNAS	GNAS complex locus	7.9037	-7.3783
2783	GNB2	guanine nucleotide binding protein (G protein), beta polypeptide 2	3.3207	-2.993
55970	GNG12	guanine nucleotide binding protein (G protein), gamma 12	2.9521	-2.2325
2787	GNG5	guanine nucleotide binding protein (G protein), gamma 5	1.5169	-1.3021
440270|23015	GOLGA8B|GOLGA8A	golgi autoantigen, golgin subfamily a, 8B|golgi autoantigen, golgin subfamily a, 8A	2.5571	-1.9402
51280	GOLPH2	golgi phosphoprotein 2	4.8164	-4.6462
26003	GORASP2	golgi reassembly stacking protein 2, 55kDa	1.4475	-0.7034
9527	GOSR1	golgi SNAP receptor complex member 1	1.5666	-1.0074
2805	GOT1	glutamic-oxaloacetic transaminase 1, soluble (aspartate aminotransferase 1)	3.2747	-2.9737
23171	GPD1L	glycerol-3-phosphate dehydrogenase 1-like	2.2412	-1.9697
56927	GPR108	G protein-coupled receptor 108	3.5686	-3.6095
9524	GPSN2	glycoprotein, synaptic 2	2.4102	-2.256
2876	GPX1	glutathione peroxidase 1	0.6829	-0.5167
257202	GPX6	glutathione peroxidase 6 (olfactory)	1.7373	-1.5682
65983	GRAMD3	GRAM domain containing 3	1.1431	-1.0586
113246	C12orf57	Chromosome 12 Open Reading Frame 57	2.4766	-1.8371
2907	GRINA	glutamate receptor, ionotropic, N-methyl D-asparate-associated protein 1 (glutamate binding)	4.9286	-4.1137
2869	GRK5	G protein-coupled receptor kinase 5	1.6661	-1.6811
2896	GRN	granulin	2.5996	-2.1951
80273	GRPEL1	GrpE-like 1, mitochondrial (E. coli)	2.2779	-1.8697
2937	GSS	glutathione synthetase	3.2839	-2.8845
79712	GTDC1	glycosyltransferase-like domain containing 1	2.7981	-2.5682
83606	GUCD1	Guanylyl Cyclase Domain Containing 1	1.9212	-1.7352
2990	GUSB	glucuronidase, beta	1.5716	-1.3929
2995	GYPC	glycophorin C (Gerbich blood group)	3.0485	-2.1464
2997	GYS1	glycogen synthase 1 (muscle)	3.3026	-2.6389
283120	H19	H19, imprinted maternally expressed untranslated mRNA	7.4134	-6.7965
3021	H3F3B	H3 histone, family 3B (H3.3B)	2.0497	-0.9849
3032	HADHB	hydroxyacyl-Coenzyme A dehydrogenase/3-ketoacyl-Coenzyme A thiolase/enoyl-Coenzyme A hydratase (trifunctional protein), beta subunit	3.2347	-3.1808
10456	HAX1	HCLS1 associated protein X-1	3.0921	-2.5282
54985	HCFC1R1	host cell factor C1 regulator 1 (XPO1 dependent)	2.0938	-1.4475
25831	HECTD1	HECT domain containing 1	3.7988	-3.2092
79654	HECTD3	HECT domain containing 3	2.4568	-1.9407
400322|440248	HERC2P2|LOC440248	hect domain and RLD 2 pseudogene 2	3.3506	-2.6375
10480	EIF3M	Eukaryotic Translation Initiation Factor 3 Subunit M	3.5034	-2.9779
11112	HIBADH	3-hydroxyisobutyrate dehydrogenase	3.3788	-2.7219
55662	HIF1AN	hypoxia-inducible factor 1, alpha subunit inhibitor	1.421	-1.1274
25994	HIGD1A	HIG1 domain family, member 1A	3.7657	-2.5217
84681	HINT2	histidine triad nucleotide binding protein 2	1.9072	-1.3581
8331	HIST1H2AJ	histone 1, H2aj	2.0956	-1.4879
10471	HKE2	HLA class II region expressed gene KE2	3.1371	-2.8641
3105	HLA-A	major histocompatibility complex, class I, A	3.8944	-3.0162
3123	HLA-DRB1	major histocompatibility complex, class II, DR beta 1	2.3575	-2.5183
10363	HMG20A	high-mobility group 20A	2.053	-1.4376
3156	HMGCR	3-hydroxy-3-methylglutaryl-Coenzyme A reductase	3.4264	-2.6074
3151	HMGN2	high-mobility group nucleosomal binding domain 2	3.6235	-3.4808
283651	HMGN2P46	High Mobility Group Nucleosomal Binding Domain 2 Pseudogene 46	0.7701	-0.5299
3163	HMOX2	heme oxygenase (decycling) 2	2.0986	-1.8475
10949	HNRPA0	heterogeneous nuclear ribonucleoprotein A0	1.66	-1.2276
220988|10151	HNRPA3|HNRPA3P1	heterogeneous nuclear ribonucleoprotein A3|heterogeneous nuclear ribonucleoprotein A3 pseudogene 1	1.484	-0.8292
3183	HNRPC	heterogeneous nuclear ribonucleoprotein C (C1/C2)	6.5162	-5.8425
3189	HNRPH3	heterogeneous nuclear ribonucleoprotein H3 (2H9)	2.9105	-2.5174
10236	HNRPR	heterogeneous nuclear ribonucleoprotein R	4.0999	-3.3446
84525	HOPX	HOP Homeobox	2.3013	-1.7082
3202	HOXA5	homeobox A5	3.4282	-2.532
3234	HOXD8	homeobox D8	2.2069	-1.6812
3241	HPCAL1	hippocalcin-like 1	1.2911	-1.0361
3251	HPRT1	hypoxanthine phosphoribosyltransferase 1 (Lesch-Nyhan syndrome)	-0.5179	1.1352
3276	HRMT1L2	HMT1 hnRNP methyltransferase-like 2 (S. cerevisiae)	1.5069	-1.0447
55352	COPRS	Coordinator Of PRMT5 And Differentiation Stimulator	2.5461	-1.8246
27292	DIMT1	DIM1 Dimethyladenosine Transferase 1 Homolog	0.8835	-0.9997
51144	HSD17B12	hydroxysteroid (17-beta) dehydrogenase 12	0.9517	-0.6509
3295	HSD17B4	hydroxysteroid (17-beta) dehydrogenase 4	5.225	-4.5973
51478	HSD17B7	hydroxysteroid (17-beta) dehydrogenase 7	2.1806	-1.7916
7923	HSD17B8	hydroxysteroid (17-beta) dehydrogenase 8	2.0348	-1.9838
3303|3304	HSPA1A|HSPA1B	heat shock 70kDa protein 1A|heat shock 70kDa protein 1B	3.6887	-3.0703
3309	HSPA5	heat shock 70kDa protein 5 (glucose-regulated protein, 78kDa)	5.122	-4.8445
3312	HSPA8	heat shock 70kDa protein 8	6.2592	-5.6613
26353	HSPB8	heat shock 22kDa protein 8	1.7379	-1.5955
51693	TRAPPC2L	Trafficking Protein Particle Complex 2 Like	2.1119	-1.7999
10524	HTATIP	HIV-1 Tat interacting protein, 60kDa	3.245	-3.122
10075	HUWE1	HECT, UBA and WWE domain containing 1	4.0843	-3.5586
81888	HYI	hydroxypyruvate isomerase homolog (E. coli)	2.7105	-2.1907
3376	IARS	isoleucine-tRNA synthetase	3.5163	-3.2305
55699	IARS2	isoleucine-tRNA synthetase 2, mitochondrial	1.253	-0.8842
25998	IBTK	inhibitor of Bruton agammaglobulinemia tyrosine kinase	2.6444	-2.175
3423	IDS	iduronate 2-sulfatase (Hunter syndrome)	1.8167	-1.6145
9592	IER2	immediate early response 2	2.9836	-3.0673
51124	IER3IP1	immediate early response 3 interacting protein 1	1.1303	-0.6878
3426	IF	I factor (complement)	2.6392	-2.4888
3459	IFNGR1	interferon gamma receptor 1	3.6107	-3.0208
3475	IFRD1	interferon-related developmental regulator 1	1.6742	-1.1682
80173	IFT74	intraflagellar transport 74 homolog (Chlamydomonas)	1.4459	-1.3451
57560	IFT80	intraflagellar transport 80 homolog (Chlamydomonas)	1.8192	-0.9771
492304	IGF2	Insulin Like Growth Factor 2	3.9052	-3.4705
3489	IGFBP6	insulin-like growth factor binding protein 6	4.1197	-3.4645
3490	IGFBP7	insulin-like growth factor binding protein 7	0.8341	-0.646
3502|3500|3507|3501	IGHG3|IGHG1|IGHM|IGHG2	immunoglobulin heavy constant gamma 3 (G3m marker)|immunoglobulin heavy constant gamma 1 (G1m marker)|immunoglobulin heavy constant mu|immunoglobulin heavy constant gamma 2 (G2m marker)	1.9637	-2.0893
22997	IGSF9B	immunoglobulin superfamily, member 9B	1.5977	-1.4996
84818	IL17RC	interleukin 17 receptor C	1.9557	-1.7951
282617	IL28B	interleukin 28B (interferon, lambda 3)	2.0766	-1.6568
3572	IL6ST	interleukin 6 signal transducer (gp130, oncostatin M receptor)	2.2683	-2.327
3611	ILK	integrin-linked kinase	4.4019	-4.2015
10994	ILVBL	ilvB (bacterial acetolactate synthase)-like	3.3121	-2.9594
83943	IMMP2L	IMP2 inner mitochondrial membrane peptidase-like (S. cerevisiae)	2.1327	-1.8051
92856	IMP4	IMP4, U3 small nucleolar ribonucleoprotein, homolog (yeast)	1.7131	-1.0035
3615	IMPDH2	IMP (inosine monophosphate) dehydrogenase 2	1.6107	-1.1634
55705	IPO9	importin 9	1.8257	-1.2402
8826	IQGAP1	IQ motif containing GTPase activating protein 1	4.0418	-3.4162
359948	IRF2BP2	interferon regulatory factor 2 binding protein 2	0.8158	-0.4156
3708	ITPR1	inositol 1,4,5-triphosphate receptor, type 1	2.4795	-1.9423
3712	IVD	isovaleryl Coenzyme A dehydrogenase	3.4665	-3.2082
55588	IXL	intersex-like (Drosophila)	2.0665	-1.5713
10765	JARID1B	Jumonji, AT rich interactive domain 1B (RBP2-like)	1.3861	-1.8381
221895	JAZF1	JAZF Zinc Finger 1	2.1869	-2.218
23030	JMJD2B	jumonji domain containing 2B	2.2103	-1.7219
3735	KARS	lysyl-tRNA synthetase	1.8241	-1.3317
9920	KBTBD11	kelch repeat and BTB (POZ) domain containing 11	3.1298	-2.3402
3784	KCNQ1	potassium voltage-gated channel, KQT-like subfamily, member 1	2.5477	-2.0473
284252	KCTD1	potassium channel tetramerisation domain containing 1	2.3691	-2.0263
65987	KCTD14	potassium channel tetramerisation domain containing 14	3.2588	-2.7508
11014	KDELR2	KDEL (Lys-Asp-Glu-Leu) endoplasmic reticulum protein retention receptor 2	1.7038	-2.274
9703	KIAA0100	KIAA0100	3.1022	-2.5219
9694	EMC2	ER Membrane Protein Complex Subunit 2	3.9331	-3.1915
22993	HMGXB3	HMG-Box Containing 3	2.2003	-1.6205
9896	FIG4	FIG4 Phosphoinositide 5-Phosphatase	1.648	-1.4272
283638	CEP170B	Centrosomal Protein 170B	1.3794	-1.3249
9919	SEC16A	SEC16 Homolog A, Endoplasmic Reticulum Export Factor	1.1843	-0.6616
9859	CEP170	Centrosomal Protein 170	2.2822	-1.9441
23061	TBC1D9B	TBC1 Domain Family Member 9B	1.7641	-1.5633
23223	RRP12	Ribosomal RNA Processing 12 Homolog	1.3441	-0.866
23376	UFL1	UFM1 Specific Ligase 1	2.7318	-2.1232
23053	ZSWIM8	Zinc Finger SWIM-Type Containing 8	1.8492	-1.3485
22864	R3HDM2	R3H Domain Containing 2	0.85	-1.0467
57148	RALGAPB	Ral GTPase Activating Protein Non-Catalytic Beta Subunit	1.3457	-1.1233
285590	SH3PXD2B	SH3 And PX Domains 2B	2.1911	-2.0006
57169	ZNFX1	Zinc Finger NFX1-Type Containing 1	1.8324	-1.6358
54497	HEATR5B	HEAT Repeat Containing 5B	1.2477	-1.0725
57677	ZFP14	ZFP14 Zinc Finger Protein	3.9519	-3.4288
57698	SHTN1	Shootin 1	1.738	-1.2381
57805	CCAR2	Cell Cycle And Apoptosis Regulator 2	3.1598	-2.9552
90231	KIAA2013	KIAA2013	1.5442	-1.7271
22920	KIFAP3	kinesin-associated protein 3	2.3358	-1.9194
84063	KIRREL2	kin of IRRE like 2 (Drosophila)	-2.0966	5.104
687	KLF9	Kruppel-like factor 9	2.1468	-1.632
200942	KLHDC8B	kelch domain containing 8B	3.7542	-2.9837
84861	KLHL22	kelch-like 22 (Drosophila)	1.1454	-0.5626
57106	NAT14	N-Acetyltransferase 14 (Putative)	2.568	-1.7872
3831	KNS2	kinesin 2	2.3347	-2.0188
90417	KNSTRN	Kinetochore Localized Astrin (SPAG5) Binding Protein	-0.8544	1.5213
3838	KPNA2	karyopherin alpha 2 (RAG cohort 1, importin alpha 1)	2.8559	-2.0607
3840	KPNA4	karyopherin alpha 4 (importin alpha 3)	2.3514	-1.7435
3875	KRT18	keratin 18	2.2817	-2.0917
114294	LACTB	lactamase, beta	2.1727	-1.3639
51110	LACTB2	lactamase, beta 2	1.9501	-1.5654
3913	LAMB2	laminin, beta 2 (laminin S)	1.6884	-1.2357
3920	LAMP2	lysosomal-associated membrane protein 2	2.6231	-1.7191
24141	LAMP5	Lysosomal Associated Membrane Protein Family Member 5	1.6197	-1.6226
9741	LAPTM4A	lysosomal-associated protein transmembrane 4 alpha	4.8227	-4.5322
51520	LARS	leucyl-tRNA synthetase	2.3733	-2.0552
81887	LAS1L	LAS1-like (S. cerevisiae)	1.8172	-1.6908
3939	LDHA	lactate dehydrogenase A	3.053	-2.939
23484	LEPROTL1	leptin receptor overlapping transcript-like 1	1.3992	-1.0543
55366	LGR4	leucine-rich repeat-containing G protein-coupled receptor 4	3.0273	-2.9767
145200	LINC00239	Long Intergenic Non-Protein Coding RNA 239	-2.4462	5.4385
9516	LITAF	lipopolysaccharide-induced TNF factor	2.6637	-2.0149
10960	LMAN2	lectin, mannose-binding 2	3.3062	-3.353
55716	LMBR1L	limb region 1 homolog (mouse)-like	2.651	-2.5404
4005	LMO2	LIM domain only 2 (rhombotin-like 1)	2.7691	-2.3696
112869	SGF29	SAGA Complex Associated Factor 29	1.3792	-0.9518
120872	RPL7P38	Ribosomal Protein L7 Pseudogene 38	2.7847	-2.4628
125150	ZSWIM7	Zinc Finger SWIM-Type Containing 7	1.6715	-1.5614
126170	PPIAP58	Peptidylprolyl Isomerase A Pseudogene 58	3.253	-2.8073
126917	IFFO2	Intermediate Filament Family Orphan 2	2.0777	-1.4635
127545	RPL18AP4	Ribosomal Protein L18a Pseudogene 4	1.4582	-0.9838
128322	NUTF2P4	Nuclear Transport Factor 2 Pseudogene 4	2.0656	-1.7234
130195	HSPA8P6	Heat Shock Protein Family A (Hsp70) Member 8 Pseudogene 6	3.4929	-2.9578
132241	RPL32P3	Ribosomal Protein L32 Pseudogene 3	1.6741	-1.5049
132321	C4orf33	Chromosome 4 Open Reading Frame 33	2.3068	-1.6232
133609	RPLP1P7	Ribosomal Protein Lateral Stalk Subunit P1 Pseudogene 7	2.7898	-2.5798
134147	CMBL	Carboxymethylenebutenolidase Homolog	2.4038	-2.119
161247	FITM1	Fat Storage Inducing Transmembrane Protein 1	1.4519	-1.2589
171220	DSTNP2	Destrin, Actin Depolymerizing Factor Pseudogene 2	4.4729	-4.0076
220980	TMEM72-AS1	TMEM72 Antisense RNA 1	1.9253	-1.9024
256374	PPIAP72	Peptidylprolyl Isomerase A Pseudogene 72	3.289	-3.1438
283340	LOC283340	null	3.7796	-3.0523
283537	SLC46A3	Solute Carrier Family 46 Member 3	1.6805	-1.229
284230	RPL36AP49	Ribosomal Protein L36a Pseudogene 49	-0.5516	1.042
284454	LOC284454	null	0.9334	-0.9938
285053	RPL18AP6	Ribosomal Protein L18a Pseudogene 6	2.6368	-2.4864
339229	OXLD1	Oxidoreductase Like Domain Containing 1	-0.4534	0.7641
342994	RPL34P34	Ribosomal Protein L34 Pseudogene 34	-0.481	0.7828
388524|3921	RPSAP58|RPSA	Ribosomal Protein SA Pseudogene 58|ribosomal protein SA	7.1535	-6.5743
388545|7763	LOC388545|ZA20D2	zinc finger, A20 domain containing 2	3.8347	-3.285
388621	RPL21P20	Ribosomal Protein L21 Pseudogene 20null	1.8607	-1.8584
389217	SETP20	SET Pseudogene 20	1.9299	-1.4612
389293|81689	ISCA1P1|HBLD2	Iron-Sulfur Cluster Assembly 1 Pseudogene 1|HESB like domain containing 2	1.4483	-0.9343
389873	SEPHS1P4	Selenophosphate Synthetase 1 Pseudogene 4	2.2159	-1.1097
391322	LOC391322	D-Dopachrome Tautomerase-Like	2.0094	-1.4981
391352	LOC391352	null	3.073	-2.2098
392030|442682	PTGS2|LOC442682	Prostaglandin-Endoperoxide Synthase 2	-0.4977	0.7697
392437	FTLP2	Ferritin Light Chain Pseudogene 2	1.4297	-1.6389
400708	LOC400708	null	0.7346	-0.7477
400986	ANKRD36C	Ankyrin Repeat Domain 36C	1.6218	-0.7924
401019	RPS15P4	Ribosomal Protein S15 Pseudogene 4	3.4624	-2.7426
401308	LOC401308	null	4.706	-4.7157
401336|402496	LOC401336|LOC402496	null	2.0497	-1.4074
401713	LOC401713	null	3.9538	-3.3173
401848|606551	LOC401848|UBE2MP1	ubiquitin-conjugating enzyme E2M pseudogene 1	3.7519	-3.5814
440085	LOC440085	null	3.1039	-3.0548
441494	LOC441494	null	1.5204	-1.7123
441510	LOC441510	null	2.563	-2.2557
441641	RPL13AP23	Ribosomal Protein L13a Pseudogene 23	4.8846	-4.1776
441916	LOC441916	null	1.4421	-0.9358
442217	RPL31P27	Ribosomal Protein L31 Pseudogene 28	-0.4282	0.8738
442729	LOC442729	null	-1.9605	2.2154
493856	CISD2	CDGSH Iron Sulfur Domain 2	2.2243	-1.604
51234	EMC4	ER Membrane Protein Complex Subunit 4	3.9728	-3.6862
56902	PNO1	Partner Of NOB1 Homolog	2.5918	-1.7894
641293	RPL21P19	Ribosomal Protein L21 Pseudogene 19	1.3686	-1.2945
84661	DPY30	Dpy-30, Histone Methyltransferase Complex Regulatory Subunit	1.5781	-1.4109
90639	COX19	COX19, Cytochrome C Oxidase Assembly Factor	1.3851	-0.8945
91561	RPS2P40	Ribosomal Protein S2 Pseudogene 40	5.6313	-5.5068
91632	LOC91632	null	2.6429	-2.43
92689	FAM114A1	Family With Sequence Similarity 114 Member A1	1.7479	-1.9225
164832	LONRF2	LON peptidase N-terminal domain and ring finger 2	2.2357	-2.0542
10162	LPCAT3	Lysophosphatidylcholine Acyltransferase 3	1.4421	-1.1615
9663	LPIN2	lipin 2	2.2609	-1.7744
64748	PLPPR2	Phospholipid Phosphatase Related 2	1.6284	-1.4453
10128	LRPPRC	leucine-rich PPR-motif containing	4.3546	-3.8623
9209	LRRFIP2	leucine rich repeat (in FLII) interacting protein 2	1.9608	-1.2513
4045	LSAMP	limbic system-associated membrane protein	2.0446	-1.2845
27257	LSM1	LSM1 homolog, U6 small nuclear RNA associated (S. cerevisiae)	3.6508	-2.9243
84316	LSMD1	LSM domain containing 1	1.7014	-1.3196
4047	LSS	lanosterol synthase (2,3-oxidosqualene-lanosterol cyclase)	1.7193	-1.5261
55646	LYAR	Ly1 Antibody Reactive	1.1999	-0.8197
10434	LYPLA1	lysophospholipase I	1.9692	-1.7387
4074	M6PR	mannose-6-phosphate receptor (cation dependent)	2.8588	-2.5023
10226	M6PRBP1	mannose-6-phosphate receptor binding protein 1	3.9084	-3.7031
27346	TMEM97	Transmembrane Protein 97	3.1259	-2.8416
80218	MAK3	Mak3 homolog (S. cerevisiae)	2.0852	-1.5444
4125	MAN2B1	mannosidase, alpha, class 2B, member 1	1.5552	-1.3182
4125	MAN2B1	mannosidase, alpha, class 2B, member 1	2.1177	-1.1979
5603	MAPK13	mitogen-activated protein kinase 13	2.468	-1.7382
93487	MAPK1IP1L	Mitogen-Activated Protein Kinase 1 Interacting Protein 1 Like	2.1651	-1.9327
5596	MAPK4	mitogen-activated protein kinase 4	1.6476	-1.5544
4141	MARS	methionine-tRNA synthetase	2.0646	-1.5025
4147	MATN2	matrilin 2	2.4618	-2.1596
4152	MBD1	methyl-CpG binding domain protein 1	2.5594	-1.9082
4154	MBNL1	muscleblind-like (Drosophila)	2.9892	-2.4816
56922	MCCC1	methylcrotonoyl-Coenzyme A carboxylase 1 (alpha)	3.8539	-3.2645
64087	MCCC2	methylcrotonoyl-Coenzyme A carboxylase 2 (beta)	2.266	-1.638
28985	MCTS1	malignant T cell amplified sequence 1	4.0466	-3.3795
4191	MDH2	malate dehydrogenase 2, NAD (mitochondrial)	5.9212	-5.308
10001	MED6	mediator of RNA polymerase II transcription, subunit 6 homolog (yeast)	1.2918	-1.2953
112950	MED8	mediator of RNA polymerase II transcription, subunit 8 homolog (yeast)	1.2841	-1.0501
55090	MED9	mediator of RNA polymerase II transcription, subunit 9 homolog (yeast)	1.5865	-1.232
55384	MEG3	maternally expressed 3	4.426	-4.1845
55384	MEG3	maternally expressed 3	5.1702	-5.1701
4211	MEIS1	Meis1, myeloid ecotropic viral integration site 1 homolog (mouse)	1.7419	-1.1806
4232	MEST	mesoderm specific transcript homolog (mouse)	1.3608	-1.1177
84310	C7orf50	Chromosome 7 Open Reading Frame 50	1.248	-1.1332
84981	MIR22HG	MIR22 Host Gene	4.0523	-4.144
124565	SLC38A10	Solute Carrier Family 38 Member 10	3.6599	-3.0506
85007	PHYKPL	5-Phosphohydroxy-L-Lysine Phospho-Lyase	0.9645	-0.8634
153339	TMEM167A	Transmembrane Protein 167A	1.2814	-0.8049
79080	CCDC86	Coiled-Coil Domain Containing 86	1.5147	-1.582
79091	METTL22	Methyltransferase Like 22	1.3888	-1.358
144193	AMDHD1	Amidohydrolase Domain Containing 1	1.6447	-1.1045
78996	CYREN	Cell Cycle Regulator Of NHEJ	2.1722	-1.9661
84719	LINC00260	Long Intergenic Non-Protein Coding RNA 260	1.1574	-1.1926
4259	MGST3	microsomal glutathione S-transferase 3	4.1949	-3.9106
57496	MKL2	MKL/myocardin-like 2	2.2106	-2.1082
4331	MNAT1	menage a trois 1 (CAK assembly factor)	1.38	-0.9164
4337	MOCS1	molybdenum cofactor synthesis 1	2.132	-1.6779
4338	MOCS2	molybdenum cofactor synthesis 2	3.3909	-2.8562
22879	MON1B	MON1 homolog B (yeast)	2.288	-2.266
56180	MOSPD1	motile sperm domain containing 1	2.1315	-1.2661
64598	MOSPD3	motile sperm domain containing 3	2.39	-1.8699
26002	MOXD1	monooxygenase, DBH-like 1	2.4502	-2.2331
8777	MPDZ	multiple PDZ domain protein	1.7371	-1.4559
10199	MPHOSPH10	M-phase phosphoprotein 10 (U3 small nucleolar ribonucleoprotein)	2.1943	-1.5264
25953	PNKD	Paroxysmal Nonkinesigenic Dyskinesia	1.0213	-0.7049
103910	MYL12B	Myosin Light Chain 12B	4.381	-4.1339
124995	MRPL10	mitochondrial ribosomal protein L10	2.159	-1.7723
6182	MRPL12	mitochondrial ribosomal protein L12	2.6866	-1.992
55052	MRPL20	mitochondrial ribosomal protein L20	2.6925	-2.4629
10573	MRPL28	mitochondrial ribosomal protein L28	2.5098	-1.9885
54148	MRPL39	mitochondrial ribosomal protein L39	1.9829	-1.419
740	MRPL49	mitochondrial ribosomal protein L49	3.346	-2.8416
6183	MRPS12	mitochondrial ribosomal protein S12	2.4505	-1.6977
63931	MRPS14	mitochondrial ribosomal protein S14	1.2116	-1.2009
64960	MRPS15	mitochondrial ribosomal protein S15	3.1588	-2.4272
55168	MRPS18A	mitochondrial ribosomal protein S18A	2.6978	-2.7681
64432	MRPS25	mitochondrial ribosomal protein S25	1.2854	-1.203
23107	MRPS27	mitochondrial ribosomal protein S27	1.9785	-1.5343
28957	MRPS28	mitochondrial ribosomal protein S28	1.6318	-1.0287
51650	MRPS33	mitochondrial ribosomal protein S33	1.2882	-0.9298
64969	MRPS5	mitochondrial ribosomal protein S5	2.5969	-2.2395
51154	MRTO4	MRT4 Homolog, Ribosome Maturation Factor	1.0911	-0.888
10335	MRVI1	murine retrovirus integration site 1 homolog	2.1344	-1.9438
124540	MSI2	musashi homolog 2 (Drosophila)	1.9909	-1.8231
124540	MSI2	musashi homolog 2 (Drosophila)	2.5394	-2.2543
27349	MCAT	Malonyl-CoA-Acyl Carrier Protein Transacylase	1.5637	-1.3292
4489	MT1A	metallothionein 1A (functional)	2.8538	-2.2304
4489	MT1A	metallothionein 1A (functional)	2.9119	-2.2674
4493	MT1E	metallothionein 1E (functional)	3.1344	-3.0859
4494	MT1F	metallothionein 1F (functional)	2.9617	-2.0485
4495	MT1G	metallothionein 1G	3.2433	-3.2468
57504	MTA3	metastasis associated 1 family, member 3	1.9835	-1.2955
22823	MTF2	metal response element binding transcription factor 2	1.3217	-0.8276
4548	MTR	5-methyltetrahydrofolate-homocysteine methyltransferase	1.9039	-1.258
9788	MTSS1	metastasis suppressor 1	1.8066	-1.2593
56667	MUC13	mucin 13, epithelial transmembrane	-1.4522	2.3803
80198	MUS81	MUS81 endonuclease homolog (yeast)	1.8339	-1.354
4594	MUT	methylmalonyl Coenzyme A mutase	2.7316	-2.1773
25878	MXRA5	matrix-remodelling associated 5	1.6939	-1.4854
4637	MYL6	myosin, light polypeptide 6, alkali, smooth muscle and non-muscle	1.0238	-0.4841
29116	MYLIP	myosin regulatory light chain interacting protein	2.8789	-2.4343
4638	MYLK	myosin, light polypeptide kinase	1.7173	-1.5047
7994	MYST3	MYST histone acetyltransferase (monocytic leukemia) 3	1.8712	-1.1809
65220	NADK	NAD kinase	1.5412	-0.795
55577	NAGK	N-acetylglucosamine kinase	3.1527	-3.0944
8775	NAPA	N-ethylmaleimide-sensitive factor attachment protein, alpha	3.8966	-3.21
8775	NAPA	N-ethylmaleimide-sensitive factor attachment protein, alpha	4.2869	-3.9313
93100	NAPRT1	nicotinate phosphoribosyltransferase domain containing 1	0.9758	-0.9801
26502	NARF	nuclear prelamin A recognition factor	3.6477	-2.9094
79664	NARG2	NMDA receptor regulated 2	2.0684	-1.7433
4683	NBN	nibrin	1.9522	-1.9166
8648	NCOA1	nuclear receptor coactivator 1	1.9359	-1.7804
81565	NDEL1	nudE nuclear distribution gene E homolog like 1 (A. nidulans)	4.3061	-4.0757
54602	NDFIP2	Nedd4 family interacting protein 2	1.8415	-1.2968
4692	NDN	necdin homolog (mouse)	2.5497	-2.4697
126328	NDUFA11	NADH dehydrogenase (ubiquinone) 1 alpha subcomplex, 11, 14.7kDa	4.6738	-4.1583
4701	NDUFA7	NADH dehydrogenase (ubiquinone) 1 alpha subcomplex, 7, 14.5kDa	0.5686	-0.4966
4702	NDUFA8	NADH dehydrogenase (ubiquinone) 1 alpha subcomplex, 8, 19kDa	2.7162	-1.9564
4704	NDUFA9	NADH dehydrogenase (ubiquinone) 1 alpha subcomplex, 9, 39kDa	2.7574	-2.3604
51103	NDUFAF1	NADH dehydrogenase (ubiquinone) 1 alpha subcomplex, assembly factor 1	3.2272	-2.4985
4711	NDUFB5	NADH dehydrogenase (ubiquinone) 1 beta subcomplex, 5, 16kDa	1.9761	-1.4449
4720	NDUFS2	NADH dehydrogenase (ubiquinone) Fe-S protein 2, 49kDa (NADH-coenzyme Q reductase)	4.3695	-3.8353
4722	NDUFS3	NADH dehydrogenase (ubiquinone) Fe-S protein 3, 30kDa (NADH-coenzyme Q reductase)	2.2073	-1.5808
4728	NDUFS8	NADH dehydrogenase (ubiquinone) Fe-S protein 8, 23kDa (NADH-coenzyme Q reductase)	1.1552	-0.9543
4729	NDUFV2	NADH dehydrogenase (ubiquinone) flavoprotein 2, 24kDa	6.0488	-5.7146
25977	NECAP1	NECAP endocytosis associated 1	2.1664	-1.5848
6787	NEK4	NIMA (never in mitosis gene a)-related kinase 4	2.3772	-1.2822
4758	NEU1	sialidase 1 (lysosomal sialidase)	3.9322	-3.3065
4762	NEUROG1	neurogenin 1	2.1921	-1.8192
91624	NEXN	nexilin (F actin binding protein)	1.0555	-0.8857
4781	NFIB	nuclear factor I/B	2.6363	-2.0722
4783	NFIL3	nuclear factor, interleukin 3 regulated	1.8599	-1.9201
4790	NFKB1	nuclear factor of kappa light polypeptide gene enhancer in B-cells 1 (p105)	2.5571	-1.9699
4802	NFYC	nuclear transcription factor Y, gamma	3.1493	-2.5733
4809	NHP2L1	NHP2 non-histone chromosome protein 2-like 1 (S. cerevisiae)	3.8361	-3.4873
22795	NID2	nidogen 2 (osteonidogen)	2.1278	-2.0042
51388	NIP7	nuclear import 7 homolog (S. cerevisiae)	1.6538	-1.5024
8508	NIPSNAP1	nipsnap homolog 1 (C. elegans)	1.9681	-1.5433
51701	NLK	nemo-like kinase	1.6004	-0.8887
79954	NOL10	nucleolar protein 10	2.7983	-2.3046
55035	NOL8	nucleolar protein 8	1.1411	-1.0022
55505	NOLA3	nucleolar protein family A, member 3 (H/ACA small nucleolar RNPs)	2.4404	-1.9741
4841	NONO	non-POU domain containing, octamer-binding	1.9934	-2.0033
4856	NOV	nephroblastoma overexpressed gene	7.9079	-7.071
10577	NPC2	Niemann-Pick disease, type C2	2.4713	-2.1716
9520	NPEPPS	aminopeptidase puromycin sensitive	4.2849	-3.9742
27031	NPHP3	nephronophthisis 3 (adolescent)	1.6433	-1.3749
55666	NPLOC4	NPL4 Homolog, Ubiquitin Recognition Factor	2.4477	-2.097
4869|5914|238	NPM1|RARA|ALK	nucleophosmin (nucleolar phosphoprotein B23, numatrin)|retinoic acid receptor, alpha|anaplastic lymphoma kinase (Ki-1)	5.6294	-4.8964
4835	NQO2	NAD(P)H dehydrogenase, quinone 2	4.1757	-3.7889
7026	NR2F2	nuclear receptor subfamily 2, group F, member 2	3.0481	-2.4934
3164	NR4A1	nuclear receptor subfamily 4, group A, member 1	4.725	-4.5431
29959	NRBP1	nuclear receptor binding protein 1	3.352	-2.6721
4905	NSF	N-ethylmaleimide-sensitive factor	1.5014	-1.0665
55968	NSFL1C	NSFL1 (p97) cofactor (p47)	3.5659	-3.1829
54780	NSMCE4A	NSE4 Homolog A, SMC5-SMC6 Complex Component	1.0235	-0.6528
54780	NSMCE4A	NSE4 Homolog A, SMC5-SMC6 Complex Component	1.1711	-0.8676
123803	NTAN1	N-terminal asparagine amidase	1.5878	-1.3842
4925	NUCB2	nucleobindin 2	2.7146	-2.2676
11051	NUDT21	nudix (nucleoside diphosphate linked moiety X)-type motif 21	1.8277	-1.4142
84304	NUDT22	nudix (nucleoside diphosphate linked moiety X)-type motif 22	2.6638	-2.0968
4927	NUP88	nucleoporin 88kDa	2.9876	-2.4349
4946	OAZ1	ornithine decarboxylase antizyme 1	0.8438	-0.5945
4967	OGDH	oxoglutarate (alpha-ketoglutarate) dehydrogenase (lipoamide)	2.1088	-1.8901
4969	OGN	osteoglycin (osteoinductive factor, mimecan)	1.2401	-0.9649
56944	OLFML3	olfactomedin-like 3	2.3373	-2.4355
4976	OPA1	optic atrophy 1 (autosomal dominant)	0.864	-0.5343
10280	OPRS1	opioid receptor, sigma 1	2.5294	-1.7849
4999	ORC2L	origin recognition complex, subunit 2-like (yeast)	1.6714	-1.1174
29095	ORMDL2	ORM1-like 2 (S. cerevisiae)	1.2124	-0.9928
84709	MGARP	Mitochondria Localized Glutamic Acid Rich Protein	5.2655	-4.691
5018	OXA1L	oxidase (cytochrome c) assembly 1-like	2.6995	-2.2616
5034	P4HB	procollagen-proline, 2-oxoglutarate 4-dioxygenase (proline 4-hydroxylase), beta polypeptide	5.3293	-4.9771
26471	NUPR1	Nuclear Protein 1, Transcriptional Regulator	3.1395	-3.0967
26986	PABPC1	poly(A) binding protein, cytoplasmic 1	0.8958	-0.8178
5042	PABPC3	poly(A) binding protein, cytoplasmic 3	1.4697	-1.355
10606	PAICS	phosphoribosylaminoimidazole carboxylase, phosphoribosylaminoimidazole succinocarboxamide synthetase	2.5381	-2.0197
54873	PALMD	palmdelphin	3.6908	-3.0473
9060	PAPSS2	3'-phosphoadenosine 5'-phosphosulfate synthase 2	4.3729	-4.1139
11315	PARK7	Parkinson disease (autosomal recessive, early onset) 7	5.3318	-4.5499
143	PARP4	poly (ADP-ribose) polymerase family, member 4	2.5237	-1.8729
56965	PARP6	poly (ADP-ribose) polymerase family, member 6	2.2731	-2.0841
83666	PARP9	poly (ADP-ribose) polymerase family, member 9	2.1038	-2.0593
5037	PBP	prostatic binding protein	3.1768	-2.7684
5094	PCBP2	poly(rC) binding protein 2	5.8752	-5.041
56103	PCDHGB2	protocadherin gamma subfamily B, 2	-2.3006	4.3676
5110	PCMT1	protein-L-isoaspartate (D-aspartate) O-methyltransferase	3.8718	-3.1073
5116	PCNT	pericentrin (kendrin)	2.5042	-1.8211
5118	PCOLCE	procollagen C-endopeptidase enhancer	2.783	-2.899
5125	PCSK5	proprotein convertase subtilisin/kexin type 5	0.7598	-0.7931
5125	PCSK5	proprotein convertase subtilisin/kexin type 5	2.9425	-2.139
11333	PDAP1	PDGFA associated protein 1	2.5581	-2.0921
10016	PDCD6	programmed cell death 6	3.4422	-2.8901
79031	PDCL3	phosducin-like 3	1.229	-1.0757
2923	PDIA3	protein disulfide isomerase family A, member 3	2.4447	-2.3644
2923	PDIA3	protein disulfide isomerase family A, member 3	5.417	-5.1296
8566	PDXK	pyridoxal (pyridoxine, vitamin B6) kinase	0.7893	-0.6982
23089	PEG10	paternally expressed 10	1.8989	-1.1071
56652	PEO1	progressive external ophthalmoplegia 1	1.5139	-1.0076
8504	PEX3	peroxisomal biogenesis factor 3	2.5191	-2.3016
5830	PEX5	peroxisomal biogenesis factor 5	2.8595	-2.1567
5202	PFDN2	prefoldin 2	1.5094	-0.6503
5204	PFDN5	prefoldin 5	2.07	-1.7486
5223	PGAM1	phosphoglycerate mutase 1 (brain)	1.5517	-1.3343
5238	PGM3	phosphoglucomutase 3	0.9989	-0.729
54681	P4HTM	Prolyl 4-Hydroxylase, Transmembrane	2.9542	-2.3827
5245	PHB	prohibitin	2.8138	-2.3298
55023	PHIP	pleckstrin homology domain interacting protein	2.915	-1.8429
23239	PHLPP	PH domain and leucine rich repeat protein phosphatase	2.0695	-1.5915
9063	PIAS2	protein inhibitor of activated STAT, 2	1.3809	-0.661
10401	PIAS3	protein inhibitor of activated STAT, 3	2.4205	-2.5609
84992	PIGY	Phosphatidylinositol Glycan Anchor Biosynthesis Class Y	3.6076	-3.4056
9600	PITPNM1	phosphatidylinositol transfer protein, membrane-associated 1	2.8662	-2.5633
64219	PJA1	praja 1	1.172	-0.6884
5311	PKD2	polycystic kidney disease 2 (autosomal dominant)	1.9783	-1.985
5585	PKN1	protein kinase N1	2.3791	-1.8249
8605	PLA2G4C	phospholipase A2, group IVC (cytosolic, calcium-independent)	2.4248	-1.6141
59339	PLEKHA2	pleckstrin homology domain containing, family A (phosphoinositide binding specific) member 2	1.9099	-1.7708
55041	PLEKHB2	pleckstrin homology domain containing, family B (evectins) member 2	3.1902	-2.9304
51177	PLEKHO1	pleckstrin homology domain containing, family O member 1	3.367	-2.3335
5359	PLSCR1	phospholipid scramblase 1	2.6344	-1.8071
5360	PLTP	phospholipid transfer protein	3.3415	-2.8282
83483	PLVAP	plasmalemma vesicle associated protein	2.0203	-1.9512
23129	PLXND1	plexin D1	2.5133	-2.1085
57804	POLD4	polymerase (DNA-directed), delta 4	3.6572	-3.0073
51082	POLR1D	polymerase (RNA) I polypeptide D, 16kDa	1.1814	-0.8228
5438	POLR2I	polymerase (RNA) II (DNA directed) polypeptide I, 14.5kDa	1.1756	-0.92
548644|246721	POLR2J3|POLR2J2	RNA Polymerase II Subunit J3|RNA Polymerase II Subunit J2	5.4737	-4.7267
5440	POLR2K	polymerase (RNA) II (DNA directed) polypeptide K, 7.0kDa	1.1218	-0.5703
84265	POLR3GL	polymerase (RNA) III (DNA directed) polypeptide G (32kD) like	2.4317	-1.8658
10775	POP4	processing of precursor 4, ribonuclease P/MRP subunit (S. cerevisiae)	2.4506	-1.9955
51367	POP5	processing of precursor 5, ribonuclease P/MRP subunit (S. cerevisiae)	2.48	-2.081
8611	PPAP2A	phosphatidic acid phosphatase type 2A	2.7244	-2.5555
8612	PPAP2C	phosphatidic acid phosphatase type 2C	2.1773	-2.7067
79144	PPDPF	Pancreatic Progenitor Cell Differentiation And Proliferation Factor	1.6282	-1.5453
5481	PPID	peptidylprolyl isomerase D (cyclophilin D)	2.6581	-2.1084
9360	PPIG	peptidyl-prolyl isomerase G (cyclophilin G)	0.7964	-0.5268
53938	PPIL3	peptidylprolyl isomerase (cyclophilin)-like 3	1.3892	-1.0598
122769	PPIL5	peptidylprolyl isomerase (cyclophilin)-like 5	-0.8818	1.5648
9647	PPM1F	protein phosphatase 1F (PP2C domain containing)	1.3953	-0.8132
54704	PPM2C	protein phosphatase 2C, magnesium-dependent, catalytic subunit	2.8491	-2.7098
55607	PPP1R9A	protein phosphatase 1, regulatory (inhibitor) subunit 9A	2.4472	-1.5989
5518	PPP2R1A	protein phosphatase 2 (formerly 2A), regulatory subunit A (PR 65), alpha isoform	4.7969	-4.805
55844	PPP2R2D	protein phosphatase 2, regulatory subunit B, delta isoform	2.0649	-1.8247
55012	PPP2R3C	Protein Phosphatase 2 Regulatory Subunit B''Gamma	3.8943	-2.923
5529	PPP2R5E	protein phosphatase 2, regulatory subunit B (B56), epsilon isoform	2.6023	-2.267
5538	PPT1	palmitoyl-protein thioesterase 1 (ceroid-lipofuscinosis, neuronal 1, infantile)	1.9865	-1.4239
130814	PQLC3	PQ loop repeat containing 3	1.7813	-1.7583
130814	PQLC3	PQ loop repeat containing 3	2.1711	-1.9424
130814	PQLC3	PQ loop repeat containing 3	2.8302	-2.9004
11230	PRAF2	PRA1 domain family, member 2	3.5272	-3.1451
5547	PRCP	prolylcarboxypeptidase (angiotensinase C)	2.4067	-2.0017
10935	PRDX3	peroxiredoxin 3	1.73	-1.1297
25843	PREI3	preimplantation protein 3	1.7105	-1.3487
5580	PRKCD	protein kinase C, delta	2.5023	-1.978
5580	PRKCD	protein kinase C, delta	2.8339	-2.2459
5621	PRNP	prion protein (p27-30) (Creutzfeld-Jakob disease, Gerstmann-Strausler-Scheinker syndrome, fatal familial insomnia)	2.2183	-1.9189
55471	NDUFAF7	NADH:Ubiquinone Oxidoreductase Complex Assembly Factor 7	2.0437	-1.8802
11212	PROSC	proline synthetase co-transcribed homolog (bacterial)	2.196	-1.5025
9129	PRPF3	PRP3 pre-mRNA processing factor 3 homolog (yeast)	0.8387	-0.5303
26121	PRPF31	PRP31 pre-mRNA processing factor 31 homolog (yeast)	0.7097	-0.5436
55119	PRPF38B	PRP38 pre-mRNA processing factor 38 (yeast) domain containing B	2.2458	-1.4542
201161	PRR6	proline rich 6	1.1019	-1.1867
5660	PSAP	prosaposin (variant Gaucher disease and variant metachromatic leukodystrophy)	1.1717	-1.0062
9266	PSCD2	pleckstrin homology, Sec7 and coiled-coil domains 2 (cytohesin-2)	2.8531	-2.0892
23362	PSD3	pleckstrin and Sec7 domain containing 3	2.3153	-1.8704
5685	PSMA4	proteasome (prosome, macropain) subunit, alpha type, 4	1.5916	-0.9831
5693	PSMB5	proteasome (prosome, macropain) subunit, beta type, 5	3.418	-2.7824
5694	PSMB6	proteasome (prosome, macropain) subunit, beta type, 6	3.7032	-3.4045
5696	PSMB8	proteasome (prosome, macropain) subunit, beta type, 8 (large multifunctional peptidase 7)	3.3981	-3.2836
5700	PSMC1	proteasome (prosome, macropain) 26S subunit, ATPase, 1	3.1501	-2.8042
5700	PSMC1	proteasome (prosome, macropain) 26S subunit, ATPase, 1	3.5828	-2.8908
9861	PSMD6	proteasome (prosome, macropain) 26S subunit, non-ATPase, 6	3.692	-3.67
5720	PSME1	proteasome (prosome, macropain) activator subunit 1 (PA28 alpha)	2.7426	-2.0942
8781	PSPHL	phosphoserine phosphatase-like	2.1512	-1.2813
51398	WDR83OS	WD Repeat Domain 83 Opposite Strand	4.3933	-4.3182
28970	C11orf54	Chromosome 11 Open Reading Frame 54	1.7516	-1.1249
5763	PTMS	parathymosin	3.8414	-3.447
53635	PTOV1	prostate tumor overexpressed gene 1	5.0276	-4.4095
7803	PTP4A1	protein tyrosine phosphatase type IVA, member 1	5.4576	-4.89
9200	PTPLA	protein tyrosine phosphatase-like (proline instead of catalytic arginine), member A	-1.7929	1.0431
51495	PTPLAD1	protein tyrosine phosphatase-like A domain containing 1	4.2251	-3.4591
201562	PTPLB	protein tyrosine phosphatase-like (proline instead of catalytic arginine), member b	2.3727	-2.199
5781	PTPN11	protein tyrosine phosphatase, non-receptor type 11 (Noonan syndrome 1)	3.1944	-2.8498
5781	PTPN11	protein tyrosine phosphatase, non-receptor type 11 (Noonan syndrome 1)	3.2624	-2.5569
5771	PTPN2	protein tyrosine phosphatase, non-receptor type 2	1.0855	-1.1331
5777	PTPN6	protein tyrosine phosphatase, non-receptor type 6	1.2054	-0.776
23369	PUM2	pumilio homolog 2 (Drosophila)	3.1962	-2.6983
5697	PYY	peptide YY	1.7363	-1.6434
25797	QPCT	glutaminyl-peptide cyclotransferase (glutaminyl cyclase)	5.6913	-4.9996
5861	RAB1A	RAB1A, member RAS oncogene family	5.0823	-4.3995
53917	RAB24	RAB24, member RAS oncogene family	3.2896	-2.3747
5873	RAB27A	RAB27A, member RAS oncogene family	1.5387	-0.9584
84932	RAB2B	RAB2B, member RAS oncogene family	2.4544	-1.5319
5867	RAB4A	RAB4A, member RAS oncogene family	0.9856	-0.7952
5878	RAB5C	RAB5C, member RAS oncogene family	3.2802	-3.1221
23085	RAB6IP2	RAB6 interacting protein 2	1.411	-1.4185
8934	RAB7L1	RAB7, member RAS oncogene family-like 1	4.5068	-3.9976
9367	RAB9A	RAB9A, member RAS oncogene family	1.1569	-1.0421
5875	RABGGTA	Rab geranylgeranyltransferase, alpha subunit	1.1407	-0.7765
5876	RABGGTB	Rab geranylgeranyltransferase, beta subunit	3.1128	-2.5214
5879	RAC1	ras-related C3 botulinum toxin substrate 1 (rho family, small GTP binding protein Rac1)	3.7625	-3.3442
5810	RAD1	RAD1 homolog (S. pombe)	2.1546	-1.5887
5886	RAD23A	RAD23 homolog A (S. cerevisiae)	3.0391	-2.8372
10111	RAD50	RAD50 homolog (S. cerevisiae)	0.919	-0.8327
10743	RAI1	retinoic acid induced 1	2.0595	-1.2129
10267	RAMP1	receptor (calcitonin) activity modifying protein 1	1.9159	-1.9645
83593	RASSF5	Ras association (RalGDS/AF-6) domain family 5	3.1772	-2.948
23352	UBR4	Ubiquitin Protein Ligase E3 Component N-Recognin 4	4.2322	-4.1129
57786|30833	RBAK|NT5C	5', 3'-nucleotidase, cytosolic	2.6498	-1.9667
79863	RBFA	Ribosome Binding Factor A	0.9018	-0.727
5933	RBL1	retinoblastoma-like 1 (p107)	-1.4441	2.1325
5934	RBL2	retinoblastoma-like 2 (p130)	3.1658	-2.3492
84991	RBM17	RNA binding motif protein 17	2.8517	-2.817
55147	RBM23	RNA binding motif protein 23	3.7893	-3.3533
64062	RBM26	RNA Binding Motif Protein 26	1.6037	-1.1796
5935|257194	RBM3|NEGR1	RNA binding motif (RNP1, RRM) protein 3|neuronal growth regulator 1	4.0233	-4.2054
23029	RBM34	RNA binding motif protein 34	3.0611	-2.4106
27316	RBMX	RNA binding motif protein, X-linked	1.5365	-1.2556
3516	RBPSUH	recombining binding protein suppressor of hairless (Drosophila)	2.5715	-2.3802
7936	RDBP	RD RNA binding protein	3.0576	-2.3803
25996	REXO2	REX2, RNA exonuclease 2 homolog (S. cerevisiae)	1.7965	-1.6402
55312	RFK	riboflavin kinase	2.9707	-2.1735
54931	RG9MTD1	RNA (guanine-9-) methyltransferase domain containing 1	3.1263	-2.8862
8490	RGS5	regulator of G-protein signalling 5	4.1611	-4.5878
8780	RIOK3	RIO kinase 3 (yeast)	2.4212	-2.2056
8635	RNASET2	ribonuclease T2	1.5823	-1.6414
11342	RNF13	ring finger protein 13	1.322	-0.9093
25897	RNF19	ring finger protein 19	2.4441	-1.8448
55072	RNF31	ring finger protein 31	2.0248	-2.0287
80196	RNF34	ring finger protein 34	1.7079	-1.3447
55328	RNLS	Renalase, FAD Dependent Amine Oxidase	2.2289	-2.1482
55544	RNPC1	RNA-binding region (RNP1, RRM) containing 1	0.7614	-0.4976
9136	RNU3IP2	RNA, U3 small nucleolar interacting protein 2	1.5161	-0.9295
54885	TBC1D8B	TBC1 Domain Family Member 8B	2.3228	-2.2387
55795	PCID2	PCI Domain Containing 2	2.8982	-2.2476
8227	AKAP17A	A-Kinase Anchoring Protein 17A	1.1853	-0.8493
285830	HLA-F-AS1	HLA-F Antisense RNA 1	-0.4455	0.8245
91582	RPS19BP1	Ribosomal Protein S19 Binding Protein 1	2.8811	-2.1959
4736	RPL10A	ribosomal protein L10a	0.8448	-0.6836
6137|388344	RPL13|RPL13P12	ribosomal protein L13|Ribosomal Protein L13 Pseudogene 12	3.6383	-2.6443
6138	RPL15	ribosomal protein L15	1.9723	-1.6525
6138	RPL15	ribosomal protein L15	5.8452	-5.0454
6138	RPL15	ribosomal protein L15	8.1493	-7.9386
6139	RPL17	ribosomal protein L17	2.4317	-1.5889
6139	RPL17	ribosomal protein L17	3.025	-2.4115
6142	RPL18A	ribosomal protein L18a	1.5822	-1.1983
6146	RPL22	ribosomal protein L22	3.3322	-3.0841
6157	RPL27A	ribosomal protein L27a	-0.6815	1.1594
6166	RPL36AL	ribosomal protein L36a-like	-0.551	1.1444
6124	RPL4	ribosomal protein L4	4.4507	-3.6723
6129	RPL7	ribosomal protein L7	2.5698	-2.5259
6129	RPL7	ribosomal protein L7	2.8006	-2.5149
6130	RPL7A	ribosomal protein L7a	3.0771	-2.8351
285855	RPL7L1	ribosomal protein L7-like 1	1.346	-1.0206
6176	RPLP1	ribosomal protein, large, P1	-0.5067	0.8504
6184	RPN1	ribophorin I	4.8716	-4.2704
6210	RPS15A	ribosomal protein S15a	1.0456	-0.8898
6223	RPS19	ribosomal protein S19	3.1313	-2.6976
6193	RPS5	ribosomal protein S5	1.0801	-1.0314
6194	RPS6	ribosomal protein S6	1.9469	-1.1932
6198	RPS6KB1	ribosomal protein S6 kinase, 70kDa, polypeptide 1	1.8994	-1.756
3921	RPSA	ribosomal protein SA	5.0464	-4.5668
3921	RPSA	ribosomal protein SA	5.981	-5.3679
6237	RRAS	related RAS viral (r-ras) oncogene homolog	2.0489	-1.996
54700	RRN3	RRN3 RNA polymerase I transcription factor homolog (yeast)	3.2227	-2.5231
51187	RSL24D1	Ribosomal L24 Domain Containing 1	2.1459	-1.7827
51507	RTF2	Replication Termination Factor 2	2.3922	-1.8032
201965	RWDD4A	RWD domain containing 4A	2.7443	-1.9708
6256	RXRA	retinoid X receptor, alpha	2.57	-2.5012
140576	S100A16	S100 calcium binding protein A16	2.8276	-2.7436
6275	S100A4	S100 calcium binding protein A4 (calcium protein, calvasculin, metastasin, murine placental homolog)	1.3615	-1.3439
22908	SACM1L	SAC1 suppressor of actin mutations 1-like (yeast)	2.9342	-2.7107
9667	SAFB2	scaffold attachment factor B2	2.092	-1.8457
29115	SAP30BP	SAP30 binding protein	2.8538	-2.149
9701	SAPS2	SAPS domain family, member 2	1.897	-1.2046
55291	SAPS3	SAPS domain family, member 3	3.7866	-3.0403
6304	SATB1	special AT-rich sequence binding protein 1 (binds to nuclear matrix/scaffold-associating DNA's)	3.2019	-3.1281
949	SCARB1	scavenger receptor class B, member 1	7.6164	-6.6705
6319	SCD	stearoyl-CoA desaturase (delta-9-desaturase)	2.8563	-2.6258
79005	SCNM1	sodium channel modifier 1	2.649	-1.7722
6342	SCP2	sterol carrier protein 2	2.3874	-1.4464
6342	SCP2	sterol carrier protein 2	4.6644	-4.0806
59342	SCPEP1	serine carboxypeptidase 1	5.3281	-4.4958
9255	SCYE1	small inducible cytokine subfamily E, member 1 (endothelial monocyte-activating)	2.621	-2.2247
23753	SDF2L1	stromal cell-derived factor 2-like 1	2.2063	-1.9374
6389	SDHA	succinate dehydrogenase complex, subunit A, flavoprotein (Fp)	4.243	-3.418
255812	SDHAL2	succinate dehydrogenase complex, subunit A, flavoprotein-like 2	2.392	-1.7842
6392	SDHD	succinate dehydrogenase complex, subunit D, integral membrane protein	3.0226	-2.7941
23478	SEC11L1	SEC11-like 1 (S. cerevisiae)	0.9178	-0.7935
25956	SEC31L2	SEC31-like 2 (S. cerevisiae)	0.793	-0.7502
79048	SECISBP2	SECIS binding protein 2	2.5375	-2.0165
9403	SELENOF	Selenoprotein F	1.9253	-1.3603
6414	SEPP1	selenoprotein P, plasma, 1	6.811	-6.4365
151011	SEPT10	septin 10	0.7359	-0.6132
989	SEPT7	septin 7	2.6036	-1.7276
5269	SERPINB6	serpin peptidase inhibitor, clade B (ovalbumin), member 6	4.843	-4.3903
710	SERPING1	serpin peptidase inhibitor, clade G (C1 inhibitor), member 1, (angioedema, hereditary)	4.352	-4.1874
29946	SERTAD3	SERTA domain containing 3	1.7099	-1.5096
27244	SESN1	sestrin 1	3.0206	-2.6135
6418	SET	SET translocation (myeloid leukemia-associated)	2.9045	-2.7275
23064	SETX	senataxin	2.1918	-1.9054
23450	SF3B3	splicing factor 3b, subunit 3, 130kDa	-0.5697	0.7091
83443	SF3B5	splicing factor 3b, subunit 5, 10kDa	2.3876	-2.0193
6424	SFRP4	secreted frizzled-related protein 4	2.0419	-1.7427
11129	SFRS16	splicing factor, arginine/serine-rich 16 (suppressor-of-white-apricot homolog, Drosophila)	2.6742	-2.0424
6428	SFRS3	splicing factor, arginine/serine-rich 3	2.884	-1.7195
6432	SFRS7	splicing factor, arginine/serine-rich 7, 35kDa	3.2235	-2.5255
6432	SFRS7	splicing factor, arginine/serine-rich 7, 35kDa	3.9509	-3.2288
6443	SGCB	sarcoglycan, beta (43kDa dystrophin-associated glycoprotein)	1.6908	-1.6246
8910	SGCE	sarcoglycan, epsilon	3.8973	-3.1217
6446	SGK	serum/glucocorticoid regulated kinase	5.4938	-5.1894
30011	SH3KBP1	SH3-domain kinase binding protein 1	2.793	-2.6939
81858	SHARPIN	SHANK-associated RH domain interactor	1.8605	-2.175
6464	SHC1	SHC (Src homology 2 domain containing) transforming protein 1	2.1572	-1.8677
25759	SHC2	SHC (Src homology 2 domain containing) transforming protein 2	1.6038	-1.3663
53358	SHC3	SHC (Src homology 2 domain containing) transforming protein 3	2.6958	-1.9879
8036	SHOC2	soc-2 suppressor of clear homolog (C. elegans)	3.3915	-3.1464
55164	SHQ1	SHQ1 homolog (S. cerevisiae)	1.615	-0.9852
23411	SIRT1	sirtuin (silent mating type information regulation 2 homolog) 1 (S. cerevisiae)	2.5022	-2.2111
23517	SKIV2L2	superkiller viralicidic activity 2-like 2 (S. cerevisiae)	1.7004	-1.1876
6500	SKP1A	S-phase kinase-associated protein 1A (p19A)	1.1826	-0.5301
6500	SKP1A	S-phase kinase-associated protein 1A (p19A)	4.0572	-3.3702
7884	SLBP	stem-loop (histone) binding protein	2.4704	-2.2151
121260	SLC15A4	solute carrier family 15, member 4	1.7766	-1.6645
10560	SLC19A2	solute carrier family 19 (thiamine transporter), member 2	3.104	-2.7118
6581	SLC22A3	solute carrier family 22 (extraneuronal monoamine transporter), member 3	2.6519	-1.8953
6576	SLC25A1	solute carrier family 25 (mitochondrial carrier; citrate transporter), member 1	4.3009	-4.1088
8402	SLC25A11	solute carrier family 25 (mitochondrial carrier; oxoglutarate carrier), member 11	1.2972	-0.9683
788	SLC25A20	solute carrier family 25 (carnitine/acylcarnitine translocase), member 20	3.2787	-2.6289
51312	SLC25A37	solute carrier family 25, member 37	3.3061	-3.1068
51312	SLC25A37	solute carrier family 25, member 37	3.6813	-3.0126
2030	SLC29A1	solute carrier family 29 (nucleoside transporters), member 1	3.8544	-2.9952
144195	SLC2A14	solute carrier family 2 (facilitated glucose transporter), member 14	3.2132	-2.5855
7779	SLC30A1	solute carrier family 30 (zinc transporter), member 1	1.693	-1.0825
10463	SLC30A9	solute carrier family 30 (zinc transporter), member 9	2.9429	-2.7282
1318	SLC31A2	solute carrier family 31 (copper transporters), member 2	2.1002	-1.3216
55508	SLC35E3	solute carrier family 35, member E3	2.0128	-1.2844
54407	SLC38A2	solute carrier family 38, member 2	1.8611	-1.3153
57181	SLC39A10	solute carrier family 39 (zinc transporter), member 10	3.6077	-3.4268
25800	SLC39A6	solute carrier family 39 (zinc transporter), member 6	2.236	-1.5616
7922	SLC39A7	solute carrier family 39 (zinc transporter), member 7	2.7098	-2.3594
22950	SLC4A1AP	solute carrier family 4 (anion exchanger), member 1, adaptor protein	2.7561	-2.25
11309	SLCO2B1	solute carrier organic anion transporter family, member 2B1	3.8917	-3.6429
10569	SLU7	SLU7 Homolog, Splicing Factor	1.7258	-1.0727
4087	SMAD2	SMAD, mothers against DPP homolog 2 (Drosophila)	1.2009	-1.0209
4089	SMAD4	SMAD, mothers against DPP homolog 4 (Drosophila)	2.4271	-1.8313
6595	SMARCA2	SWI/SNF related, matrix associated, actin dependent regulator of chromatin, subfamily a, member 2	2.7485	-2.2413
6595	SMARCA2	SWI/SNF related, matrix associated, actin dependent regulator of chromatin, subfamily a, member 2	3.6315	-3.0616
6601	SMARCC2	SWI/SNF related, matrix associated, actin dependent regulator of chromatin, subfamily c, member 2	2.5866	-2.6654
6604	SMARCD3	SWI/SNF related, matrix associated, actin dependent regulator of chromatin, subfamily d, member 3	2.6528	-2.0613
54065	SMIM11A	Small Integral Membrane Protein 11A	2.1096	-1.5324
6606|6607	SMN1|SMN2	survival of motor neuron 1, telomeric|survival of motor neuron 2, centromeric	2.7227	-2.6023
6616	SNAP25	synaptosomal-associated protein, 25kDa	2.2754	-2.2885
23557	SNAPAP	SNAP-associated protein	1.816	-1.4287
150094	SNF1LK	SNF1-like kinase	4.1397	-3.479
6628	SNRPB	small nuclear ribonucleoprotein polypeptides B and B1	4.4764	-3.648
6643	SNX2	sorting nexin 2	1.18	-0.5894
81609	SNX27	sorting nexin family member 27	1.7944	-1.3733
27131	SNX5	sorting nexin 5	5.1099	-4.8421
58533	SNX6	sorting nexin 6	2.7373	-2.1623
8470	SORBS2	sorbin and SH3 domain containing 2	2.034	-2.1719
8470	SORBS2	sorbin and SH3 domain containing 2	5.0419	-4.5475
3431	SP110	SP110 nuclear body protein	1.4236	-1.0495
9043|5757	SPAG9|PTMA	sperm associated antigen 9|prothymosin, alpha (gene sequence 28)	3.1889	-3.2473
84266	SPATA11	spermatogenesis associated 11	1.817	-1.8302
51324	SPG21	spastic paraplegia 21 (autosomal recessive, Mast syndrome)	3.6788	-3.1377
8405	SPOP	speckle-type POZ protein	2.6104	-2.4961
10252	SPRY1	sprouty homolog 1, antagonist of FGF signaling (Drosophila)	1.5905	-1.219
10253	SPRY2	sprouty homolog 2 (Drosophila)	3.2319	-2.3827
23350	U2SURP	U2 SnRNP Associated SURP Domain Containing	0.6932	-0.3468
6733	SRPK2	SFRS protein kinase 2	1.9185	-1.3676
10250	SRRM1	serine/arginine repetitive matrix 1	0.8201	-0.5498
51593	SRRT	Serrate, RNA Effector Molecule	0.8251	-0.4063
6760	SS18	synovial sarcoma translocation, chromosome 18	1.9951	-1.6509
51188	SS18L2	synovial sarcoma translocation gene on chromosome 18-like 2	1.8397	-1.5176
6742	SSBP1	single-stranded DNA binding protein 1	1.0576	-0.6515
54961	SSH3	slingshot homolog 3 (Drosophila)	2.4143	-1.867
6749	SSRP1	structure specific recognition protein 1	1.2247	-0.8795
10534	SSSCA1	Sjogren's syndrome/scleroderma autoantigen 1	2.4149	-1.869
6484	ST3GAL4	ST3 beta-galactoside alpha-2,3-sialyltransferase 4	4.1687	-3.7831
10402	ST3GAL6	ST3 beta-galactoside alpha-2,3-sialyltransferase 6	1.9826	-1.5913
6489	ST8SIA1	ST8 alpha-N-acetyl-neuraminide alpha-2,8-sialyltransferase 1	1.9461	-1.732
10948	STARD3	START domain containing 3	3.0362	-2.6807
6774	STAT3	signal transducer and activator of transcription 3 (acute-phase response factor)	3.5453	-3.6274
6774	STAT3	signal transducer and activator of transcription 3 (acute-phase response factor)	4.3702	-3.8516
6782	STCH	stress 70 protein chaperone, microsome-associated, 60kDa	0.7977	-0.5968
8859	STK19	serine/threonine kinase 19	2.9752	-2.1745
6789	STK4	serine/threonine kinase 4	3.2353	-2.5605
50861	STMN3	stathmin-like 3	0.9873	-0.7686
11171	STRAP	serine/threonine kinase receptor associated protein	0.9231	-0.7181
55342	STRBP	spermatid perinuclear RNA binding protein	1.3991	-1.3949
10273	STUB1	STIP1 homology and U-box containing protein 1	2.7658	-2.5103
6812	STXBP1	syntaxin binding protein 1	2.8493	-2.5906
6814	STXBP3	syntaxin binding protein 3	1.9816	-1.8788
51657	STYXL1	serine/threonine/tyrosine interacting-like 1	1.9814	-1.8562
10923	SUB1	SUB1 homolog (S. cerevisiae)	1.2076	-0.9192
51430	SUCO	SUN Domain Containing Ossification Factor	-0.794	1.3636
6821	SUOX	sulfite oxidase	1.9643	-1.4645
6832	SUPV3L1	suppressor of var1, 3-like 1 (S. cerevisiae)	2.2241	-1.6134
79987	SVEP1	sushi, von Willebrand factor type A, EGF and pentraxin domain containing 1	1.1836	-1.2911
94056	SYAP1	synapse associated protein 1, SAP47 homolog (Drosophila)	1.7254	-1.0406
9144	SYNGR2	synaptogyrin 2	2.0422	-2.0598
54843	SYTL2	synaptotagmin-like 2	2.0596	-1.6916
6880	TAF9	TAF9 RNA polymerase II, TATA box binding protein (TBP)-associated factor, 32kDa	-0.4074	0.613
117289	TAGAP	T-cell activation GTPase activating protein	1.1873	-1.2194
6876	TAGLN	transgelin	4.6696	-3.6948
8407	TAGLN2	transgelin 2	1.5506	-1.4398
9344	TAOK2	TAO kinase 2	1.4263	-1.591
6897	TARS	threonyl-tRNA synthetase	2.522	-1.9799
30851	TAX1BP3	Tax1 (human T-cell leukemia virus type I) binding protein 3	2.4273	-2.102
6904	TBCD	tubulin-specific chaperone d	1.5019	-1.0936
6905	TBCE	tubulin-specific chaperone e	2.236	-1.4588
84897	TBRG1	transforming growth factor beta regulator 1	0.801	-0.6445
9238	TBRG4	transforming growth factor beta regulator 4	1.9752	-1.6235
6923	TCEB2	transcription elongation factor B (SIII), polypeptide 2 (18kDa, elongin B)	2.3543	-1.7256
6938	TCF12	transcription factor 12 (HTF4, helix-loop-helix transcription factors 4)	2.7265	-2.1058
26123	TCTN3	Tectonic Family Member 3	1.9244	-1.5221
23371	TENC1	tensin like C1 domain containing phosphatase (tensin 2)	2.1917	-2.0385
7013	TERF1	telomeric repeat binding factor (NIMA-interacting) 1	1.1232	-0.8458
7016	TESK1	testis-specific kinase 1	3.1107	-2.7423
51368	TEX264	testis expressed sequence 264	2.8402	-2.1099
51106	TFB1M	transcription factor B1, mitochondrial	2.7052	-2.4053
10342	TFG	TRK-fused gene	3.9967	-3.357
7040	TGFB1	transforming growth factor, beta 1 (Camurati-Engelmann disease)	1.3272	-1.246
51497	TH1L	TH1-like (Drosophila)	3.6982	-3.5291
7057	THBS1	thrombospondin 1	3.5112	-2.9926
7067	THRA	thyroid hormone receptor, alpha (erythroblastic leukemia viral (v-erb-a) oncogene homolog, avian)	2.2759	-1.5704
9967	THRAP3	thyroid hormone receptor associated protein 3	2.7616	-2.2957
29087	THYN1	thymocyte nuclear protein 1	2.2016	-1.7603
29090	TIMM21	Translocase Of Inner Mitochondrial Membrane 21	2.7964	-2.1858
7076	TIMP1	TIMP metallopeptidase inhibitor 1	5.0648	-4.2516
26277	TINF2	TERF1 (TRF1)-interacting nuclear factor 2	2.232	-1.5057
9414	TJP2	tight junction protein 2 (zona occludens 2)	2.4706	-1.7032
7095	TLOC1	translocation protein 1	2.3813	-1.977
80213	TM2D3	TM2 domain containing 3	1.329	-1.0179
7108	TM7SF2	transmembrane 7 superfamily member 2	6.0007	-5.5273
54499	TMCO1	transmembrane and coiled-coil domains 1	1.0108	-0.7865
84314	TMEM107	transmembrane protein 107	1.3118	-1.1316
55161	TMEM33	transmembrane protein 33	0.7783	-0.7301
79188	TMEM43	transmembrane protein 43	1.8024	-1.3145
79188	TMEM43	transmembrane protein 43	2.5657	-2.1295
83604	TMEM47	transmembrane protein 47	3.6568	-3.1483
81671	TMEM49	transmembrane protein 49	3.5509	-3.0799
10329	TMEM5	transmembrane protein 5	1.4539	-1.1934
90809	TMEM55B	transmembrane protein 55B	2.132	-1.9429
55219	TMEM57	transmembrane protein 57	1.9438	-1.7473
149345	TMEM58	transmembrane protein 58	2.1301	-2.429
85025	TMEM60	transmembrane protein 60	2.4239	-2.2688
9725	TMEM63A	transmembrane protein 63A	1.5453	-1.4128
51669	TMEM66	transmembrane protein 66	1.866	-1.4528
92162	TMEM88	transmembrane protein 88	1.5024	-1.6217
56674	TMEM9B	TMEM9 domain family, member B	4.0725	-2.6906
56937	TMEPAI	transmembrane, prostate androgen induced RNA	1.7409	-1.0595
7128	TNFAIP3	tumor necrosis factor, alpha-induced protein 3	2.6609	-1.9103
3842	TNPO1	transportin 1	2.4843	-2.4242
23534	TNPO3	transportin 3	1.7127	-1.1164
7148	TNXB	tenascin XB	4.4051	-3.8371
10140	TOB1	transducer of ERBB2, 1	6.5323	-5.8707
9868	TOMM70A	translocase of outer mitochondrial membrane 70 homolog A (yeast)	2.0826	-1.541
7151	TOP1P1	topoisomerase (DNA) I pseudogene 1	-0.5393	1.1891
11073	TOPBP1	topoisomerase (DNA) II binding protein 1	1.7969	-1.5637
10210	TOPORS	topoisomerase I binding, arginine/serine-rich	1.4211	-1.0805
11257	TP53AP1	TP53 activated protein 1	1.7666	-1.5391
55858	TMEM165	Transmembrane Protein 165	2.5018	-2.0037
7165	TPD52L2	tumor protein D52-like 2	3.6462	-2.7691
25941	TPGS2	Tubulin Polyglutamylase Complex Subunit 2	2.5336	-2.0166
7171	TPM4	tropomyosin 4	3.2356	-2.9166
7174	TPP2	tripeptidyl peptidase II	1.6118	-1.3717
8460	TPST1	tyrosylprotein sulfotransferase 1	1.4034	-1.4184
8717	TRADD	TNFRSF1A-associated via death domain	1.6298	-1.5501
84231	TRAF7	TNF receptor-associated factor 7	0.9579	-0.7538
51399	TRAPPC4	trafficking protein particle complex 4	2.5473	-2.475
126003	TRAPPC5	trafficking protein particle complex 5	3.4763	-3.0331
23321	TRIM2	tripartite motif-containing 2	3.0119	-2.8821
373	TRIM23	tripartite motif-containing 23	3.1839	-3.0663
10475	TRIM38	tripartite motif-containing 38	1.3177	-1.2274
89122	TRIM4	tripartite motif-containing 4	3.1485	-2.6043
11078	TRIOBP	TRIO and F-actin binding protein	2.3675	-2.0792
9321	TRIP11	thyroid hormone receptor interactor 11	2.084	-1.6359
55621	TRMT1	TRM1 tRNA methyltransferase 1 homolog (S. cerevisiae)	1.9886	-1.5239
7249	TSC2	tuberous sclerosis 2	2.3952	-2.5434
8848	TSC22D1	TSC22 domain family, member 1	1.9367	-1.6293
7265	TTC1	tetratricopeptide repeat domain 1	3.9374	-3.5735
123016	TTC8	tetratricopeptide repeat domain 8	3.4273	-3.3386
51567	TTRAP	TRAF and TNF receptor associated protein	2.0436	-2.0574
203068	TUBB	tubulin, beta	2.7032	-1.9219
7284	TUFM	Tu translation elongation factor, mitochondrial	4.6769	-4.1478
55000	TUG1	Taurine Up-Regulated 1	1.012	-1.0341
10641	TUSC4	tumor suppressor candidate 4	1.0584	-0.6511
221830	TWISTNB	TWIST neighbor	1.0394	-0.9394
51075	TXNDC14	thioredoxin domain containing 14	2.9748	-2.8669
23071	TXNDC4	thioredoxin domain containing 4 (endoplasmic reticulum)	3.7814	-3.3943
81567	TXNDC5	thioredoxin domain containing 5	3.8581	-3.2231
9352	TXNL1	thioredoxin-like 1	4.3453	-2.7889
7296	TXNRD1	thioredoxin reductase 1	3.755	-3.4869
7311	UBA52	ubiquitin A-52 residue ribosomal protein fusion product 1	-0.3795	1.1004
9039	UBE1C	ubiquitin-activating enzyme E1C (UBA3 homolog, yeast)	2.2894	-1.4122
7320	UBE2B	ubiquitin-conjugating enzyme E2B (RAD6 homolog)	2.1925	-1.6274
7323	UBE2D3	ubiquitin-conjugating enzyme E2D 3 (UBC4/5 homolog, yeast)	1.0907	-0.68
10477	UBE2E3	ubiquitin-conjugating enzyme E2E 3 (UBC4/5 homolog, yeast)	1.7281	-1.6144
7326	UBE2G1	ubiquitin-conjugating enzyme E2G 1 (UBC7 homolog, yeast)	3.2479	-2.9603
7327	UBE2G2	ubiquitin-conjugating enzyme E2G 2 (UBC7 homolog, yeast)	3.0414	-2.3175
51465	UBE2J1	ubiquitin-conjugating enzyme E2, J1 (UBC6 homolog, yeast)	2.1112	-1.9508
65264	UBE2Z	ubiquitin-conjugating enzyme E2Z (putative)	1.56	-0.8355
65264	UBE2Z	ubiquitin-conjugating enzyme E2Z (putative)	3.468	-2.8849
5412	UBL3	ubiquitin-like 3	1.3159	-1.1036
7993	UBXD6	UBX domain containing 6	2.6193	-2.142
90226	UCN2	urocortin 2	0.9877	-0.8637
7351	UCP2	uncoupling protein 2 (mitochondrial, proton carrier)	2.1533	-1.5165
7353	UFD1L	ubiquitin fusion degradation 1 like (yeast)	-0.6159	0.9688
7357	UGCG	UDP-glucose ceramide glucosyltransferase	4.7348	-3.882
7360	UGP2	UDP-glucose pyrophosphorylase 2	4.0335	-2.4519
8408	ULK1	unc-51-like kinase 1 (C. elegans)	3.1971	-2.8527
25777	UNC84B	unc-84 homolog B (C. elegans)	2.7799	-2.4111
55245	UQCC1	Ubiquinol-Cytochrome C Reductase Complex Assembly Factor 1	0.8875	-0.6362
7384	UQCRC1	ubiquinol-cytochrome c reductase core protein I	3.5724	-3.3117
7385	UQCRC2	ubiquinol-cytochrome c reductase core protein II	3.1223	-2.8526
8725	URI1	URI1, Prefoldin Like Chaperone	3.8648	-2.9118
7392	USF2	upstream transcription factor 2, c-fos interacting	3.0047	-2.305
27005	USP21	ubiquitin specific peptidase 21	1.247	-0.9924
23032	USP33	ubiquitin specific peptidase 33	3.2511	-2.3933
8287	USP9Y	ubiquitin specific peptidase 9, Y-linked (fat facets-like, Drosophila)	2.9629	-2.0123
6844	VAMP2	vesicle-associated membrane protein 2 (synaptobrevin 2)	2.0499	-1.9531
9341	VAMP3	vesicle-associated membrane protein 3 (cellubrevin)	2.4103	-2.3561
10791	VAMP5	vesicle-associated membrane protein 5 (myobrevin)	3.1002	-2.904
8673	VAMP8	vesicle-associated membrane protein 8 (endobrevin)	2.1126	-1.5287
9217	VAPB	VAMP (vesicle-associated membrane protein)-associated protein B and C	2.9933	-2.9915
7408	VASP	vasodilator-stimulated phosphoprotein	1.4385	-1.2019
7415	VCP	valosin-containing protein	5.2561	-4.9662
7419	VDAC3	voltage-dependent anion channel 3	3.9188	-3.3633
7430	VIL2	villin 2 (ezrin)	4.1579	-3.7756
55187	VPS13D	vacuolar protein sorting 13D (yeast)	1.5809	-1.6024
55737	VPS35	vacuolar protein sorting 35 (yeast)	3.5358	-3.0072
23339	VPS39	vacuolar protein sorting 39 (yeast)	2.7877	-2.416
27183	VPS4A	vacuolar protein sorting 4A (yeast)	1.5582	-0.9724
51231	VRK3	vaccinia related kinase 3	3.3155	-3.0275
11326	VSIG4	V-set and immunoglobulin domain containing 4	2.7462	-2.5674
51322	WAC	WW domain containing adaptor with coiled-coil	0.8008	-0.4745
7453	WARS	tryptophanyl-tRNA synthetase	3.4106	-3.0201
8936	WASF1	WAS protein family, member 1	1.6128	-1.4461
8976	WASL	Wiskott-Aldrich syndrome-like	1.0171	-1.2858
23559	WBP1	WW domain binding protein 1	1.7237	-1.5368
11193	WBP4	WW domain binding protein 4 (formin binding protein 21)	1.8456	-1.7352
64743	WDR13	WD repeat domain 13	2.3015	-1.8575
134430	WDR36	WD repeat domain 36	1.1594	-1.3468
22884	WDR37	WD repeat domain 37	1.7576	-1.3796
11152	WDR45	WD repeat domain 45	2.8891	-2.4163
11180	WDR6	WD repeat domain 6	2.1368	-1.7377
80349	WDR61	WD repeat domain 61	3.2287	-2.3689
126820	WDR63	WD repeat domain 63	2.8249	-2.9405
7481	WNT11	wingless-type MMTV integration site family, member 11	1.7727	-1.9553
26118	WSB1	WD repeat and SOCS box-containing 1	3.1169	-2.5082
9589	WTAP	Wilms tumor 1 associated protein	2.7472	-2.4804
9589	WTAP	Wilms tumor 1 associated protein	3.582	-3.3672
11321	XAB1	XPA binding protein 1, GTPase	1.6985	-1.3014
23214	XPO6	exportin 6	2.2433	-1.6587
4904	YBX1	Y box binding protein 1	6.8844	-6.2063
78992	YIPF2	Yip1 domain family, member 2	1.3946	-1.1572
286451	YIPF6	Yip1 domain family, member 6	1.6417	-1.3123
388403	YPEL2	yippee-like 2 (Drosophila)	1.6368	-1.0753
7534	YWHAZ	tyrosine 3-monooxygenase/tryptophan 5-monooxygenase activation protein, zeta polypeptide	1.4253	-1.1483
7528	YY1	YY1 transcription factor	1.9527	-1.6287
54469	ZA20D3	zinc finger, A20 domain containing 3	1.1652	-0.8995
253461	ZBTB38	zinc finger and BTB domain containing 38	2.995	-3.1698
57659	ZBTB4	zinc finger and BTB domain containing 4	2.6037	-1.8461
84240	ZCCHC9	zinc finger, CCHC domain containing 9	1.1692	-1.0904
51304	ZDHHC3	zinc finger, DHHC-type containing 3	3.5446	-2.6578
64397	ZFP106	zinc finger protein 106 homolog (mouse)	3.19	-2.5975
161882	ZFPM1	zinc finger protein, multitype 1	1.7766	-1.4943
9765	ZFYVE16	zinc finger, FYVE domain containing 16	2.2453	-1.6409
64145	ZFYVE20	zinc finger, FYVE domain containing 20	1.8922	-1.564
10269	ZMPSTE24	zinc metallopeptidase (STE24 homolog, yeast)	2.4162	-1.6737
7695	ZNF136	zinc finger protein 136 (clone pHZ-20)	1.9221	-1.3714
7702	ZNF143	zinc finger protein 143 (clone pHZ-1)	1.3893	-1.1025
7707	ZNF148	zinc finger protein 148 (pHZ-52)	1.6097	-1.2878
7756	ZNF207	zinc finger protein 207	2.9616	-2.8928
7638	ZNF221	zinc finger protein 221	1.1377	-1.067
7572	ZNF24	zinc finger protein 24 (KOX 17)	1.5504	-0.7769
11179	ZNF277	zinc finger protein 277	2.0824	-1.7504
7551	ZNF3	zinc finger protein 3 (A8-51)	2.1074	-1.5378
284695	ZNF326	zinc finger protein 326	2.3478	-1.093
27309	ZNF330	zinc finger protein 330	0.681	-0.4859
57862	ZNF410	zinc finger protein 410	3.3711	-3.3402
126299	ZNF428	Zinc Finger Protein 428	2.8899	-2.3822
7594	ZNF43	zinc finger protein 43 (HTF6)	1.3025	-1.1831
84858	ZNF503	zinc finger protein 503	1.9208	-1.6595
9849	ZNF518	zinc finger protein 518	1.5502	-1.0211
65243	ZNF643	zinc finger protein 643	2.512	-1.9779
79894	ZNF672	zinc finger protein 672	1.7771	-1.1575
7554|113386	ZNF8|LOC113386	zinc finger protein 8 (clone HF.18)	2.9225	-2.7335
7555	ZNF9	zinc finger protein 9 (a cellular retroviral nucleic acid binding protein)	1.84	-1.0811
84133	ZNRF3	zinc and ring finger 3	1.4889	-1.3154
