# Supplementary material for: Retinoic acid receptor α as a novel contributor to adrenal cortex structure and function through interactions with Wnt and Vegfa signalling
Source: Sci Rep. 2019 Oct 11;9:14677. doi: 10.1038/s41598-019-50988-2 (PMC6789122; doi:10.1038/s41598-019-50988-2)
Supplement: Supplementary file 9 — Supplementary Table 8 [file 41598_2019_50988_MOESM9_ESM.xls]

## Sheet: Supplementary Table 8
Supplementary Table 8. List of commonly differentially expressed genes in set 5 ([APA_A-CA])
Gene ID	Gene Symbol	Gene Name	LogQ [APA_A-CA]
132949	AASDH	Aminoadipate-Semialdehyde Dehydrogenase	-0.7234
284837	AATBC	Apoptosis Associated Transcript In Bladder Cancer	-2.3303
6833	ABCC8	ATP-binding cassette, sub-family C (CFTR/MRP), member 8	-4.4531
215	ABCD1	ATP-binding cassette, sub-family D (ALD), member 1	-2.0342
55347	ABHD10	abhydrolase domain containing 10	-0.3439
116236	ABHD15	Abhydrolase Domain Containing 15	1.7647
63874	ABHD4	abhydrolase domain containing 4	-0.5079
57406	ABHD6	abhydrolase domain containing 6	1.1947
25	ABL1	v-abl Abelson murine leukemia viral oncogene homolog 1	-0.7681
29777	ABT1	activator of basal transcription 1	-0.7019
64746	ACBD3	acyl-Coenzyme A binding domain containing 3	-0.8009
84680	ACCS	1-Aminocyclopropane-1-Carboxylate Synthase Homolog (Inactive)	-2.2685
47	ACLY	ATP citrate lyase	-0.7184
26027	ACOT11	acyl-CoA thioesterase 11	1.6342
8309	ACOX2	acyl-Coenzyme A oxidase 2, branched chain	-0.7238
51205	ACP6	acid phosphatase 6, lysophosphatidic	-0.618
2180	ACSL1	acyl-CoA synthetase long-chain family member 1	-0.4128
2180	ACSL1	acyl-CoA synthetase long-chain family member 1	0.8447
345651	ACTBL2	Actin, Beta Like 2	2.6399
87	ACTN1	actinin, alpha 1	0.5871
55860	ACTR10	actin-related protein 10 homolog (S. cerevisiae)	-0.8552
10097	ACTR2	ARP2 actin-related protein 2 homolog (yeast)	0.6674
10097	ACTR2	ARP2 actin-related protein 2 homolog (yeast)	1.4614
79913	ACTR5	ARP5 actin-related protein 5 homolog (yeast)	0.7117
64431	ACTR6	ARP6 actin-related protein 6 homolog (yeast)	-1.2317
90	ACVR1	activin A receptor, type I	-0.5522
97	ACYP1	acylphosphatase 1, erythrocyte (common) type	-0.563
8745	ADAM23	ADAM metallopeptidase domain 23	1.9486
92949	ADAMTSL1	ADAMTS-like 1	1.5862
57188	ADAMTSL3	ADAMTS-like 3	0.6425
79934	ADCK4	aarF domain containing kinase 4	-2.3882
107	ADCY1	adenylate cyclase 1 (brain)	-0.9463
118	ADD1	adducin 1 (alpha)	1.5756
132	ADK	adenosine kinase	0.5205
153	ADRB1	adrenergic, beta-1-, receptor	-2.7336
4299	AFF1	AF4/FMR2 family, member 1	0.4413
3899	AFF3	AF4/FMR2 family, member 3	-1.1506
54812	AFTPH	Aftiphilin	-0.4374
60509	AGBL5	ATP/GTP Binding Protein Like 5	-1.1353
178	AGL	amylo-1, 6-glucosidase, 4-alpha-glucanotransferase (glycogen debranching enzyme, glycogen storage disease type III)	-0.9222
56894	AGPAT3	1-acylglycerol-3-phosphate O-acyltransferase 3	-0.386
56894	AGPAT3	1-acylglycerol-3-phosphate O-acyltransferase 3	0.9881
375790	AGRN	agrin	-1.0035
23287	AGTPBP1	ATP/GTP binding protein 1	-1.7008
191	AHCY	S-adenosylhomocysteine hydrolase	0.4782
130872	AHSA2	AHA1, activator of heat shock 90kDa protein ATPase homolog 2 (yeast)	-0.4606
64853	AIDA	Axin Interactor, Dorsalization Associated	0.7911
83543	AIF1L	Allograft Inflammatory Factor 1 Like	1.2834
51390	AIG1	androgen-induced 1	0.7387
23746	AIPL1	aryl hydrocarbon receptor interacting protein-like 1	1.1868
205	AK3L1	adenylate kinase 3-like 1	-1.3557
55122	AKIRIN2	Akirin 2	1.1351
1645	AKR1C1	aldo-keto reductase family 1, member C1 (dihydrodiol dehydrogenase 1; 20-alpha (3-alpha)-hydroxysteroid dehydrogenase)	0.5292
1646	AKR1C2	aldo-keto reductase family 1, member C2 (dihydrodiol dehydrogenase 2; bile acid binding protein; 3-alpha hydroxysteroid dehydrogenase, type III)	0.8639
22977	AKR7A3	aldo-keto reductase family 7, member A3 (aflatoxin aldehyde reductase)	2.074
8854	ALDH1A2	aldehyde dehydrogenase 1 family, member A2	1.8366
217	ALDH2	aldehyde dehydrogenase 2 family (mitochondrial)	-0.4783
221	ALDH3B1	aldehyde dehydrogenase 3 family, member B1	-0.9743
229	ALDOB	aldolase B, fructose-bisphosphate	-0.8754
85365	ALG2	asparagine-linked glycosylation 2 homolog (yeast, alpha-1,3-mannosyltransferase)	0.484
79053	ALG8	asparagine-linked glycosylation 8 homolog (yeast, alpha-1,3-glucosyltransferase)	1.1698
79796	ALG9	asparagine-linked glycosylation 9 homolog (yeast, alpha 1,2 mannosyltransferase)	0.8372
8846	ALKBH	alkB, alkylation repair homolog (E. coli)	0.8428
54784	ALKBH4	AlkB Homolog 4, Lysine Demethylase	-1.2187
84964	ALKBH6	AlkB Homolog 6	-1.9044
57538	ALPK3	alpha-kinase 3	1.6342
23600	AMACR	alpha-methylacyl-CoA racemase	0.4286
55626	AMBRA1	Autophagy And Beclin 1 Regulator 1	0.749
84883	AMID	apoptosis-inducing factor (AIF)-like mitochondrion-associated inducer of death	-0.8906
57463	AMIGO1	adhesion molecule with Ig-like domain 1	1.1121
272	AMPD3	adenosine monophosphate deaminase (isoform E)	0.5618
51321	AMZ2	Archaelysin Family Metallopeptidase 2	-0.4578
201283	AMZ2P1	Archaelysin Family Metallopeptidase 2 Pseudogene 1	-0.5506
201283	AMZ2P1	Archaelysin Family Metallopeptidase 2 Pseudogene 1	1.5467
64682|400966	ANAPC1|RGPD1	anaphase promoting complex subunit 1|RANBP2-like and GRIP domain containing 1	0.8698
10393	ANAPC10	anaphase promoting complex subunit 10	-0.5103
29882	ANAPC2	anaphase promoting complex subunit 2	1.7863
29945	ANAPC4	anaphase promoting complex subunit 4	-0.4844
51434	ANAPC7	anaphase promoting complex subunit 7	1.4675
9068	ANGPTL1	angiopoietin-like 1	-1.4578
404734|54882	ANKHD1-EIF4EBP3|ANKHD1	ANKHD1-EIF4EBP3 Readthrough|ankyrin repeat and KH domain containing 1	-0.7277
57037	ANKMY2	ankyrin repeat and MYND domain containing 2	-0.4016
29123	ANKRD11	ankyrin repeat domain 11	-0.5645
23189	ANKRD15	ankyrin repeat domain 15	1.0895
84079	ANKRD27	ankyrin repeat domain 27 (VPS9 domain)	0.9519
23243	ANKRD28	ankyrin repeat domain 28	-0.7258
256006	ANKRD31	ankyrin repeat domain 31	2.6458
163782	ANKRD38	ankyrin repeat domain 38	-2.2161
157567	ANKRD46	ankyrin repeat domain 46	-0.5337
54851	ANKRD49	ankyrin repeat domain 49	-0.531
93550	ANUBL1	AN1, ubiquitin-like, homolog (Xenopus laevis)	1.2242
305|302	ANXA2P3|ANXA2	annexin A2 pseudogene 3|annexin A2	-0.5752
307	ANXA4	annexin A4	-0.7882
8943	AP3D1	adaptor-related protein complex 3, delta 1 subunit	-0.4112
11154	AP4S1	adaptor-related protein complex 4, sigma 1 subunit	0.9269
55745	AP5M1	Adaptor Related Protein Complex 5 Subunit Mu 1	-0.7016
10307	APBB3	amyloid beta (A4) precursor protein-binding, family B, member 3	1.0425
51074	APIP	APAF1 interacting protein	-0.6046
79135	APOO	Apolipoprotein O	-0.9402
55198	APPL2	Adaptor Protein, Phosphotyrosine Interacting With PH Domain And Leucine Zipper 2	2.0327
23047	APRIN	androgen-induced proliferation inhibitor	-0.4876
54840	APTX	aprataxin	-0.4964
54840	APTX	aprataxin	0.4376
9870	AREL1	Apoptosis Resistant E3 Ubiquitin Protein Ligase 1	0.4171
27236	ARFIP1	ADP-ribosylation factor interacting protein 1 (arfaptin 1)	1.1935
10139	ARFRP1	ADP-ribosylation factor related protein 1	-1.1463
94134	ARHGAP12	Rho GTPase activating protein 12	0.9675
84986	ARHGAP19	Rho GTPase activating protein 19	2.0826
57636	ARHGAP23	Rho GTPase activating protein 23	-1.7961
397	ARHGDIB	Rho GDP dissociation inhibitor (GDI) beta	0.474
9826	ARHGEF11	Rho guanine nucleotide exchange factor (GEF) 11	1.5182
23370	ARHGEF18	rho/rac guanine nucleotide exchange factor (GEF) 18	-0.6527
57492	ARID1B	AT rich interactive domain 1B (SWI1-like)	0.9382
200894	ARL13B	ADP-ribosylation factor-like 13B	0.9705
120534	ARL14EP	ADP Ribosylation Factor Like GTPase 14 Effector Protein	0.526
10124	ARL4A	ADP-ribosylation factor-like 4A	-1.6234
10550	ARL6IP5	ADP-ribosylation-like factor 6 interacting protein 5	-0.972
151188	ARL6IP6	ADP-ribosylation-like factor 6 interacting protein 6	1.4199
54470	ARMCX6	armadillo repeat containing, X-linked 6	-0.6996
406	ARNTL	aryl hydrocarbon receptor nuclear translocator-like	-0.7985
10109	ARPC2	actin related protein 2/3 complex, subunit 2, 34kDa	-1.1781
348110	ARPIN	Actin Related Protein 2/3 Complex Inhibito	-1.1864
85026	ARRDC1-AS1	ARRDC1 Antisense RNA 1	-0.494
79754	ASB13	ankyrin repeat and SOCS box-containing 13	1.4016
140459	ASB6	ankyrin repeat and SOCS box-containing 6	1.5243
10973	ASCC3	activating signal cointegrator 1 complex subunit 3	-0.6602
10973	ASCC3	activating signal cointegrator 1 complex subunit 3	1.2471
440	ASNS	asparagine synthetase	-0.8561
374569	ASPG	Asparaginase	2.7342
444	ASPH	aspartate beta-hydroxylase	1.8865
445	ASS	argininosuccinate synthetase	-0.8107
28990	ASTE1	asteroid homolog 1 (Drosophila)	-1.039
83858	ATAD3B	ATPase family, AAA domain containing 3B	1.4549
11101	ATE1	arginyltransferase 1	0.9265
1386	ATF2	activating transcription factor 2	2.0157
89849	ATG16L2	ATG16 autophagy related 16-like 2 (S. cerevisiae)	0.8298
80162	ATHL1	ATH1, acid trehalase-like 1 (yeast)	-1.8122
472	ATM	ataxia telangiectasia mutated (includes complementation groups A, C and D)	1.224
84913	ATOH8	atonal homolog 8 (Drosophila)	-0.852
475	ATOX1	ATX1 antioxidant protein 1 homolog (yeast)	0.9009
57194	ATP10A	ATPase, Class V, type 10A	-0.7941
57205	ATP10D	ATPase, Class V, type 10D	-0.5053
23400	ATP13A2	ATPase type 13A2	-0.8578
91419	ATP23	ATP23 Metallopeptidase And ATP Synthase Assembly Factor Homolog	-0.4221
488	ATP2A2	ATPase, Ca++ transporting, cardiac muscle, slow twitch 2	2.1045
495	ATP4A	ATPase, H+/K+ exchanging, alpha polypeptide	0.9469
515	ATP5F1	ATP synthase, H+ transporting, mitochondrial F0 complex, subunit b, isoform 1	-0.7001
10476	ATP5H	ATP synthase, H+ transporting, mitochondrial F0 complex, subunit d	-0.8072
9556	ATP5MPL	ATP Synthase Membrane Subunit 6.8PL	-0.5958
539	ATP5O	ATP synthase, H+ transporting, mitochondrial F1 complex, O subunit (oligomycin sensitivity conferring protein)	-0.3724
27109	ATP5S	ATP synthase, H+ transporting, mitochondrial F0 complex, subunit s (factor B)	-1.5889
401431	ATP6V0E2-AS1	ATP6V0E2 Antisense RNA 1	1.6833
529	ATP6V1E1	ATPase, H+ transporting, lysosomal 31kDa, V1 subunit E isoform 1	-0.4495
538	ATP7A	ATPase, Cu++ transporting, alpha polypeptide (Menkes syndrome)	0.6663
10396	ATP8A1	ATPase, aminophospholipid transporter (APLT), Class I, type 8A, member 1	0.7619
64756	ATPAF1	ATP synthase mitochondrial F1 complex assembly factor 1	0.2892
91647	ATPAF2	ATP synthase mitochondrial F1 complex assembly factor 2	0.5608
93974	ATPIF1	ATPase inhibitory factor 1	-0.7956
222255|57485	ATXN7L4|ATXN7L1	ataxin 7-like 4|ataxin 7-like 1	1.3008
26053	AUTS2	autism susceptibility candidate 2	-0.6415
51582	AZIN1	antizyme inhibitor 1	0.8887
148789	B3GALNT2	UDP-GalNAc:betaGlcNAc beta 1,3-galactosaminyltransferase, polypeptide 2	-1.2076
8706	B3GALT3	UDP-Gal:betaGlcNAc beta 1,3-galactosyltransferase, polypeptide 3	1.2325
26229|23193	B3GAT3|GANAB	beta-1,3-glucuronyltransferase 3 (glucuronosyltransferase I)|glucosidase, alpha; neutral AB	-2.9005
2583	B4GALNT1	beta-1,4-N-acetyl-galactosaminyl transferase 1	-1.5536
2683	B4GALT1	UDP-Gal:betaGlcNAc beta 1,4- galactosyltransferase, polypeptide 1	-0.864
572	BAD	BCL2-antagonist of cell death	0.8066
9529	BAG5	BCL2-associated athanogene 5	-0.5979
578	BAK1	BCL2-antagonist/killer 1	-2.411
7920	BAT5	HLA-B associated transcript 5	0.6784
581	BAX	BCL2-associated X protein	0.5673
8412	BCAR3	breast cancer anti-estrogen resistance 3	-0.4548
53335	BCL11A	B-cell CLL/lymphoma 11A (zinc finger protein)	-1.234
83596	BCL2L12	BCL2-like 12 (proline rich)	-1.2128
9774	BCLAF1	BCL2-associated transcription factor 1	-0.7762
51283	BFAR	bifunctional apoptosis regulator	0.7655
128408	BHLHB4	basic helix-loop-helix domain containing, class B, 4	-2.4461
27319	BHLHB5	basic helix-loop-helix domain containing, class B, 5	-2.5003
331	BIRC4	baculoviral IAP repeat-containing 4	-0.3689
414899	BLID	BH3-Like Motif Containing, Cell Death Inducer	2.5143
645	BLVRB	biliverdin reductase B (flavin reductase (NADPH))	-0.466
669	BPGM	2,3-bisphosphoglycerate mutase	-0.7872
8315	BRAP	BRCA1 associated protein	1.3845
79184	BRCC3	BRCA1/BRCA2-containing complex, subunit 3	1.9923
23774	BRD1	bromodomain containing 1	0.7737
266655	BRD3OS	BRD3 Opposite Strand	-1.9766
23629	BRD7P3	Bromodomain Containing 7 Pseudogene 3	1.7098
65980	BRD9	bromodomain containing 9	0.8399
2972	BRF1	BRF1 homolog, subunit of RNA polymerase III transcription initiation factor IIIB (S. cerevisiae)	-1.1441
25874	BRP44	brain protein 44	-1.1112
11120	BTN2A1	butyrophilin, subfamily 2, member A1	-0.3417
10385	BTN2A2	butyrophilin, subfamily 2, member A2	2.6272
56244	BTNL2	butyrophilin-like 2 (MHC class II associated)	-1.5138
55299	BXDC2	brix domain containing 2	-0.5282
9256	BZRAP1	benzodiazapine receptor (peripheral) associated protein 1	1.6794
119710	C11orf74	Chromosome 11 Open Reading Frame 74	-1.2356
64897	C12orf43	Chromosome 12 Open Reading Frame 43	-0.6278
121053	C12orf45	Chromosome 12 Open Reading Frame 45	-0.4255
123207	C15orf40	chromosome 15 open reading frame 40	-0.4258
84529	C15orf41	chromosome 15 open reading frame 41	-0.982
65259	C16orf28	chromosome 16 open reading frame 28	-0.6926
123775	C16orf46	chromosome 16 open reading frame 46	1.0729
29035	C16orf72	Chromosome 16 Open Reading Frame 72	0.7414
64149	C17orf75	Chromosome 17 Open Reading Frame 75	-0.5275
84322	C18orf12	chromosome 18 open reading frame 12	-3.8239
148223	C19orf25	chromosome 19 open reading frame 25	-1.8584
64073	C19orf33	chromosome 19 open reading frame 33	1.6455
128346	C1orf162	chromosome 1 open reading frame 162	-0.3667
84886	C1orf198	Chromosome 1 Open Reading Frame 198	0.9577
79078	C1orf50	chromosome 1 open reading frame 50	-0.9589
65981	C1QDC1	C1q domain containing 1	-0.4938
114900	C1QTNF4	C1q and tumor necrosis factor related protein 4	-1.5352
400831	C20orf202	Chromosome 20 Open Reading Frame 202	3.876
114035	C21orf81	chromosome 21 open reading frame 81	1.6602
26005	C2CD3	C2 Calcium Dependent Domain Containing 3	0.3784
54980	C2orf42	Chromosome 2 Open Reading Frame 42	-0.825
130355	C2orf76	Chromosome 2 Open Reading Frame 76	-0.5824
51161	C3orf18	chromosome 3 open reading frame 18	-0.6645
55322	C5orf22	Chromosome 5 Open Reading Frame 22	0.7925
29113	C6orf15	chromosome 6 open reading frame 15	-3.3185
57827	C6orf47	chromosome 6 open reading frame 47	-1.3657
50854	C6orf48	chromosome 6 open reading frame 48	-0.5764
730	C7	complement component 7	-0.7235
402573	C7orf61	Chromosome 7 Open Reading Frame 61	-2.3167
65265	C8orf33	chromosome 8 open reading frame 33	0.7211
401563	C9orf139	Chromosome 9 Open Reading Frame 139	-1.6892
84267	C9orf64	chromosome 9 open reading frame 64	0.8377
203228	C9orf72	chromosome 9 open reading frame 72	1.4474
57685	CACHD1	cache domain containing 1	-0.6154
793	CALB1	calbindin 1, 28kDa	1.5198
10241	CALCOCO2	Calcium Binding And Coiled-Coil Domain 2	-0.7946
91860	CALML4	calmodulin-like 4	-0.7966
818	CAMK2G	calcium/calmodulin-dependent protein kinase (CaM kinase) II gamma	-0.49
55450	CAMK2N1	calcium/calmodulin-dependent protein kinase II inhibitor 1	-1.4853
819	CAMLG	calcium modulating ligand	-0.6562
23125	CAMTA2	calmodulin binding transcription activator 2	2.1602
147968	CAPN12	calpain 12	-0.9504
824	CAPN2	calpain 2, (m/II) large subunit	-0.9544
440068	CARD17	Caspase Recruitment Domain Family Member 17	1.3531
146206	CARMIL2	Capping Protein Regulator And Myosin 1 Linker 2	-1.4982
64921	CASD1	CAS1 Domain Containing 1	2.455
57513	CASKIN2	CASK interacting protein 2	-0.552
834	CASP1	caspase 1, apoptosis-related cysteine peptidase (interleukin 1, beta, convertase)	-0.6972
197350	CASP16P	Caspase 16, Pseudogene	1.9032
837	CASP4	caspase 4, apoptosis-related cysteine peptidase	-0.4912
840	CASP7	caspase 7, apoptosis-related cysteine peptidase	0.6876
857	CAV1	caveolin 1, caveolae protein, 22kDa	-0.9498
10367	CBARA1	calcium binding atopy-related autoantigen 1	0.4148
84869	CBR4	Carbonyl Reductase 4	-1.813
220869|150472|445571|55871|389760	CBWD5|CBWD2|CBWD3|CBWD1|RP11-460E7.3	COBW domain containing 5|COBW domain containing 2|COBW domain containing 3|COBW domain containing 1	-0.294
10951	CBX1	chromobox homolog 1 (HP1 beta homolog Drosophila )	-0.5336
23492	CBX7	chromobox homolog 7	0.9274
150275|642	CCDC117|BLMH	Coiled-Coil Domain Containing 117|Bleomycin hydrolase	2.2135
79635	CCDC121	Coiled-Coil Domain Containing 121	-1.0032
81576	CCDC130	Coiled-Coil Domain Containing 130	-0.6537
64753	CCDC136	Coiled-Coil Domain Containing 136	-0.6935
84865	CCDC142	Coiled-Coil Domain Containing 142	-0.711
284047	CCDC144B	Coiled-Coil Domain Containing 144B (Pseudogene)	-1.5199
91603	CCDC16	coiled-coil domain containing 16	1.256
84960	CCDC183	Coiled-Coil Domain Containing 183	1.7966
387856	CCDC184	Coiled-Coil Domain Containing 184	2.417
55088	CCDC186	Coiled-Coil Domain Containing 186	-0.9639
374969	CCDC23	coiled-coil domain containing 23	-0.6508
25901	CCDC28A	coiled-coil domain containing 28A	1.5498
90416	CCDC32	coiled-coil domain containing 32	1.9848
80125	CCDC33	coiled-coil domain containing 33	-2.8469
51134	CCDC41	coiled-coil domain containing 41	0.9495
79714	CCDC51	coiled-coil domain containing 51	-0.6774
152185	CCDC52	coiled-coil domain containing 52	-0.8543
160777	CCDC60	Coiled-Coil Domain Containing 60	1.225
90557	CCDC74A	Coiled-Coil Domain Containing 74A	1.9163
338657	CCDC84	Coiled-Coil Domain Containing 84	-0.7854
283234	CCDC88B	Coiled-Coil Domain Containing 88B	-2.293
80212	CCDC92	Coiled-Coil Domain Containing 92	0.9332
6357	CCL13	chemokine (C-C motif) ligand 13	-0.9616
6359|6358	CCL15|CCL14	chemokine (C-C motif) ligand 15|chemokine (C-C motif) ligand 14	-0.4013
10850	CCL27	chemokine (C-C motif) ligand 27	-2.2537
23582	CCNDBP1	cyclin D-type binding-protein 1	-0.5301
81669	CCNL2	cyclin L2	1.4316
9738	CCP110	Centriolar Coiled-Coil Protein 110	-1.2712
23552	CCRK	cell cycle related kinase	1.2586
22948	CCT5	chaperonin containing TCP1, subunit 5 (epsilon)	-0.5411
10693	CCT6B	chaperonin containing TCP1, subunit 6B (zeta 2)	-0.6063
9332	CD163	CD163 antigen	-1.491
4345	CD200	CD200 antigen	2.2067
23607	CD2AP	CD2-associated protein	0.868
10421	CD2BP2	CD2 antigen (cytoplasmic tail) binding protein 2	0.655
926	CD8B1	CD8 antigen, beta polypeptide 1 (p37)	-2.609
984	CDC2L1	cell division cycle 2-like 1 (PITSLRE proteins)	1.7088
390688	CDC37P1	Cell Division Cycle 37 Pseudogene 1	1.6441
51362	CDC40	cell division cycle 40 homolog (yeast)	0.8689
10602	CDC42EP3	CDC42 effector protein (Rho GTPase binding) 3	0.4861
1013	CDH15	cadherin 15, M-cadherin (myotubule)	-3.5828
1003	CDH5	cadherin 5, type 2, VE-cadherin (vascular epithelium)	-0.9196
8558	CDK10	cyclin-dependent kinase (CDC2-like) 10	-2.2294
51654	CDK5RAP1	CDK5 regulatory subunit associated protein 1	-0.2991
91368	CDKN2AIPNL	CDKN2A Interacting Protein N-Terminal Like	1.2107
150383	CDPF1	Cysteine Rich DPF Motif Domain Containing 1	1.0634
30850	CDR2L	cerebellar degeneration-related protein 2-like	-1.469
1057	CELP	carboxyl ester lipase pseudogene	-2.0422
65996	CENPBD1P1	CENPB DNA-Binding Domains Containing 1 Pseudogene 1	0.4491
57562	CEP126	Centrosomal Protein 126	1.1712
85459	CEP295	Centrosomal Protein 295	-1.349
9702	CEP57	centrosomal protein 57kDa	-0.6895
80254	CEP63	centrosomal protein 63kDa	-0.4594
387119	CEP85L	Centrosomal Protein 85 Like	0.6973
57587	CFAP97	Cilia And Flagella Associated Protein 97	0.6507
390996	CFL1P6	Cofilin 1 Pseudogene 6	1.4336
8545	CGGBP1	CGG triplet repeat binding protein 1	-0.4891
51142	CHCHD2	coiled-coil-helix-coiled-coil-helix domain containing 2	0.3715
9557	CHD1L	chromodomain helicase DNA binding protein 1-like	1.2716
1107	CHD3	chromodomain helicase DNA binding protein 3	1.1383
57680	CHD8	chromodomain helicase DNA binding protein 8	1.2258
25978	CHMP2B	chromatin modifying protein 2B	-0.6176
51510	CHMP5	chromatin modifying protein 5	-0.5561
1124	CHN2	chimerin (chimaerin) 2	1.0568
1128	CHRM1	cholinergic receptor, muscarinic 1	-0.9546
1143	CHRNB4	cholinergic receptor, nicotinic, beta polypeptide 4	-1.6879
50515	CHST11	carbohydrate (chondroitin 4) sulfotransferase 11	-1.2927
10164	CHST4	carbohydrate (N-acetylglucosamine 6-O) sulfotransferase 4	-1.9172
23563	CHST5	carbohydrate (N-acetylglucosamine 6-O) sulfotransferase 5	-1.7067
64377	CHST8	carbohydrate (N-acetylgalactosamine 4-0) sulfotransferase 8	2.2438
1147	CHUK	conserved helix-loop-helix ubiquitous kinase	0.6475
23152	CIC	capicua homolog (Drosophila)	-0.4887
63924	CIDEC	cell death-inducing DFFA-like effector c	-0.983
51550	CINP	Cyclin Dependent Kinase 2 Interacting Protein	1.3988
1153	CIRBP	cold inducible RNA binding protein	-0.4273
11113	CIT	citron (rho-interacting, serine/threonine kinase 21)	1.3042
9793	CKAP5	cytoskeleton associated protein 5	1.5576
5010	CLDN11	claudin 11 (oligodendrocyte transmembrane protein)	-1.7235
125875	CLDND2	Claudin Domain Containing 2	2.332
9976	CLEC2B	C-type lectin domain family 2, member B	-1.4823
339390	CLEC4G	C-type lectin superfamily 4, member G	-2.9911
64581	CLEC7A	C-type lectin domain family 7, member A	0.4872
9685	CLINT1	Clathrin Interactor 1	0.8747
10978	CLP1	CLP1 Gene(Protein Coding)	1.4334
1212	CLTB	clathrin, light polypeptide (Lcb)	1.8723
1215	CMA1	chymase 1, mast cell	-2.4921
56942	CMC2	C-X9-C Motif Containing 2	-0.5584
80790	CMIP	C-Maf Inducing Protein	1.105
129607	CMPK2	Cytidine/Uridine Monophosphate Kinase 2	-0.5414
84319	CMSS1	Cms1 Ribosomal Small Subunit Homolog (Yeast)	1.1116
146223	CMTM4	CKLF-like MARVEL transmembrane domain containing 4	0.5572
23070	CMTR1	Cap Methyltransferase 1	1.1971
255919	CNEP1R1	CTD Nuclear Envelope Phosphatase 1 Regulatory Subunit 1	-0.9162
84518	CNFN	cornifelin	-1.3319
1265	CNN2	calponin 2	-0.9575
55330	CNO	cappuccino homolog (mouse)	-0.504
25904	CNOT10	CCR4-NOT transcription complex, subunit 10	1.2708
25927	CNRIP1	Cannabinoid Receptor Interacting Protein 1	-0.6095
163882	CNST	Consortin, Connexin Sorting Protein	1.6619
27255	CNTN6	contactin 6	-1.4529
388753	COA6	Cytochrome C Oxidase Assembly Factor 6	-0.429
22837	COBLL1	COBL-like 1	-0.7517
83548	COG3	component of oligomeric golgi complex 3	-0.6566
25839	COG4	component of oligomeric golgi complex 4	0.6138
10466	COG5	component of oligomeric golgi complex 5	-0.6885
91522	COL23A1	collagen, type XXIII, alpha 1	-2.3391
78989	COLEC11	collectin sub-family member 11	-1.3075
150684	COMMD1	copper metabolism (Murr1) domain containing 1	0.9442
28991	COMMD5	COMM domain containing 5	-1.6773
118881	COMTD1	catechol-O-methyltransferase domain containing 1	1.2725
1315	COPB	coatomer protein complex, subunit beta	-0.3599
11316	COPE	coatomer protein complex, subunit epsilon	-1.6991
11316	COPE	coatomer protein complex, subunit epsilon	-0.8515
26958	COPG2	coatomer protein complex, subunit gamma 2	-0.9411
10987	COPS5	COP9 constitutive photomorphogenic homolog subunit 5 (Arabidopsis)	-0.6103
64708	COPS7B	COP9 constitutive photomorphogenic homolog subunit 7B (Arabidopsis)	1.3842
84274	COQ5	Coenzyme Q5, Methyltransferase	-0.4032
57175	CORO1B	coronin, actin binding protein, 1B	1.0929
1355	COX15	COX15 homolog, cytochrome c oxidase assembly protein (yeast)	1.1567
285521	COX18	COX18, Cytochrome C Oxidase Assembly Factor	0.7631
9377	COX5A	cytochrome c oxidase subunit Va	-0.6234
1337	COX6A1	cytochrome c oxidase subunit VIa polypeptide 1	-0.6858
1339	COX6A2	cytochrome c oxidase subunit VIa polypeptide 2	-0.8305
79974	CPED1	Cadherin Like And PC-Esterase Domain Containing 1	1.6148
51692	CPSF3	cleavage and polyadenylation specific factor 3, 73kDa	-1.7994
1375|1120	CPT1B|CHKB	carnitine palmitoyltransferase 1B (muscle)|choline kinase beta	1.9179
80772	CPTP	Ceramide-1-Phosphate Transfer Protein	-1.75
1382	CRABP2	cellular retinoic acid binding protein 2	1.7609
51185	CRBN	cereblon	0.8435
148327	CREB3L4	cAMP responsive element binding protein 3-like 4	-0.9479
1388|7148	CREBL1|TNXB	cAMP responsive element binding protein-like 1|tenascin XB	-2.6611
153222	CREBRF	CREB3 Regulatory Factor	1.7757
200407	CREG2	cellular repressor of E1A-stimulated genes 2	3.2215
79174	CRELD2	cysteine-rich with EGF-like domains 2	-0.4103
1397	CRIP2	cysteine-rich protein 2	-0.7602
7180|3275	CRISP2|HRMT1L1	cysteine-rich secretory protein 2|HMT1 hnRNP methyltransferase-like 1 (S. cerevisiae)	1.2264
51755	CRKRS	Cdc2-related kinase, arginine/serine-rich	2.1355
51340	CRNKL1	Crn, crooked neck-like 1 (Drosophila)	-0.5804
9696	CROCC	ciliary rootlet coiled-coil, rootletin	-1.4668
441089	CRSP8P	Mediator Complex Subunit 27 Pseudogene	1.3963
10491	CRTAP	cartilage associated protein	0.4921
51380	CSAD	cysteine sulfinic acid decarboxylase	1.3841
1439	CSF2RB	colony stimulating factor 2 receptor, beta, low-affinity (granulocyte-macrophage)	-1.7258
161635	CSNK1A1P1	Casein Kinase 1 Alpha 1 Pseudogene 1	1.2781
1457	CSNK2A1	casein kinase 2, alpha 1 polypeptide	1.386
283106	CSNK2A1P	casein kinase 2, alpha 1 polypeptide pseudogene	1.4377
1459	CSNK2A2	casein kinase 2, alpha prime polypeptide	-0.5186
1479	CSTF3	cleavage stimulation factor, 3' pre-RNA, subunit 3, 77kDa	-0.9104
10217	CTDSPL	CTD (carboxy-terminal domain, RNA polymerase II, polypeptide A) small phosphatase-like	1.0331
51496	CTDSPL2	CTD (carboxy-terminal domain, RNA polymerase II, polypeptide A) small phosphatase like 2	-0.971
1500	CTNND1	catenin (cadherin-associated protein), delta 1	-0.6259
1503	CTPS	CTP synthase	0.6373
1519	CTSO	cathepsin O	0.4313
1522	CTSZ	cathepsin Z	-1.539
10658	CUGBP1	CUG triplet repeat, RNA binding protein 1	1.0098
10658	CUGBP1	CUG triplet repeat, RNA binding protein 1	1.5149
10659	CUGBP2	CUG triplet repeat, RNA binding protein 2	-0.7512
23113	CUL9	Cullin 9	0.9867
51596	CUTA	CutA Divalent Cation Tolerance Homolog	1.1865
1523	CUTL1	cut-like 1, CCAAT displacement protein (Drosophila)	1.0965
51503	CWC15	CWC15 Spliceosome Associated Protein Homolog	-0.7083
2920|3240|3250	CXCL2|HP|HPR	chemokine (C-X-C motif) ligand 2|haptoglobin|haptoglobin-related protein	1.8915
63932	CXorf56	Chromosome X Open Reading Frame 56	1.4114
10046	CXorf6	chromosome X open reading frame 6	-1.0257
1534	CYB561	cytochrome b-561	-1.5624
11068	CYB561D2	cytochrome b-561 domain containing 2	-1.5934
26999	CYFIP2	cytoplasmic FMR1 interacting protein 2	0.9856
50626	CYHR1	cysteine/histidine-rich 1	1.0219
1558	CYP2C8	cytochrome P450, family 2, subfamily C, polypeptide 8	-1.1263
1564|1565	CYP2D7P1|CYP2D6	cytochrome P450, family 2, subfamily D, polypeptide 7 pseudogene 1|cytochrome P450, family 2, subfamily D, polypeptide 6	-2.7365
54905	CYP2W1	cytochrome P450, family 2, subfamily W, polypeptide 1	-2.2034
51302	CYP39A1	cytochrome P450, family 39, subfamily A, polypeptide 1	0.8704
260293	CYP4X1	cytochrome P450, family 4, subfamily X, polypeptide 1	-1.3046
375791	CYSRT1	Cysteine Rich Tail 1	2.731
1602	DACH1	dachshund homolog 1 (Drosophila)	-0.9312
10926	DBF4	DBF4 homolog (S. cerevisiae)	0.9872
55861	DBNDD2	Dysbindin Domain Containing 2	-0.3813
8642	DCHS1	dachsous 1 (Drosophila)	-0.7886
55208	DCUN1D2	DCN1, defective in cullin neddylation 1, domain containing 2 (S. cerevisiae)	0.9861
1653	DDX1	DEAD (Asp-Glu-Ala-Asp) box polypeptide 1	-0.5604
55794	DDX28	DEAD (Asp-Glu-Ala-Asp) box polypeptide 28	-0.6264
51428	DDX41	DEAD (Asp-Glu-Ala-Asp) box polypeptide 41	0.8677
9879	DDX46	DEAD (Asp-Glu-Ala-Asp) box polypeptide 46	0.9042
51202	DDX47	DEAD (Asp-Glu-Ala-Asp) box polypeptide 47	-0.783
11056	DDX52	DEAD (Asp-Glu-Ala-Asp) box polypeptide 52	-0.8858
10522	DEAF1	deformed epidermal autoregulatory factor 1 (Drosophila)	-0.7877
79961	DENND2D	DENN/MADD domain containing 2D	0.3579
22898	DENND3	DENN/MADD domain containing 3	-1.2257
160518	DENND5B	DENN Domain Containing 5B	1.8505
159989	DEUP1	Deuterosome Assembly Protein 1	-3.4545
1676	DFFA	DNA fragmentation factor, 45kDa, alpha polypeptide	0.7295
9993	DGCR2	DiGeorge syndrome critical region gene 2	1.7929
54487	DGCR8	DiGeorge syndrome critical region gene 8	-0.7678
54487	DGCR8	DiGeorge syndrome critical region gene 8	0.8448
80017	DGLUCY	D-Glutamate Cyclase	0.7528
1716	DGUOK	deoxyguanosine kinase	1.019
79758	DHRS12	Dehydrogenase/Reductase 12	1.3086
9249	DHRS3	dehydrogenase/reductase (SDR family) member 3	-0.4658
10901	DHRS4	dehydrogenase/reductase (SDR family) member 4	-0.6982
25979	DHRS7B	dehydrogenase/reductase (SDR family) member 7B	0.6277
22907	DHX30	DEAH (Asp-Glu-Ala-His) box polypeptide 30	0.5568
60625	DHX35	DEAH (Asp-Glu-Ala-His) box polypeptide 35	0.9118
57647	DHX37	DEAH (Asp-Glu-Ala-His) box polypeptide 37	-0.5776
79665	DHX40	DEAH (Asp-Glu-Ala-His) box polypeptide 40	2.6116
11083	DIDO1	death inducer-obliterator 1	0.9092
11083	DIDO1	death inducer-obliterator 1	2.7922
1734	DIO2	deiodinase, iodothyronine, type II	1.7304
9077	DIRAS3	DIRAS family, GTP-binding RAS-like 3	1.7877
84925	DIRC2	disrupted in renal carcinoma 2	-0.5361
283846|23117|388221|440345	DKFZp547E087|NPIPB3|LOC388221|NPIPB4	null|Nuclear Pore Complex Interacting Protein Family Member|Null|Nuclear Pore Complex Interacting Protein Family Member B4	1.4019
27120	DKKL1	dickkopf-like 1 (soggy)	-3.4251
1740	DLG2	discs, large homolog 2, chapsyn-110 (Drosophila)	-1.0361
1741	DLG3	discs, large homolog 3 (neuroendocrine-dlg, Drosophila)	-1.2121
22839	DLGAP4	discs, large (Drosophila) homolog-associated protein 4	0.7187
55101	DMAC2	Distal Membrane Arm Assembly Complex 2	0.689
127343	DMBX1	diencephalon/mesencephalon homeobox 1	1.4191
1762	DMWD	dystrophia myotonica-containing WD repeat motif	1.0929
55567	DNAH3	dynein, axonemal, heavy polypeptide 3	-2.7725
9093	DNAJA3	DnaJ (Hsp40) homolog, subfamily A, member 3	-0.9915
3337	DNAJB1	DnaJ (Hsp40) homolog, subfamily B, member 1	2.4934
54788	DNAJB12	DnaJ (Hsp40) homolog, subfamily B, member 12	-0.3684
552891|2790	DNAJC25-GNG10|GNG10	DNAJC25-GNG10 Readthrough|Guanine nucleotide binding protein (G protein), gamma 10	-0.7218
3338	DNAJC4	DnaJ (Hsp40) homolog, subfamily C, member 4	0.6144
23234	DNAJC9	DnaJ (Hsp40) homolog, subfamily C, member 9	1.7588
10126	DNAL4	dynein, axonemal, light polypeptide 4	-0.6099
1774	DNASE1L1	deoxyribonuclease I-like 1	-0.8104
1776	DNASE1L3	deoxyribonuclease I-like 3	-1.188
1793	DOCK1	dedicator of cytokinesis 1	1.8486
139818	DOCK11	dedicator of cytokinesis 11	-0.8321
1795	DOCK3	dedicator of cytokinesis 3	0.9211
57572	DOCK6	dedicator of cytokinesis 6	1.521
1801|124641	DPH1|OVCA2	DPH1 homolog (S. cerevisiae)	-0.7647
57628	DPP10	dipeptidylpeptidase 10	2.8167
54878	DPP8	dipeptidylpeptidase 8	-0.4191
23333	DPY19L1	dpy-19-like 1 (C. elegans)	1.1524
1810	DR1	down-regulator of transcription 1, TBP-binding (negative cofactor 2)	0.839
1813	DRD2	dopamine receptor D2	-1.2238
1823	DSC1	desmocollin 1	-2.3567
10231	DSCR1L1	Down syndrome critical region gene 1-like 1	-1.299
667	DST	dystonin	2.0273
11034	DSTN	destrin (actin depolymerizing factor)	-0.6694
1837	DTNA	dystrobrevin, alpha	-2.0591
1841	DTYMK	deoxythymidylate kinase (thymidylate kinase)	-0.4426
56931	DUS3L	dihydrouridine synthase 3-like (S. cerevisiae)	1.0016
11072	DUSP14	dual specificity phosphatase 14	-0.7132
1855	DVL1	dishevelled, dsh homolog 1 (Drosophila)	-0.46
8445	DYRK2	dual-specificity tyrosine-(Y)-phosphorylation regulated kinase 2	1.0646
1871	E2F3	E2F transcription factor 3	1.109
57593	EBF4	Early B Cell Factor 4	1.3033
1893	ECM1	extracellular matrix protein 1	0.9329
1894	ECT2	epithelial cell transforming sequence 2 oncogene	-0.9826
1896	EDA	ectodysplasin A	1.4681
1910	EDNRB	endothelin receptor type B	1.0473
2202	EFEMP1	EGF-containing fibulin-like extracellular matrix protein 1	-1.0227
286097	EFHA2	EF-hand domain family, member A2	1.0264
1944	EFNA3	ephrin-A3	-0.6891
9343	EFTUD2	elongation factor Tu GTP binding domain containing 2	0.556
133584	EGFLAM	EGF Like, Fibronectin Type III And Laminin G Domains	-2.8803
133584	EGFLAM	EGF Like, Fibronectin Type III And Laminin G Domains	-1.7514
1956	EGFR	epidermal growth factor receptor (erythroblastic leukemia viral (v-erb-b) oncogene homolog, avian)	0.4889
30845	EHD3	EH-domain containing 3	-0.7438
30844	EHD4	EH-domain containing 4	1.4213
83939	EIF2A	Eukaryotic Translation Initiation Factor 2A	-0.6245
5610	EIF2AK2	eukaryotic translation initiation factor 2-alpha kinase 2	0.8045
8892	EIF2B2	eukaryotic translation initiation factor 2B, subunit 2 beta, 39kDa	-0.6494
8893	EIF2B5	eukaryotic translation initiation factor 2B, subunit 5 epsilon, 82kDa	0.9847
26523	EIF2C1	eukaryotic translation initiation factor 2C, 1	1.2955
192669	EIF2C3	eukaryotic translation initiation factor 2C, 3	-0.6919
8894	EIF2S2	eukaryotic translation initiation factor 2, subunit 2 beta, 38kDa	1.2947
1968	EIF2S3	eukaryotic translation initiation factor 2, subunit 3 gamma, 52kDa	1.3271
340947	EIF3LP3	Eukaryotic Translation Initiation Factor 3 Subunit L Pseudogene 3	1.1863
8669	EIF3S1	eukaryotic translation initiation factor 3, subunit 1 alpha, 35kDa	-0.9659
8665	EIF3S5	eukaryotic translation initiation factor 3, subunit 5 epsilon, 47kDa	0.9358
1977	EIF4E	eukaryotic translation initiation factor 4E	0.7751
1979	EIF4EBP2	eukaryotic translation initiation factor 4E binding protein 2	-0.7199
56478	EIF4ENIF1	eukaryotic translation initiation factor 4E nuclear import factor 1	0.517
1995	ELAVL3	ELAV (embryonic lethal, abnormal vision, Drosophila)-like 3 (Hu antigen C)	-1.9558
1997	ELF1	E74-like factor 1 (ets domain transcription factor)	0.9585
1998	ELF2	E74-like factor 2 (ets domain transcription factor)	0.4335
91748	ELMSAN1	ELM2 And Myb/SANT Domain Containing 1	-2.2682
79071	ELOVL6	ELOVL family member 6, elongation of long chain fatty acids (FEN1/Elo2, SUR4/Elo3-like, yeast)	-1.3651
26610	ELP4	elongation protein 4 homolog (S. cerevisiae)	0.9916
51705	EMCN	Endomucin	-0.7382
2010	EMD	emerin (Emery-Dreifuss muscular dystrophy)	-1.3359
10436	EMG1	EMG1, N1-Specific Pseudouridine Methyltransferase	0.7766
56946	EMSY	EMSY, BRCA2 Interacting Transcriptional Repressor	0.4749
8507	ENC1	ectodermal-neural cortex (with BTB-like domain)	0.7973
84080	ENKD1	Enkurin Domain Containing 1	0.6306
2023	ENO1	enolase 1, (alpha)	-0.7832
2027	ENO3	enolase 3 (beta, muscle)	2.5008
58478	ENOPH1	Enolase-Phosphatase 1	-0.4197
2028	ENPEP	glutamyl aminopeptidase (aminopeptidase A)	0.772
114915	EPB41L4A-AS1	EPB41L4A Antisense RNA 1	-0.6007
54749	EPDR1	ependymin related protein 1 (zebrafish)	0.4038
2054	EPIM	epimorphin	1.8237
58513	EPS15L1	epidermal growth factor receptor pathway substrate 15-like 1	0.6682
57222	ERGIC1	Endoplasmic Reticulum-Golgi Intermediate Compartment 1	1.3349
112479	ERI2	ERI1 Exoribonuclease Family Member 2	1.3564
157697	ERICH1	glutamate-rich 1	-0.967
9700	ESPL1	extra spindle poles like 1 (S. cerevisiae)	-1.3814
2099	ESR1	estrogen receptor 1	-0.6011
55218	EXD2	Exonuclease 3'-5' Domain Containing 2	0.6125
55770	EXOC2	exocyst complex component 2	1.3499
149371	EXOC8	exocyst complex component 8	1.7176
23404	EXOSC2	exosome component 2	0.8436
23016	EXOSC7	exosome component 7	-0.4253
2152	F3	coagulation factor III (thromboplastin, tissue factor)	-0.9661
2157	F8	coagulation factor VIII, procoagulant component (hemophilia A)	-0.4397
8263	F8A1	coagulation factor VIII-associated (intronic transcript) 1	-0.3531
2166	FAAH	fatty acid amide hydrolase	1.1105
11124	FAF1	Fas (TNFRSF6) associated factor 1	0.559
2184	FAH	fumarylacetoacetate hydrolase (fumarylacetoacetase)	1.0474
151313	FAHD2B	Fumarylacetoacetate Hydrolase Domain Containing 2B	1.5501
55179	FAIM	Fas apoptotic inhibitory molecule	-0.9911
84548	FAM11A	family with sequence similarity 11, member A	1.0021
23196	FAM120A	Family With Sequence Similarity 120A	1.3005
83982	FAM14A	family with sequence similarity 14, member A	0.7702
65990	FAM173A	Family With Sequence Similarity 173 Member A	1.4193
134145	FAM173B	Family With Sequence Similarity 173 Member B	0.9678
51252	FAM178B	Family With Sequence Similarity 178 Member B	1.0213
220382	FAM181B	Family With Sequence Similarity 181 Member B	2.088
201158	FAM18B2	family with sequence similarity 18, member B2	1.4276
80011	FAM192A	Family With Sequence Similarity 192 Member A	-0.7012
63877	FAM204A	Family With Sequence Similarity 204 Member A	-0.6372
29902	FAM216A	Family With Sequence Similarity 216 Member A	1.6621
57184	FAM219B	Family With Sequence Similarity 219 Member B	1.4862
55731	FAM222B	Family With Sequence Similarity 222 Member B	-0.5884
439989|283008|399788|439986|54754|439995	FAM22E|FAM22A|FAM22B|FAM22C|FAM22F|FAM22D	family with sequence similarity 22, member E|family with sequence similarity 22, member A|family with sequence similarity 22, member B|family with sequence similarity 22, member C|family with sequence similarity 22, member F|family with sequence similarity 22, member D	-1.1783
26080	FAM230C	Family With Sequence Similarity 230 Member C	-1.4508
54801	FAM29A	family with sequence similarity 29, member A	-0.8336
54537|439965	FAM35A|RP11-38L15.1	family with sequence similarity 35, member A	2.0934
9780	FAM38A	family with sequence similarity 38, member A	0.6396
60343	FAM3A	family with sequence similarity 3, member A	0.8723
26240	FAM50B	family with sequence similarity 50, member B	0.4795
9679	FAM53B	family with sequence similarity 53, member B	-0.7019
92002	FAM58A	family with sequence similarity 58, member A	0.4426
58516	FAM60A	family with sequence similarity 60, member A	0.6498
149986	FAM61B	family with sequence similarity 61, member B	0.7895
23344	FAM62A	family with sequence similarity 62 (C2 domain containing), member A	0.4401
143684	FAM76B	family with sequence similarity 76, member B	1.605
55177	FAM82C	family with sequence similarity 82, member C	-0.5658
151354	FAM84A	family with sequence similarity 84, member A	1.9892
387745	FAM86GP	Family With Sequence Similarity 86 Member G, Pseudogene	0.9347
51439	FAM8A1	family with sequence similarity 8, member A1	-0.6564
92565	FANK1	fibronectin type III and ankyrin repeat domains 1	0.8449
9855	FARP2	FERM, RhoGEF and pleckstrin domain protein 2	-1.2132
10056	FARSLB	phenylalanine-tRNA synthetase-like, beta subunit	-1.3663
10922	FASTK	Fas-activated serine/threonine kinase	-1.9842
79072	FASTKD3	FAST Kinase Domains 3	-0.5997
60493	FASTKD5	FAST Kinase Domains 5	-1.1021
2195	FAT	FAT tumor suppressor homolog 1 (Drosophila)	1.8614
54850	FBXL12	F-box and leucine-rich repeat protein 12	-0.6946
26273	FBXO3	F-box protein 3	1.6829
79791	FBXO31	F-box protein 31	-0.7598
254170	FBXO33	F-box protein 33	-0.5293
55030	FBXO34	F-box protein 34	-0.4319
10517	FBXW10	F-box and WD-40 domain protein 10	1.0327
9103|2212	FCGR2C|FCGR2A	Fc fragment of IgG, low affinity IIa, receptor (CD32)	0.9301
2218	FCMD	Fukuyama type congenital muscular dystrophy (fukutin)	-0.8075
26509	FER1L3	fer-1-like 3, myoferlin (C. elegans)	-0.8355
221472	FGD2	FYVE, RhoGEF and PH domain containing 2	-2.0399
121512	FGD4	FYVE, RhoGEF and PH domain containing 4	-1.1079
9965	FGF19	fibroblast growth factor 19	-1.5054
27006	FGF22	fibroblast growth factor 22	2.7789
2253	FGF8	fibroblast growth factor 8 (androgen-induced)	-4.0457
2260	FGFR1	fibroblast growth factor receptor 1 (fms-related tyrosine kinase 2, Pfeiffer syndrome)	0.925
10875	FGL2	fibrinogen-like 2	-1.198
80206	FHOD3	formin homology 2 domain containing 3	-0.7969
11153	FICD	FIC Domain Containing	-0.8706
24147	FJX1	four jointed box 1 (Drosophila)	1.2374
441410	FKBP4P7	FK506 Binding Protein 4 Pseudogene 7	2.1946
360132|11328	FKBP9L|FKBP9	FK506 binding protein 9-like|FK506 binding protein 9, 63 kDa	-0.874
80093|199990	FLJ14100|FAAP20	Null|FA Core Complex Associated Protein 20	-1.7986
79984	FLJ21736	null	0.7533
196515	FLJ30092	null	1.278
441140	FLJ45422	null	2.5787
2316	FLNA	filamin A, alpha (actin binding protein 280)	0.8969
10211	FLOT1	flotillin 1	1.2524
79672	FN3KRP	Fructosamine 3 Kinase Related Protein	-0.3652
23048	FNBP1	formin binding protein 1	-0.4878
123811	FOPNL	FGFR1OP N-Terminal Like	1.103
2354	FOSB	FBJ murine osteosarcoma viral oncogene homolog B	-1.0474
2297	FOXD1	forkhead box D1	1.8161
55810	FOXJ2	forkhead box J2	-1.1262
50943	FOXP3	forkhead box P3	-1.0349
2475	FRAP1	FK506 binding protein 12-rapamycin associated protein 1	1.7517
79981	FRMD1	FERM domain containing 1	-1.2395
257019	FRMD3	FERM domain containing 3	-1.0463
257019	FRMD3	FERM domain containing 3	1.9274
122786	FRMD6	FERM domain containing 6	1.5011
2487	FRZB	frizzled-related protein	1.5196
2512	FTL	ferritin, light polypeptide	-0.4896
64400	FTS	fused toes homolog (mouse)	1.1032
2519	FUCA2	fucosidase, alpha-L- 2, plasma	-0.647
10772	FUSIP1	FUS interacting protein (serine/arginine-rich) 1	-0.4478
170384	FUT11	fucosyltransferase 11 (alpha (1,3) fucosyltransferase)	0.6002
8087	FXR1	fragile X mental retardation, autosomal homolog 1	-0.7705
8087	FXR1	fragile X mental retardation, autosomal homolog 1	1.1232
53822	FXYD7	FXYD domain containing ion transport regulator 7	-2.6353
79443	FYCO1	FYVE and coiled-coil domain containing 1	0.4425
7976	FZD3	frizzled homolog 3 (Drosophila)	0.9042
8323	FZD6	frizzled homolog 6 (Drosophila)	2.0614
8325	FZD8	frizzled homolog 8 (Drosophila)	1.8292
2548	GAA	glucosidase, alpha; acid (Pompe disease, glycogen storage disease type II)	1.5481
9846	GAB2	GRB2-associated binding protein 2	0.8843
2550	GABBR1	gamma-aminobutyric acid (GABA) B receptor, 1	0.6006
126626	GABPB2	GA Binding Protein Transcription Factor Subunit Beta 2	1.3623
55879	GABRQ	gamma-aminobutyric acid (GABA) receptor, theta	-2.7027
2590	GALNT2	UDP-N-acetyl-alpha-D-galactosamine:polypeptide N-acetylgalactosaminyltransferase 2 (GalNAc-T2)	-0.5423
2593	GAMT	guanidinoacetate N-methyltransferase	0.898
60674	GAS5	growth arrest-specific 5	-0.6376
283459	GATC	Glutamyl-TRNA Amidotransferase Subunit C	-0.6208
2632	GBE1	glucan (1,4-alpha-), branching enzyme 1 (glycogen branching enzyme, Andersen disease, glycogen storage disease type IV)	2.5541
6936	GCFC2	GC-Rich Sequence DNA-Binding Factor 2	0.7879
145781	GCOM1	GRINL1A Complex Locus 1	2.2276
339970	GCOM2	GRINL1B Complex Locus 2 (Pseudogene)	1.9945
78997	GDAP1L1	ganglioside-induced differentiation-associated protein 1-like 1	2.0457
54834	GDAP2	ganglioside induced differentiation associated protein 2	-0.6534
2657|10715	GDF1|LASS1	growth differentiation factor 1|LAG1 longevity assurance homolog 1 (S. cerevisiae)	-2.5277
9518	GDF15	growth differentiation factor 15	-0.6889
79833	GEMIN6	gem (nuclear organelle) associated protein 6	-0.6189
84340	GFM2	G elongation factor, mitochondrial 2	1.1614
9945	GFPT2	glutamine-fructose-6-phosphate transaminase 2	-1.0017
79017	GGCT	Gamma-Glutamylcyclotransferase	-0.4617
9453	GGPS1	geranylgeranyl diphosphate synthase 1	-0.3637
84514	GHDC	GH3 Domain Containing	1.2673
54994	GID8	GID Complex Subunit 8 Homolog	1.634
168537	GIMAP7	GTPase, IMAP family member 7	1.6624
116254	GINM1	Glycoprotein Integral Membrane 1	0.418
9815	GIT2	G protein-coupled receptor kinase interactor 2	0.3078
80318	GKAP1	G kinase anchoring protein 1	0.9575
2720	GLB1	galactosidase, beta 1	1.1162
11010	GLIPR1	GLI pathogenesis-related 1 (glioma)	0.7498
27165	GLS2	glutaminase 2 (liver, mitochondrial)	-1.4532
79709	GLT25D1	glycosyltransferase 25 domain containing 1	-0.5917
23127	GLT25D2	glycosyltransferase 25 domain containing 2	-0.7459
388323	GLTPD2	Glycolipid Transfer Protein Domain Containing 2	-1.582
132158	GLYCTK	Glycerate Kinase	-0.8056
2760	GM2A	GM2 ganglioside activator	-0.5632
64395	GMCL1	Germ Cell-Less, Spermatogenesis Associated 1	2.0045
26205	GMEB2	glucocorticoid modulatory element binding protein 2	-2.5347
2764	GMFB	glia maturation factor, beta	-0.537
2768	GNA12	guanine nucleotide binding protein (G protein) alpha 12	1.4018
2781	GNAZ	guanine nucleotide binding protein (G protein), alpha z polypeptide	-0.7279
2784	GNB3	guanine nucleotide binding protein (G protein), beta polypeptide 3	-1.6652
51764	GNG13	guanine nucleotide binding protein (G protein), gamma 13	-1.6279
80060	GNL3LP1	G Protein Nucleolar 3 Like Pseudogene 1	-1.8862
8443	GNPAT	glyceronephosphate O-acyltransferase	-0.7215
132789	GNPDA2	glucosamine-6-phosphate deaminase 2	1.0747
255180	GOLGA2P11	GOLGA2 Pseudogene 11	1.817
2802	GOLGA3	golgi autoantigen, golgin subfamily a, 3	1.092
51125	GOLGA7	golgi autoantigen, golgin subfamily a, 7	-0.5402
54856	GON4	gon-4 homolog (C.elegans)	1.9084
84520	GON7	GON7, KEOPS Complex Subunit	1.2397
57120|6098	GOPC|ROS1	golgi associated PDZ and coiled-coil motif containing|v-ros UR2 sarcoma virus oncogene homolog 1 (avian)	1.508
55094	GPATC1	G patch domain containing 1	0.6423
55105	GPATC2	G patch domain containing 2	-1.6516
60313	GPBP1L1	GC-rich promoter binding protein 1-like 1	2.2151
27238	GPKOW	G patch domain and KOW motifs	0.7065
166647	GPR125	G protein-coupled receptor 125	1.6434
80045	GPR157	G protein-coupled receptor 157	-0.715
27239	GPR162	G protein-coupled receptor 162	-2.0327
54328	GPR173	G-protein coupled receptor 173	-1.3252
2847	GPR24	G protein-coupled receptor 24	0.9805
11250	GPR45	G protein-coupled receptor 45	-1.5455
2830	GPR6	G protein-coupled receptor 6	-2.5884
2831	GPR7	G protein-coupled receptor 7	-1.9281
2832	GPR8	G protein-coupled receptor 8	-3.2332
51463	GPR89	G protein-coupled receptor 89	1.933
57121	GPR92	G protein-coupled receptor 92	-3.1418
9737	GPRASP1	G protein-coupled receptor associated sorting protein 1	-0.5772
114928	GPRASP2	G protein-coupled receptor associated sorting protein 2	-0.3716
51704	GPRC5B	G protein-coupled receptor, family C, group 5, member B	1.7493
84706	GPT2	glutamic pyruvate transaminase (alanine aminotransferase) 2	1.3507
2892	GRIA3	glutamate receptor, ionotrophic, AMPA 3	-1.462
2905	GRIN2C	glutamate receptor, ionotropic, N-methyl D-aspartate 2C	1.5907
56850	GRIPAP1	GRIP1 associated protein 1	1.3198
2913	GRM3	glutamate receptor, metabotropic 3	1.1723
79774	GRTP1	growth hormone regulated TBC protein 1	0.6199
399972	GSEC	G-Quadruplex Forming Sequence Containing LncRNA	-1.0557
219409	GSH1	GS homeobox 1	-1.6491
2936	GSR	glutathione reductase	1.4964
2952	GSTT1	glutathione S-transferase theta 1	-0.8717
170825	GSX2	GS Homeobox 2	-1.5132
79712	GTDC1	glycosyltransferase-like domain containing 1	1.583
2958	GTF2A2	general transcription factor IIA, 2, 12kDa	-0.5085
2960	GTF2E1	general transcription factor IIE, polypeptide 1, alpha 56kDa	-0.4525
2961	GTF2E2	general transcription factor IIE, polypeptide 2, beta 34kDa	0.4659
2966	GTF2H2	general transcription factor IIH, polypeptide 2, 44kDa	0.5199
2971	GTF3A	general transcription factor IIIA	-0.6067
84705	GTPBP3	GTP binding protein 3 (mitochondrial)	-0.7715
3005	H1F0	H1 histone family, member 0	2.3459
54145	H2BFS	H2B histone family, member S	0.9901
347376	H3F3AP5	H3 Histone, Family 3A, Pseudogene 5	-1.2422
404037	HAPLN4	hyaluronan and proteoglycan link protein 4	2.3798
54930	HAUS4	HAUS Augmin Like Complex Subunit 4	-0.5769
93323	HAUS8	HAUS Augmin Like Complex Subunit 8	-0.3779
3043	HBB	hemoglobin, beta	-1.0159
3047|3048	HBG1|HBG2	hemoglobin, gamma A|hemoglobin, gamma G	-1.4482
3054	HCFC1	host cell factor C1 (VP16-accessory protein)	1.3233
29915	HCFC2	host cell factor C2	-0.5216
3055	HCK	hemopoietic cell kinase	-0.8585
3059	HCLS1	hematopoietic cell-specific Lyn substrate 1	-0.4447
83933|6300	HDAC10|MAPK12	histone deacetylase 10|mitogen-activated protein kinase 12	-1.0409
55869	HDAC8	histone deacetylase 8	1.1311
51020	HDDC2	HD domain containing 2	-1.0664
84717	HDGFL2	HDGF Like 2	1.5819
8226	HDHD1A	haloacid dehalogenase-like hydrolase domain containing 1A	2.4886
55127	HEATR1	HEAT repeat containing 1	1.6534
25938	HEATR5A	HEAT Repeat Containing 5A	-0.66
25938	HEATR5A	HEAT Repeat Containing 5A	-0.3927
113510	HELQ	Helicase, POLQ Like	0.7594
55008	HERC6	hect domain and RLD 6	1.1843
64224	HERPUD2	HERPUD Family Member 2	-0.5475
390992	HES3	hairy and enhancer of split 3 (Drosophila)	-1.2142
3083	HGFAC	HGF activator	-2.6708
11147	HHLA3	HERV-H LTR-associating 3	0.6978
51501	HIKESHI	Hikeshi, Heat Shock Protein Nuclear Import Factor	1.3736
147746	HIPK4	homeodomain interacting protein kinase 4	-1.6007
3007	HIST1H1D	histone 1, H1d	3.0237
8332	HIST1H2AL	histone 1, H2al	1.9348
8339	HIST1H2BG	histone 1, H2bg	2.2135
8346	HIST1H2BI	histone 1, H2bi	1.5166
8970	HIST1H2BJ	histone 1, H2bj	1.4859
8340	HIST1H2BL	histone 1, H2bl	0.7011
8342	HIST1H2BM	histone 1, H2bm	1.4734
8352	HIST1H3C	histone 1, H3c	0.9929
8366	HIST1H4B	histone 1, H4b	0.4645
92815	HIST3H2A	histone 3, H2a	-0.6281
90576|10224	HIT-40|ZNF443	zinc finger protein 443	1.5833
3116	HLA-DPB2	major histocompatibility complex, class II, DP beta 2 (pseudogene)	3.092
3118	HLA-DQA2	major histocompatibility complex, class II, DQ alpha 2	1.8567
3126	HLA-DRB4	major histocompatibility complex, class II, DR beta 4	-0.6539
79618	HMBOX1	Homeobox Containing 1	-0.9475
3157	HMGCS1	3-hydroxy-3-methylglutaryl-Coenzyme A synthase 1 (soluble)	-1.5141
3167	HMX2	homeobox (H6 family) 2	-1.7597
92906	HNRPLL	heterogeneous nuclear ribonucleoprotein L-like	0.8144
3206	HOXA10	homeobox A10	-0.7715
3217	HOXB7	homeobox B7	1.9464
3225	HOXC9	homeobox C9	1.9544
3239	HOXD13	homeobox D13	-2.7876
50809	HP1BP3	heterochromatin protein 1, binding protein 3	1.4407
89781	HPS4	Hermansky-Pudlak syndrome 4	-0.9714
89781	HPS4	Hermansky-Pudlak syndrome 4	0.8782
3265	HRAS	v-Ha-ras Harvey rat sarcoma viral oncogene homolog	0.792
11145	HRASLS3	HRAS-like suppressor 3	-0.379
3267	HRB	HIV-1 Rev binding protein	-0.285
11255	HRH3	histamine receptor H3	-2.2275
10196	HRMT1L3	HMT1 hnRNP methyltransferase-like 3 (S. cerevisiae)	1.0116
10247	HRSP12	heat-responsive protein 12	1.191
9953	HS3ST3B1	heparan sulfate (glucosamine) 3-O-sulfotransferase 3B1	-2.6138
90161	HS6ST2	heparan sulfate 6-O-sulfotransferase 2	-2.1684
3292	HSD17B1	hydroxysteroid (17-beta) dehydrogenase 1	0.6442
3299	HSF4	heat shock transcription factor 4	-1.1657
159119|86614	HSFY2|HSFY1	heat shock transcription factor, Y linked 2|heat shock transcription factor, Y-linked 1	2.1797
3308	HSPA4	heat shock 70kDa protein 4	-0.3835
22824	HSPA4L	heat shock 70kDa protein 4-like	0.6507
3315	HSPB1	heat shock 27kDa protein 1	-0.3534
51668	HSPB11	Heat Shock Protein Family B (Small) Member 11	-0.7766
3326	HSPCB	heat shock 90kDa protein 1, beta	0.415
9177	HTR3B	5-hydroxytryptamine (serotonin) receptor 3B	-1.7787
3360	HTR4	5-hydroxytryptamine (serotonin) receptor 4	1.73
8372	HYAL3	hyaluronoglucosaminidase 3	-0.5139
54768	HYDIN	hydrocephalus inducing	-1.8459
285148	IAH1	Isoamyl Acetate Hydrolyzing Esterase 1 (Putative)	-0.6811
200205	IBA57	IBA57, Iron-Sulfur Cluster Assembly	-1.352
3386	ICAM4	intercellular adhesion molecule 4, Landsteiner-Wiener blood group	-1.706
3397	ID1	inhibitor of DNA binding 1, dominant negative helix-loop-helix protein	-0.6106
414328	IDNK	IDNK, Gluconokinase	-0.4497
3429	IFI27	interferon, alpha-inducible protein 27	-0.7496
3430	IFI35	interferon-induced protein 35	-1.0144
64135	IFIH1	interferon induced with helicase C domain 1	-0.4731
3434	IFIT1	interferon-induced protein with tetratricopeptide repeats 1	-0.9121
3433	IFIT2	interferon-induced protein with tetratricopeptide repeats 2	-1.0383
3479	IGF1	insulin-like growth factor 1 (somatomedin C)	-1.6935
3514|28299	IGKC|IGKV1-5	immunoglobulin kappa constant|immunoglobulin kappa variable 1-5	1.3962
439957|389953	IGKV1ORY-1|LOC389953	Immunoglobulin Kappa Variable 1/ORY-1 (Pseudogene)|null	2.6294
28778	IGLV6-57	immunoglobulin lambda variable 6-57	-1.4298
51447	IHPK2	inositol hexaphosphate kinase 2	0.8231
7850	IL1R2	interleukin 1 receptor, type II	-1.72
53832	IL20RA	interleukin 20 receptor, alpha	0.9078
282616	IL28A	interleukin 28A (interferon, lambda 2)	-1.8558
9235	IL32	interleukin 32	0.7999
3577	IL8RA	interleukin 8 receptor, alpha	-0.7802
3609	ILF3	interleukin enhancer binding factor 3, 90kDa	2.3326
83943	IMMP2L	IMP2 inner mitochondrial membrane peptidase-like (S. cerevisiae)	1.0698
3612	IMPA1	inositol(myo)-1(or 4)-monophosphatase 1	-0.5921
55364	IMPACT	Impact RWD Domain Protein	-0.6716
3621	ING1	inhibitor of growth family, member 1	-0.9437
283899	INO80E	INO80 Complex Subunit E	1.8941
3632	INPP5A	inositol polyphosphate-5-phosphatase, 40kDa	2.5673
51141	INSIG2	insulin induced gene 2	1.341
55726	INTS13	Integrator Complex Subunit 13	-1.0263
55656	INTS8	Integrator Complex Subunit 8	-0.5608
23288	IQCE	IQ motif containing E	0.7428
124152	IQCK	IQ Motif Containing K	1.1349
3658	IREB2	iron-responsive element binding protein 2	0.6675
56269	IRGC	immunity-related GTPase family, cinema	-1.6978
8660	IRS2	insulin receptor substrate 2	-1.4272
79763	ISOC2	isochorismatase domain containing 2	1.8034
9798	IST1	IST1, ESCRT-III Associated Factor	-0.5147
91464	ISX	Intestine Specific Homeobox	2.7723
57461	ISY1	ISY1 Splicing Factor Homolog	-0.4335
3675	ITGA3	integrin, alpha 3 (antigen CD49C, alpha 3 subunit of VLA-3 receptor)	0.8481
3678	ITGA5	integrin, alpha 5 (fibronectin receptor, alpha polypeptide)	-1.0495
3655	ITGA6	integrin, alpha 6	-0.8823
23421	ITGB3BP	integrin beta 3 binding protein (beta3-endonexin)	-1.059
3692	ITGB4BP	integrin beta 4 binding protein	1.0539
81618	ITM2C	integral membrane protein 2C	0.8078
3704	ITPA	inosine triphosphatase (nucleoside triphosphate pyrophosphatase)	1.5598
3705	ITPK1	inositol 1,3,4-triphosphate 5/6 kinase	-1.4686
3707	ITPKB	inositol 1,4,5-trisphosphate 3-kinase B	1.8629
55677	IWS1	IWS1, SUPT6H Interacting Protein	-0.365
3716	JAK1	Janus kinase 1 (a protein tyrosine kinase)	1.519
83700	JAM3	junctional adhesion molecule 3	0.3143
23030	JMJD2B	jumonji domain containing 2B	-2.2579
65094	JMJD4	jumonji domain containing 4	-1.8026
554203	JPX	JPX Transcript, XIST Activator	0.7012
11104	KATNA1	katanin p60 (ATPase-containing) subunit A 1	-1.0136
23254	KAZN	Kazrin, Periplakin Interacting Protein	1.5902
84078	KBTBD7	kelch repeat and BTB (POZ) domain containing 7	1.3883
56888	KCMF1	potassium channel modulatory factor 1	-0.6487
3739	KCNA4	potassium voltage-gated channel, shaker-related subfamily, member 4	2.3947
8514	KCNAB2	potassium voltage-gated channel, shaker-related subfamily, beta member 2	-1.0434
26251	KCNG2	potassium voltage-gated channel, subfamily G, member 2	-1.2773
3757	KCNH2	potassium voltage-gated channel, subfamily H (eag-related), member 2	-1.4244
3765	KCNJ9	potassium inwardly-rectifying channel, subfamily J, member 9	-4.602
60598	KCNK15	potassium channel, subfamily K, member 15	-1.3171
3778	KCNMA1	potassium large conductance calcium-activated channel, subfamily M, alpha member 1	2.0389
79734	KCTD17	potassium channel tetramerisation domain containing 17	-0.9702
200845	KCTD6	potassium channel tetramerisation domain containing 6	-0.5218
10945	KDELR1	KDEL (Lys-Asp-Glu-Leu) endoplasmic reticulum protein retention receptor 1	1.7321
11015	KDELR3	KDEL (Lys-Asp-Glu-Leu) endoplasmic reticulum protein retention receptor 3	-0.6823
23247	KIAA0556	KIAA0556	1.1007
23249	KIAA0960	null	1.0906
23285	KIAA1107	KIAA1107	-0.6163
57189	KIAA1147	KIAA1147	-0.8617
57179	KIAA1191	KIAA1191	1.3494
55196	KIAA1551	KIAA1551	0.7497
85449	KIAA1755	KIAA1755	3.8808
377711	KIAA1833	null	-1.1618
158358	KIAA2026	KIAA2026	1.6793
57498	KIDINS220	Kinase D Interacting Substrate 220	-0.8501
23303	KIF13B	kinesin family member 13B	-0.5817
146909	KIF18B	Kinesin Family Member 18B	-2.2267
55605	KIF21A	kinesin family member 21A	0.9853
3835	KIF22	kinesin family member 22	1.158
347240	KIF24	Kinesin Family Member 24	-2.7865
11127	KIF3A	kinesin family member 3A	-0.5555
55857	KIZ	Kizuna Centrosomal Protein	-0.7134
89953	KLC4	kinesin light chain 4	-1.8516
9314	KLF4	Kruppel-like factor 4 (gut)	-2.0868
122773	KLHDC1	kelch domain containing 1	0.538
339451	KLHL17	kelch-like 17 (Drosophila)	1.1205
54800	KLHL24	kelch-like 24 (Drosophila)	1.0112
26249	KLHL3	kelch-like 3 (Drosophila)	-0.7795
79786	KLHL36	Kelch Like Family Member 36	-0.4207
55554	KLK15	kallikrein 15	-1.4696
9757	KMT2B	Lysine Methyltransferase 2B	1.5901
400506	KNOP1	Lysine Rich Nucleolar Protein 1	0.655
3845	KRAS	v-Ki-ras2 Kirsten rat sarcoma viral oncogene homolog	1.8067
84626	KRBA1	KRAB-A Domain Containing 1	0.4727
83999	KREMEN1	kringle containing transmembrane protein 1	-1.6142
441133	KRT18P38	Keratin 18 Pseudogene 38	0.7568
386685	KRTAP10-12	keratin associated protein 10-12	-1.8371
81871	KRTAP4-15	keratin associated protein 4-15	-1.1927
200185	KRTCAP2	keratinocyte associated protein 2	-0.4749
8687	KRTHA8	keratin, hair, acidic, 8	-1.4819
497048	KU-MEL-3	Uncharacterized LOC497048	-1.9487
8942	KYNU	kynureninase (L-kynurenine hydrolase)	1.468
83746	L3MBTL2	l(3)mbt-like 2 (Drosophila)	0.7942
3903	LAIR1	leukocyte-associated Ig-like receptor 1	0.6898
3910	LAMA4	laminin, alpha 4	-0.7613
113251	LARP4	La ribonucleoprotein domain family, member 4	1.764
23395	LARS2	leucyl-tRNA synthetase 2, mitochondrial	0.5291
27040|83985	LAT|SPIN1	linker for activation of T cells	1.5242
81606	LBH	Limb Bud And Heart Development	0.9011
79081	LBHD1	LBH Domain Containing 1	-1.0323
3930	LBR	lamin B receptor	-0.4373
9836	LCMT2	leucine carboxyl methyltransferase 2	-1.0314
286310	LCN1P1	Lipocalin 1 Pseudogene 1	-1.6354
8861	LDB1	LIM domain binding 1	-0.83
84247	LDOC1L	leucine zipper, down-regulated in cancer 1-like	2.4769
51176	LEF1	lymphoid enhancer-binding factor 1	1.9863
7044	LEFTY2	left-right determination factor 2	-1.302
3954	LETM1	leucine zipper-EF-hand containing transmembrane protein 1	1.2015
3958|81625	LGALS3|GALIG	lectin, galactoside-binding, soluble, 3 (galectin 3)	-0.7039
3965	LGALS9	lectin, galactoside-binding, soluble, 9 (galectin 9)	-1.3118
10184	LHFPL2	lipoma HMGIC fusion partner-like 2	1.9321
64077	LHPP	Phospholysine Phosphohistidine Inorganic Pyrophosphate Phosphatase	-0.5509
11019	LIAS	lipoic acid synthetase	-1.8061
10288	LILRB2	leukocyte immunoglobulin-like receptor, subfamily B (with TM and ITIM domains), member 2	0.9262
3984	LIMK1	LIM domain kinase 1	0.4212
3985	LIMK2	LIM domain kinase 2	-0.7434
64130	LIN7B	lin-7 homolog B (C. elegans)	0.937
378805	LINC-PINT	Long Intergenic Non-Protein Coding RNA, P53 Induced Transcript	-0.768
378805	LINC-PINT	Long Intergenic Non-Protein Coding RNA, P53 Induced Transcript	-0.5101
255031	LINC00957	Long Intergenic Non-Protein Coding RNA 957	-1.0288
84931	LINC01101	Long Intergenic Non-Protein Coding RNA 1101	-2.0237
92249	LINC01278	Long Intergenic Non-Protein Coding RNA 1278	1.8647
254099	LINC01342	Long Intergenic Non-Protein Coding RNA 1342	-1.1775
257358	LINC01366	Long Intergenic Non-Protein Coding RNA 1366	-1.8901
10141	LINC01587	Long Intergenic Non-Protein Coding RNA 1587	-2.0227
401242	LINC01623	Long Intergenic Non-Protein Coding RNA 1623	-1.2142
284365	LINC01869	Long Intergenic Non-Protein Coding RNA 1869	2.1067
55338	LINC01949	Long Intergenic Non-Protein Coding RNA 1949	1.5104
3988	LIPA	lipase A, lysosomal acid, cholesterol esterase (Wolman disease)	-0.9461
128077	LIX1L	Lix1 homolog (mouse) like	0.8918
3996	LLGL1	lethal giant larvae homolog 1 (Drosophila)	-2.4946
3998	LMAN1	lectin, mannose-binding, 1	3.5222
149448	LOC149448	null	-0.4978
150166	LOC150166	null	-1.1077
150271	LOC150271	null	-1.7454
150371	LOC150371	null	-1.2083
150580|3151	LOC150580|HMGN2	high-mobility group nucleosomal binding domain 2	-0.5083
221362	LOC221362	null	1.5247
255519	LOC255519	null	2.0483
283861	LOC283861	null	2.6991
285835	LOC285835	null	0.5729
286167	LOC286167	null	1.3981
286453	LOC286453	Chondroitin Sulfate N-Acetylgalactosaminyltransferase 2 Pseudogene	1.6253
339539	LOC339539	Uncharacterized LOC339539	1.8809
387950	LOC387950	null	5.215
388270	LOC388270	null	-0.3765
388291	LOC388291	null	-1.8835
388654|388524|387867|220885|3921	LOC388654|LOC388524|LOC387867|LAMR1P15|RPSA	laminin receptor 1 pseudogene 15|ribosomal protein SA	-0.3355
388690|388692	LOC388690|LOC388692	null	-0.6162
389087	LOC389087	null	0.5734
389988|10438	LOC389988|C1D	C1D Nuclear Receptor Corepressor	1.1502
390250	LOC390250	RNA Polymerase II Subunit E Pseudogene	3.0815
390299	LOC390299	null	-1.8815
390564	LOC390564	null	-1.8251
390846	LOC390846	Golgi SNAP Receptor Complex Member 2 Pseudogene	2.3081
391298|440795|402036	LOC391298|CA15P2|LOC402036	CA15P2	-1.9643
391359	LOC391359	Epithelial Membrane Protein 2 Pseudogene	0.9988
391764	LOC391764	null	-3.1317
391813	LOC391813	Zinc Finger DHHC-Type Containing 3 Pseudogene	-0.5472
392529	LOC392529	Cordon-Bleu WH2 Repeat Protein Pseudogene	2.1871
392631|340268	LOC392631|LOC340268	C3 And PZP Like, Alpha-2-Macroglobulin Domain Containing 8 Pseudogene	-3.5527
392790|442620	LOC392790|LOC442620	null	-0.7707
399933	LOC399933	null	-0.951
400547	LOC400547	null	-3.5791
400730	LOC400730	null	-1.1286
401026	LOC401026	null	-1.2798
401032	LOC401032	null	1.7078
401270	LOC401270	null	-0.6837
401951	LOC401951	null	2.4997
402169|401121|402170|402168|402166|402165|402167|402164	LOC402169|LOC401121|LOC402170|LOC402168|LOC402166|LOC402165|LOC402167|DUB3	null	-2.3708
440261	LOC440261	null	-2.2009
440731	LOC440731	null	-0.8522
440820|613	LOC440820|BCR	BCR, RhoGEF And GTPase Activating Protein	-0.697
441016	LOC441016	null	1.8271
441052	LOC441052	Uncharacterized LOC441052	-1.671
441243|92105|285905|402530	LOC441243|INTS4|INTS4P1|LOC402530	Integrator Complex Subunit 4|Integrator Complex Subunit 4 Pseudogene 1	1.6356
441395	LOC441395	null	-0.8524
441468	LOC441468	null	-1.4042
441614	LOC441614	null	0.9783
441655	LOC441655	null	2.3815
441994	LOC441994	null	2.4251
442028	LOC442028	Uncharacterized LOC442028	1.2179
442047	LOC442047	null	2.133
442065	LOC442065	null	2.6083
442225	LOC442225	Keratin, Type II Pseudogene	1.6849
442397	LOC442397	null	1.3241
442618	LOC442618	null	-1.4609
56930	LOC56930	null	-0.4447
93622	LOC93622	Morf4 Family Associated Protein 1 Like 1 Pseudogene	0.851
4013	LOH11CR2A	loss of heterozygosity, 11, chromosomal region 2, gene A	0.807
164832	LONRF2	LON peptidase N-terminal domain and ring finger 2	1.2914
4017	LOXL2	lysyl oxidase-like 2	-1.3363
9926	LPGAT1	lysophosphatidylglycerol acyltransferase 1	2.2222
22859	LPHN1	latrophilin 1	1.2118
145581	LRFN5	leucine rich repeat and fibronectin type III domain containing 5	0.6038
4041	LRP5	low density lipoprotein receptor-related protein 5	1.4522
91355	LRP5L	low density lipoprotein receptor-related protein 5-like	-1.5585
4040	LRP6	low density lipoprotein receptor-related protein 6	0.6802
4040	LRP6	low density lipoprotein receptor-related protein 6	1.6417
55604	LRRC16	leucine rich repeat containing 16	-1.2293
123355	LRRC28	leucine rich repeat containing 28	-0.8525
55073	LRRC37A4P	Leucine Rich Repeat Containing 37 Member A4, Pseudogene	1.2964
10489	LRRC41	leucine rich repeat containing 41	1.9761
27258	LSM3	LSM3 homolog, U6 small nuclear RNA associated (S. cerevisiae)	-0.6027
4054	LTBP3	latent transforming growth factor beta binding protein 3	0.9221
4056	LTC4S	leukotriene C4 synthase	1.7872
56925	LXN	latexin	-0.998
4066	LYL1	lymphoblastic leukemia derived sequence 1	1.3482
137797	LYPD2	LY6/PLAUR domain containing 2	2.1887
11313	LYPLA2	lysophospholipase II	-1.4894
127018	LYPLAL1	lysophospholipase-like 1	-0.3291
84569|119180	LYZL1|LYZL2	lysozyme-like 1|lysozyme-like 2	-1.1709
54585	LZTFL1	leucine zipper transcription factor-like 1	1.4442
84232	MAF1	MAF1 homolog (S. cerevisiae)	0.7999
260425	MAGI3	membrane associated guanylate kinase, WW and PDZ domain containing 3	-0.6988
9794	MAML1	mastermind-like 1 (Drosophila)	-0.7977
5604	MAP2K1	mitogen-activated protein kinase kinase 1	-0.6817
5606	MAP2K3	mitogen-activated protein kinase kinase 3	1.3038
4296	MAP3K11	mitogen-activated protein kinase kinase kinase 11	1.0107
51776	MAP3K20	Mitogen-Activated Protein Kinase Kinase Kinase 20	-0.7669
23118	MAP3K7IP2	mitogen-activated protein kinase kinase kinase 7 interacting protein 2	1.7551
4134	MAP4	microtubule-associated protein 4	0.5019
11184	MAP4K1	mitogen-activated protein kinase kinase kinase kinase 1	-1.3767
5871	MAP4K2	mitogen-activated protein kinase kinase kinase kinase 2	0.7105
9448	MAP4K4	mitogen-activated protein kinase kinase kinase kinase 4	-0.6673
11183	MAP4K5	mitogen-activated protein kinase kinase kinase kinase 5	1.2666
79884	MAP9	Microtubule Associated Protein 9	1.3954
5594	MAPK1	mitogen-activated protein kinase 1	0.6142
5601	MAPK9	mitogen-activated protein kinase 9	0.9202
79109	MAPKAP1	mitogen-activated protein kinase associated protein 1	-0.8992
9261	MAPKAPK2	mitogen-activated protein kinase-activated protein kinase 2	0.8192
8550	MAPKAPK5	mitogen-activated protein kinase-activated protein kinase 5	-0.5368
92935	MARS2	methionine-tRNA synthetase 2 (mitochondrial)	1.1358
5648	MASP1	mannan-binding lectin serine peptidase 1 (C4/C2 activating component of Ra-reactive factor)	-1.4265
57506	MAVS	Mitochondrial Antiviral Signaling Protein	0.7402
4149	MAX	MYC associated factor X	2.0635
4150	MAZ	MYC-associated zinc finger protein (purine-binding transcription factor)	2.3829
8932	MBD2	methyl-CpG binding domain protein 2	-0.712
255374	MBLAC1	Metallo-Beta-Lactamase Domain Containing 1	1.4077
401093	MBNL1-AS1	MBNL1 Antisense RNA 1	-2.3135
255231	MCOLN2	mucolipin 2	-0.6871
84331	MCRIP2	MAPK Regulated Corepressor Interacting Protein 2	-0.6577
63933	MCUR1	Mitochondrial Calcium Uniporter Regulator 1	-1.0116
9656	MDC1	mediator of DNA damage checkpoint 1	0.8426
4188	MDFI	MyoD family inhibitor	-1.3195
4190	MDH1	malate dehydrogenase 1, NAD (soluble)	-0.8803
4200	ME2	malic enzyme 2, NAD(+)-dependent, mitochondrial	1.0305
29079	MED4	mediator of RNA polymerase II transcription, subunit 4 homolog (yeast)	-0.3613
4205	MEF2A	MADS box transcription enhancer factor 2, polypeptide A (myocyte enhancer factor 2A)	0.5738
4207	MEF2B	MADS box transcription enhancer factor 2, polypeptide B (myocyte enhancer factor 2B)	-1.5228
4208	MEF2C	MADS box transcription enhancer factor 2, polypeptide C (myocyte enhancer factor 2C)	1.3524
29081	METTL5	methyltransferase like 5	0.8918
25840	METTL7A	Methyltransferase Like 7A	-1.1032
4239	MFAP4	microfibrillar-associated protein 4	0.7527
56947	MFF	Mitochondrial Fission Factor	-0.4503
64747	MFSD1	major facilitator superfamily domain containing 1	-0.7262
388931	MFSD2B	Major Facilitator Superfamily Domain Containing 2B	-1.5234
54842	MFSD6	Major Facilitator Superfamily Domain Containing 6	2.1923
4245	MGAT1	mannosyl (alpha-1,3-)-glycoprotein beta-1,2-N-acetylglucosaminyltransferase	0.9253
4247	MGAT2	mannosyl (alpha-1,6-)-glycoprotein beta-1,2-N-acetylglucosaminyltransferase	1.3963
84972|10432	MGC15912|RBM14	RNA binding motif protein 14	-0.8348
145815	MGC18216	null	-0.9925
408029|29798	MGC50273|C2orf27	chromosome 2 open reading frame 27	-1.7747
57534	MIB1	mindbomb homolog 1 (Drosophila)	-1.419
64780	MICAL1	microtubule associated monoxygenase, calponin and LIM domain containing 1	1.4794
57553	MICAL3	microtubule associated monoxygenase, calponin and LIM domain containing 3	1.5358
58526	MID1IP1	MID1 interacting protein 1 (gastrulation specific G12-like (zebrafish))	1.1618
84864	MINA	MYC induced nuclear antigen	0.5084
9562	MINPP1	multiple inositol polyphosphate histidine phosphatase, 1	-0.8641
4285	MIPEP	mitochondrial intermediate peptidase	-0.8165
79003	MIS12	MIS12 homolog (yeast)	-0.9701
54069	MIS18A	MIS18 Kinetochore Protein A	0.5063
4286	MITF	microphthalmia-associated transcription factor	-0.5159
2872	MKNK2	MAP kinase interacting serine/threonine kinase 2	-1.2865
23608	MKRN1	makorin, ring finger protein, 1	-1.2716
23609	MKRN2	makorin, ring finger protein, 2	0.5382
23417	MLYCD	malonyl-CoA decarboxylase	0.5255
4324	MMP15	matrix metallopeptidase 15 (membrane-inserted)	-2.294
55233	MOBK1B	MOB1, Mps One Binder kinase activator-like 1B (yeast)	0.5596
126308	MOBKL2A	MOB1, Mps One Binder kinase activator-like 2A (yeast)	-0.6155
23515	MORC3	MORC family CW-type zinc finger 3	1.2323
9643	MORF4L2	mortality factor 4 like 2	-0.3928
4343	MOV10	Mov10, Moloney leukemia virus 10, homolog (mouse)	1.0456
10200	MPHOSPH6	M-phase phosphoprotein 6	-0.8546
136647	MPLKIP	M-Phase Specific PLK1 Interacting Protein	-0.3978
84954	MPND	MPN Domain Containing	-0.8772
65258	MPPE1	metallophosphoesterase 1	-0.3678
9019	MPZL1	myelin protein zero-like 1	0.8852
93621	MRFAP1	Mof4 family associated protein 1	-0.2987
79922	MRM1	mitochondrial rRNA methyltransferase 1 homolog (S. cerevisiae)	0.5279
78988	MRP63	mitochondrial ribosomal protein 63	-0.3794
64928	MRPL14	mitochondrial ribosomal protein L14	-0.6844
54948	MRPL16	mitochondrial ribosomal protein L16	1.4659
51069	MRPL2	mitochondrial ribosomal protein L2	1.8615
11222	MRPL3	mitochondrial ribosomal protein L3	-0.5829
51263	MRPL30	mitochondrial ribosomal protein L30	-0.9241
51642	MRPL48	mitochondrial ribosomal protein L48	1.5168
54534	MRPL50	mitochondrial ribosomal protein L50	-0.3762
116540	MRPL53	mitochondrial ribosomal protein L53	-0.4116
54460	MRPS21	mitochondrial ribosomal protein S21	-0.4118
64951	MRPS24	mitochondrial ribosomal protein S24	-0.694
10884	MRPS30	mitochondrial ribosomal protein S30	-0.5372
10240	MRPS31	mitochondrial ribosomal protein S31	-0.8073
65993	MRPS34	mitochondrial ribosomal protein S34	-0.4351
253827	MSRB3	methionine sulfoxide reductase B3	1.2028
4488	MSX2	msh homeobox homolog 2 (Drosophila)	-2.6878
4498	MT1J	metallothionein 1J	-0.5021
51001	MTERFD1	MTERF domain containing 1	-0.3142
130916	MTERFD2	MTERF domain containing 2	1.7872
123263	MTFMT	mitochondrial methionyl-tRNA formyltransferase	-1.0371
10588	MTHFS	5,10-methenyltetrahydrofolate synthetase (5-formyltetrahydrofolate cyclo-ligase)	-0.5246
4528	MTIF2	mitochondrial translational initiation factor 2	2.0814
10903	MTMR11	myotubularin related protein 11	0.9534
54545	MTMR12	myotubularin related protein 12	1.4158
9617	MTRF1	mitochondrial translational release factor 1	-1.277
219612	MUC11	mucin 11	1.4508
4585	MUC4	mucin 4, tracheobronchial	-1.8182
4586	MUC5AC	mucin 5, subtypes A and C, tracheobronchial/gastric	1.7945
4599	MX1	myxovirus (influenza virus) resistance 1, interferon-inducible protein p78 (mouse)	1.4057
10608	MXD4	MAX dimerization protein 4	1.367
10260	MYCPBP	c-myc promoter binding protein	0.7108
4628	MYH10	myosin, heavy polypeptide 10, non-muscle	1.2881
10627	MYL12A	Myosin Light Chain 12A	-0.5354
140465	MYL6B	Myosin Light Chain 6B	1.2182
4651	MYO10	myosin X	-0.9818
4644	MYO5A	myosin VA (heavy polypeptide 12, myoxin)	-0.966
4649	MYO9A	myosin IXA	-0.8896
84148	MYST1	MYST histone acetyltransferase 1	0.886
80097	MZT2B	Mitotic Spindle Organizing Protein 2B	-1.8005
90634	N4BP2L1	NEDD4 Binding Protein 2 Like 1	-0.7058
29104	N6AMT1	N-6 Adenine-Specific DNA Methyltransferase 1	-0.9861
79035	NABP2	Nucleic Acid Binding Protein 2	1.7367
4668	NAGA	N-acetylgalactosaminidase, alpha-	-1.2866
4677	NARS	asparaginyl-tRNA synthetase	-0.482
200030	NBPF11	neuroblastoma breakpoint family, member 11	1.7044
84224	NBPF3	neuroblastoma breakpoint family, member 3	1.3778
4684	NCAM1	neural cell adhesion molecule 1	1.217
4685	NCAM2	neural cell adhesion molecule 2	0.5415
4688	NCF2	neutrophil cytosolic factor 2 (65kDa, chronic granulomatous disease, autosomal 2)	-0.8923
57727	NCOA5	nuclear receptor coactivator 5	1.5542
9611	NCOR1	nuclear receptor co-repressor 1	0.6795
9437	NCR1	natural cytotoxicity triggering receptor 1	1.2388
54820	NDE1	nudE nuclear distribution gene E homolog 1 (A. nidulans)	-0.761
80762	NDFIP1	Nedd4 family interacting protein 1	-0.2985
79625	NDNF	Neuron Derived Neurotrophic Factor	1.9288
27158	NDOR1	NADPH dependent diflavin oxidoreductase 1	2.7771
57446	NDRG3	NDRG family member 3	0.6939
4694	NDUFA1	NADH dehydrogenase (ubiquinone) 1 alpha subcomplex, 1, 7.5kDa	-0.5805
4698	NDUFA5	NADH dehydrogenase (ubiquinone) 1 alpha subcomplex, 5, 13kDa	-0.7376
137682	NDUFAF6	NADH:Ubiquinone Oxidoreductase Complex Assembly Factor 6	-0.913
4708	NDUFB2	NADH dehydrogenase (ubiquinone) 1 beta subcomplex, 2, 8kDa	-0.7421
4717	NDUFC1	NADH dehydrogenase (ubiquinone) 1, subcomplex unknown, 1, 6kDa	-0.2759
283131	NEAT1	Nuclear Paraspeckle Assembly Transcript 1	2.2096
4703	NEB	nebulin	-1.4576
121441	NEDD1	neural precursor cell expressed, developmentally down-regulated 1	0.9853
4744	NEFH	neurofilament, heavy polypeptide 200kDa	-0.5984
91754	NEK9	NIMA (never in mitosis gene a)- related kinase 9	1.0026
29937	NENF	neuron derived neurotrophic factor	0.393
4756	NEO1	neogenin homolog 1 (chicken)	0.8674
401007	NF1P8	Neurofibromin 1 Pseudogene 8	1.6172
4771	NF2	neurofibromin 2 (bilateral acoustic neuroma)	-0.56
150372	NFAM1	NFAT activating protein with ITAM motif 1	-1.5312
10725	NFAT5	nuclear factor of activated T-cells 5, tonicity-responsive	-1.1481
84901	NFATC2IP	nuclear factor of activated T-cells, cytoplasmic, calcineurin-dependent 2 interacting protein	1.0066
4801	NFYB	nuclear transcription factor Y, beta	-1.4935
23479	NIFUN	NifU-like N-terminal domain containing	0.5469
22981	NINL	Ninein Like	-1.0056
56954	NIT2	nitrilase family, member 2	0.3579
55216	NKAPD1	NKAP Domain Containing 1	1.1813
28511	NKIRAS2	NFKB inhibitor interacting Ras-like 2	0.5445
4824	NKX3-1	NK3 transcription factor related, locus 1 (Drosophila)	-0.4965
84166	NLRC5	NLR Family CARD Domain Containing 5	0.8072
4832	NME3	non-metastatic cells 3, protein expressed in	-0.9572
9111	NMI	N-myc (and STAT) interactor	-0.825
54981	NMRK1	Nicotinamide Riboside Kinase 1	-0.6733
4836	NMT1	N-myristoyltransferase 1	1.5988
4836	NMT1	N-myristoyltransferase 1	1.7131
79050	NOC4L	nucleolar complex associated 4 homolog (S. cerevisiae)	-1.094
25926	NOL11	nucleolar protein 11	-0.571
79159	NOL12	Nucleolar Protein 12	-1.4188
8996	NOL3	nucleolar protein 3 (apoptosis repressor with CARD domain)	2.2986
65083	NOL6	nucleolar protein family 6 (RNA-associated)	0.8995
4851	NOTCH1	Notch homolog 1, translocation-associated (Drosophila)	1.2585
10811	NOXA1	NADPH oxidase activator 1	-0.7095
57185	NPAL3	NIPA-like domain containing 3	1.8362
256933	NPB	neuropeptide B	-1.0701
56654	NPDC1	neural proliferation, differentiation and control, 1	1.0469
8620	NPFF	neuropeptide FF-amide peptide precursor	1.1438
27031	NPHP3	nephronophthisis 3 (adolescent)	1.7364
80896	NPL	N-acetylneuraminate pyruvate lyase (dihydrodipicolinate synthase)	-1.2723
4881	NPR1	natriuretic peptide receptor A/guanylate cyclase A (atrionatriuretic peptide receptor A)	1.7329
4882	NPR2	natriuretic peptide receptor B/guanylate cyclase B (atrionatriuretic peptide receptor B)	1.1446
1728	NQO1	NAD(P)H dehydrogenase, quinone 1	-0.4902
8856	NR1I2	nuclear receptor subfamily 1, group I, member 2	-1.767
441478	NRARP	NOTCH Regulated Ankyrin Repeat Protein	-1.7266
340371	NRBP2	nuclear receptor binding protein 2	1.0731
9542	NRG2	neuregulin 2	-2.2594
11270	NRM	nurim (nuclear envelope membrane protein)	-1.3074
8829	NRP1	neuropilin 1	2.767
8828	NRP2	neuropilin 2	1.4444
80023	NRSN2	Neurensin 2	0.7961
79366	NSBP1	nucleosomal binding protein 1	-0.6693
64324	NSD1	nuclear receptor binding SET domain protein 1	0.5704
8439	NSMAF	neutral sphingomyelinase (N-SMase) activation associated factor	-0.43
54888	NSUN2	NOL1/NOP2/Sun domain family, member 2	1.4056
51251	NT5C3	5'-nucleotidase, cytosolic III	-1.4849
51251	NT5C3	5'-nucleotidase, cytosolic III	-0.5569
51559	NT5DC3	5'-Nucleotidase Domain Containing 3	-1.0553
284958	NT5DC4	5'-Nucleotidase Domain Containing 4	-2.1881
4917	NTN2L	netrin 2-like (chicken)	-1.5192
59277	NTN4	netrin 4	2.6865
4521	NUDT1	nudix (nucleoside diphosphate linked moiety X)-type motif 1	-0.7277
55270	NUDT15	nudix (nucleoside diphosphate linked moiety X)-type motif 15	-1.0822
84309	NUDT16L1	nudix (nucleoside diphosphate linked moiety X)-type motif 16-like 1	1.4779
200035	NUDT17	nudix (nucleoside diphosphate linked moiety X)-type motif 17	-1.5149
318	NUDT2	nudix (nucleoside diphosphate linked moiety X)-type motif 2	1.7184
57122	NUP107	nucleoporin 107kDa	-1.0178
57122	NUP107	nucleoporin 107kDa	1.2924
129401	NUP35	nucleoporin 35kDa	-0.5573
348995	NUP43	nucleoporin 43kDa	-1.5684
10762	NUP50	nucleoporin 50kDa	0.505
10762	NUP50	nucleoporin 50kDa	0.6515
79902	NUP85	nucleoporin 85kDa	-0.8216
9818	NUPL1	nucleoporin like 1	-1.3776
51203	NUSAP1	nucleolar and spindle associated protein 1	-1.4278
4931	NVL	nuclear VCP-like	1.4642
30010	NXPH1	neurexophilin 1	-0.873
54959	ODAM	Odontogenic, Ameloblast Associated	2.2156
146852	ODF4	outer dense fiber of sperm tails 4	2.8379
8481	OFD1	oral-facial-digital syndrome 1	-0.5221
55239	OGFOD1	2-Oxoglutarate And Iron Dependent Oxygenase Domain Containing 1	-0.4962
79676	OGFOD2	2-Oxoglutarate And Iron Dependent Oxygenase Domain Containing 2	2.0747
79627	OGFRL1	opioid growth factor receptor-like 1	0.824
26532	OR10H3	olfactory receptor, family 10, subfamily H, member 3	-2.8789
138881	OR1L8	olfactory receptor, family 1, subfamily L, member 8	2.1994
7932	OR2H2	olfactory receptor, family 2, subfamily H, member 2	-1.5755
127077	OR2T11	olfactory receptor, family 2, subfamily T, member 11	-2.1344
128372	OR6N1	olfactory receptor, family 6, subfamily N, member 1	-1.8638
220064	ORAOV1	oral cancer overexpressed 1	-0.5939
23595	ORC3L	origin recognition complex, subunit 3-like (yeast)	-0.6265
5004	ORM1	orosomucoid 1	-2.3997
94103	ORMDL3	ORM1-like 3 (S. cerevisiae)	0.7975
114885	OSBPL11	oxysterol binding protein-like 11	-1.071
114883	OSBPL9	oxysterol binding protein-like 9	-0.6326
127700	OSCP1	Organic Solute Carrier Partner 1	1.6196
51526	OSER1	Oxidative Stress Responsive Serine Rich 1	-0.4743
734	OSGIN2	Oxidative Stress Induced Growth Inhibitor Family Member 2	-0.6076
58505	OSTC	Oligosaccharyltransferase Complex Non-Catalytic Subunit	-0.6148
26578	OSTF1	osteoclast stimulating factor 1	-0.5116
340990	OTOG	otogelin	-1.6413
51633	OTUD6B	OTU domain containing 6B	0.9303
408186|144203	OVOS|OVOS2	Alpha-2-Macroglobulin Like 1 Pseudogene	3.0628
92106	OXNAD1	oxidoreductase NAD-binding domain containing 1	-1.1108
55074	OXR1	oxidation resistance 1	2.6605
55197	P15RS	null	1.2124
10609	P3H4	Prolyl 3-Hydroxylase Family Member 4 (Non-Enzymatic)	2.2919
5033	P4HA1	procollagen-proline, 2-oxoglutarate 4-dioxygenase (proline 4-hydroxylase), alpha polypeptide I	0.9263
5050	PAFAH1B3	platelet-activating factor acetylhydrolase, isoform Ib, gamma subunit 29kDa	-1.1665
56924	PAK6	p21(CDKN1A)-activated kinase 6	1.0488
56924	PAK6	p21(CDKN1A)-activated kinase 6	1.2211
57144	PAK7	p21(CDKN1A)-activated kinase 7	1.127
25891	PAMR1	Peptidase Domain Containing Associated With Muscle Regeneration 1	1.3678
24145	PANX1	pannexin 1	1.0425
55149	PAPD1	PAP associated domain containing 1	1.5513
5071	PARK2	Parkinson disease (autosomal recessive, juvenile) 2, parkin	-1.0156
54625	PARP14	poly (ADP-ribose) polymerase family, member 14	1.181
165631	PARP15	poly (ADP-ribose) polymerase family, member 15	-2.431
54956	PARP16	poly (ADP-ribose) polymerase family, member 16	1.2891
10039	PARP3	poly (ADP-ribose) polymerase family, member 3	0.7388
79668	PARP8	poly (ADP-ribose) polymerase family, member 8	-0.5682
5074	PAWR	PRKC, apoptosis, WT1, regulator	1.0453
5076	PAX2	paired box gene 2	-1.8072
5083	PAX9	paired box gene 9	-2.0066
94104	PAXBP1	PAX3 And PAX7 Binding Protein 1	2.4849
286257	PAXX	PAXX, Non-Homologous End Joining Factor	1.6524
10135	PBEF1	pre-B-cell colony enhancing factor 1	1.4685
64081	PBLD	Phenazine Biosynthesis Like Protein Domain Containing	-0.912
55193	PBRM1	Polybromo 1	1.0125
8850	PCAF	p300/CBP-associated factor	2.6251
5095	PCCA	propionyl Coenzyme A carboxylase, alpha polypeptide	-0.7623
57575	PCDH10	protocadherin 10	-1.4655
56122	PCDHB14	protocadherin beta 14	-1.3021
56097	PCDHGC5	protocadherin gamma subfamily C, 5	-1.5856
91523	PCED1B	PC-Esterase Domain Containing 1B	-0.9327
84759	PCGF1	polycomb group ring finger 1	0.9047
115294	PCMTD1	protein-L-isoaspartate (D-aspartate) O-methyltransferase domain containing 1	1.8304
80003	PCNXL2	pecanex-like 2 (Drosophila)	-4.7954
54760	PCSK4	proprotein convertase subtilisin/kexin type 4	-1.5288
9159	PCSK7	proprotein convertase subtilisin/kexin type 7	-0.7112
58488	PCTP	phosphatidylcholine transfer protein	-1.1703
5130	PCYT1A	phosphate cytidylyltransferase 1, choline, alpha	0.9011
5133	PDCD1	programmed cell death 1	-3.0719
11235	PDCD10	programmed cell death 10	-0.6502
5134	PDCD2	programmed cell death 2	0.4538
84306	PDCD2L	Programmed Cell Death 2 Like	0.3976
79031	PDCL3	phosducin-like 3	0.6474
347862	PDDC1	Parkinson disease 7 domain containing 1	1.6788
5152	PDE9A	phosphodiesterase 9A	1.0678
118987	PDZK8	PDZ domain containing 8	0.7889
375033	PEAR1	Platelet Endothelial Aggregation Receptor 1	1.0617
246330	PELI3	pellino homolog 3 (Drosophila)	0.9168
5187	PER1	period homolog 1 (Drosophila)	-0.9093
5192	PEX10	peroxisome biogenesis factor 10	0.4275
5211	PFKL	phosphofructokinase, liver	-1.3467
79605	PGBD5	piggyBac transposable element derived 5	-0.6768
5229	PGGT1B	protein geranylgeranyltransferase type I, beta subunit	1.6674
5230	PGK1	phosphoglycerate kinase 1	-0.9947
5239	PGM5	phosphoglucomutase 5	0.6862
9749	PHACTR2	phosphatase and actin regulator 2	1.6296
5252	PHF1	PHD finger protein 1	2.1785
51131	PHF11	PHD finger protein 11	-0.4824
84295	PHF6	PHD finger protein 6	1.016
10745	PHTF1	putative homeodomain transcription factor 1	1.0784
254295	PHYHD1	phytanoyl-CoA dioxygenase domain containing 1	-0.8198
254295	PHYHD1	phytanoyl-CoA dioxygenase domain containing 1	1.6831
51050	PI15	peptidase inhibitor 15	1.9543
196500	PIANP	PILR Alpha Associated Neural Protein	-1.5948
8301	PICALM	phosphatidylinositol binding clathrin assembly protein	1.7932
128344	PIFO	Primary Cilia Formation	0.9401
5279	PIGC	phosphatidylinositol glycan, class C	-0.5023
10026	PIGK	phosphatidylinositol glycan, class K	0.7003
93183	PIGM	phosphatidylinositol glycan, class M	0.7421
23556	PIGN	phosphatidylinositol glycan, class N	0.5839
5286	PIK3C2A	phosphoinositide-3-kinase, class 2, alpha polypeptide	-0.7337
5298	PIK4CB	phosphatidylinositol 4-kinase, catalytic, beta polypeptide	1.191
29992	PILRA	paired immunoglobin-like type 2 receptor alpha	-0.4922
8394	PIP5K1A	phosphatidylinositol-4-phosphate 5-kinase, type I, alpha	1.5292
23396	PIP5K1C	phosphatidylinositol-4-phosphate 5-kinase, type I, gamma	1.053
79837	PIP5K2C	phosphatidylinositol-4-phosphate 5-kinase, type II, gamma	1.1681
8544	PIR	pirin (iron-binding nuclear protein)	-0.8471
23761	PISD	phosphatidylserine decarboxylase	-1.2556
5306	PITPNA	phosphatidylinositol transfer protein, alpha	1.1854
23760	PITPNB	phosphatidylinositol transfer protein, beta	1.4432
5315	PKM2	pyruvate kinase, muscle	0.6963
8502	PKP4	plakophilin 4	1.7267
257000	PLAC2	placenta-specific 2	-2.2719
5326	PLAGL2	pleiomorphic adenoma gene-like 2	-0.7948
23646	PLD3	phospholipase D family, member 3	-1.0901
79156	PLEKHF1	pleckstrin homology domain containing, family F (with FYVE domain) member 1	-1.5898
9842	PLEKHM1	pleckstrin homology domain containing, family M (with RUN domain) member 1	-1.0972
51090	PLLP	plasma membrane proteolipid (plasmolipin)	-1.977
5359	PLSCR1	phospholipid scramblase 1	1.2541
57047	PLSCR2	phospholipid scramblase 2	1.6502
5361	PLXNA1	plexin A1	-1.8213
10154	PLXNC1	plexin C1	0.9769
11243	PMF1	polyamine-modulated factor 1	0.6971
5395|441194	PMS2|PMS2CL	PMS2 postmeiotic segregation increased 2 (S. cerevisiae)	-0.5857
5409	PNMT	phenylethanolamine N-methyltransferase	-2.4138
23509	POFUT1	protein O-fucosyltransferase 1	-0.3581
23126	POGZ	pogo transposable element with ZNF domain	1.4872
56655	POLE4	polymerase (DNA-directed), epsilon 4 (p12 subunit)	1.076
5428	POLG	polymerase (DNA directed), gamma	-0.7777
11201	POLI	polymerase (DNA directed) iota	1.2642
5431	POLR2B	polymerase (RNA) II (DNA directed) polypeptide B, 140kDa	-0.3494
5432	POLR2C	polymerase (RNA) II (DNA directed) polypeptide C, 33kDa	0.6176
5436	POLR2G	polymerase (RNA) II (DNA directed) polypeptide G	0.8742
5437	POLR2H	polymerase (RNA) II (DNA directed) polypeptide H	-0.4663
11128	POLR3A	polymerase (RNA) III (DNA directed) polypeptide A, 155kDa	-1.5499
11044	POLS	polymerase (DNA directed) sigma	-0.5569
9883	POM121	POM121 membrane glycoprotein (rat)	0.4378
5444	PON1	paraoxonase 1	-1.7794
5456	POU3F4	POU domain, class 3, transcription factor 4	2.6492
5463	POU6F1	POU domain, class 6, transcription factor 1	1.2008
27068	PPA2	pyrophosphatase (inorganic) 2	-0.3322
56342	PPAN	peter pan homolog (Drosophila)	2.189
5469	PPARBP	PPAR binding protein	0.5838
5478	PPIA	peptidylprolyl isomerase A (cyclophilin A)	-0.938
131055	PPIAP74	Peptidylprolyl Isomerase A Pseudogene 74	-0.4379
10465	PPIH	peptidyl prolyl isomerase H (cyclophilin H)	0.5605
51645	PPIL1	peptidylprolyl isomerase (cyclophilin)-like 1	0.8848
23759	PPIL2	peptidylprolyl isomerase (cyclophilin)-like 2	1.7337
22843	PPM1E	protein phosphatase 1E (PP2C domain containing)	1.5473
5501	PPP1CC	protein phosphatase 1, catalytic subunit, gamma isoform	-0.3938
5514	PPP1R10	protein phosphatase 1, regulatory subunit 10	0.5149
6992	PPP1R11	protein phosphatase 1, regulatory (inhibitor) subunit 11	-0.7888
153743	PPP1R2P3	protein phosphatase 1, regulatory (inhibitor) subunit 2 pseudogene 3	0.5976
5523	PPP2R3A	protein phosphatase 2 (formerly 2A), regulatory subunit B'', alpha	1.4248
5525	PPP2R5A	protein phosphatase 2, regulatory subunit B (B56), alpha isoform	1.2344
5534	PPP3R1	protein phosphatase 3 (formerly 2B), regulatory subunit B, 19kDa, alpha isoform (calcineurin B, type I)	-0.8433
5537	PPP6C	protein phosphatase 6, catalytic subunit	0.819
23082	PPRC1	peroxisome proliferative activated receptor, gamma, coactivator-related 1	0.6515
23398	PPWD1	peptidylprolyl isomerase domain and WD repeat containing 1	1.521
64425	PRAF1	polymerase (RNA) I associated factor 1	-2.3977
56980	PRDM10	PR domain containing 10	-0.5308
10549	PRDX4	peroxiredoxin 4	-0.6843
27166	PRELID1	PRELI Domain Containing 1	-0.8458
5562	PRKAA1	protein kinase, AMP-activated, alpha 1 catalytic subunit	0.6716
5564	PRKAB1	protein kinase, AMP-activated, beta 1 non-catalytic subunit	1.4183
5583	PRKCH	protein kinase C, eta	0.8568
5583	PRKCH	protein kinase C, eta	1.9069
5587	PRKD1	protein kinase D1	-0.8834
5591	PRKDC	protein kinase, DNA-activated, catalytic polypeptide	2.0314
5592	PRKG1	protein kinase, cGMP-dependent, type I	-1.4683
5612	PRKRIR	protein-kinase, interferon-inducible double stranded RNA dependent inhibitor, repressor of (P58 repressor)	-0.5441
55015	PRPF39	PRP39 pre-mRNA processing factor 39 homolog (yeast)	0.5132
5635	PRPSAP1	phosphoribosyl pyrophosphate synthetase-associated protein 1	-0.3788
57479	PRR12	Proline Rich 12	1.8838
55267	PRR34	Proline Rich 34	-2.3069
11272|23045	PRR4|FRYL	proline rich 4 (lacrimal)|furry homolog-like (Drosophila)	0.9728
5646	PRSS3	protease, serine, 3 (mesotrypsin)	-2.0442
5646	PRSS3	protease, serine, 3 (mesotrypsin)	-1.8599
260429	PRSS33	protease, serine, 33	-1.7803
58497	PRUNE	prune homolog (Drosophila)	1.1175
57716	PRX	periaxin	-1.428
29968	PSAT1	phosphoserine aminotransferase 1	0.3744
23362	PSD3	pleckstrin and Sec7 domain containing 3	-0.9821
379025	PSMA3-AS1	PSMA3 Antisense RNA 1	0.7279
5691	PSMB3	proteasome (prosome, macropain) subunit, beta type, 3	1.0966
5698	PSMB9	proteasome (prosome, macropain) subunit, beta type, 9 (large multifunctional peptidase 2)	-0.4848
5719	PSMD13	proteasome (prosome, macropain) 26S subunit, non-ATPase, 13	1.8813
5721	PSME2	proteasome (prosome, macropain) activator subunit 2 (PA28 beta)	-0.4689
5723	PSPH	phosphoserine phosphatase	1.2954
58155	PTBP2	polypyrimidine tract binding protein 2	-0.7211
387647	PTCHD3P1	Patched Domain Containing 3 Pseudogene 1	1.3463
9791	PTDSS1	phosphatidylserine synthase 1	2.3704
5728|11191	PTEN|PTENP1	phosphatase and tensin homolog (mutated in multiple advanced cancers 1)|phosphatase and tensin homolog (mutated in multiple advanced cancers 1), pseudogene 1	-0.7143
5756	PTK9	PTK9 protein tyrosine kinase 9	-1.091
11344	PTK9L	PTK9L protein tyrosine kinase 9-like (A6-related protein)	-0.9923
5781	PTPN11	protein tyrosine phosphatase, non-receptor type 11 (Noonan syndrome 1)	-0.4841
5771	PTPN2	protein tyrosine phosphatase, non-receptor type 2	-0.8139
5778	PTPN7	protein tyrosine phosphatase, non-receptor type 7	1.7278
140885	PTPNS1	protein tyrosine phosphatase, non-receptor type substrate 1	2.2366
5787	PTPRB	protein tyrosine phosphatase, receptor type, B	-1.593
5787	PTPRB	protein tyrosine phosphatase, receptor type, B	1.0924
5791	PTPRE	protein tyrosine phosphatase, receptor type, E	-1.5448
5797	PTPRM	protein tyrosine phosphatase, receptor type, M	0.5845
284119	PTRF	polymerase I and transcript release factor	2.19
138428	PTRH1	Peptidyl-TRNA Hydrolase 1 Homolog	-0.5114
5805	PTS	6-pyruvoyltetrahydropterin synthase	-0.3705
9933	PUM3	Pumilio RNA Binding Family Member 3	-0.7966
80324	PUS1	pseudouridylate synthase 1	1.3357
83480	PUS3	pseudouridylate synthase 3	0.5789
5817	PVR	poliovirus receptor	2.09
11264	PXMP4	peroxisomal membrane protein 4, 24kDa	-1.2174
29108	PYCARD	PYD and CARD domain containing	-0.808
84795	PYROXD2	Pyridine Nucleotide-Disulphide Oxidoreductase Domain 2	-1.23
54870	QRICH1	glutamine-rich 1	-0.4748
9364	RAB28	RAB28, member RAS oncogene family	1.2793
5864	RAB3A	RAB3A, member RAS oncogene family	2.6798
22930	RAB3GAP1	RAB3 GTPase activating protein subunit 1 (catalytic)	0.7047
5866	RAB3IL1	RAB3A interacting protein (rabin3)-like 1	1.3465
115273	RAB42	RAB42, member RAS homolog family	-1.49
5869	RAB5B	RAB5B, member RAS oncogene family	2.0335
285282	RABL3	RAB, member of RAS oncogene family-like 3	2.0295
11020	RABL4	RAB, member of RAS oncogene family-like 4	0.6208
5879	RAC1	ras-related C3 botulinum toxin substrate 1 (rho family, small GTP binding protein Rac1)	0.3155
5880	RAC2	ras-related C3 botulinum toxin substrate 2 (rho family, small GTP binding protein Rac2)	-0.9546
5887	RAD23B	RAD23 homolog B (S. cerevisiae)	-0.7596
5889	RAD51C	RAD51 homolog C (S. cerevisiae)	-0.5836
5883	RAD9A	RAD9 homolog A (S. pombe)	1.4785
5883	RAD9A	RAD9 homolog A (S. pombe)	1.844
55974	RAG1AP1	recombination activating gene 1 activating protein 1	0.7324
55974	RAG1AP1	recombination activating gene 1 activating protein 1	1.2332
64760	RAI16	retinoic acid induced 16	1.5957
10742	RAI2	retinoic acid induced 2	0.5048
10928	RALBP1	ralA binding protein 1	-0.6741
22913	RALY	RNA binding protein, autoantigenic (hnRNP-associated with lethal yellow homolog (mouse))	0.9821
5908	RAP1B	RAP1B, member of RAS oncogene family	-0.3499
5911	RAP2A	RAP2A, member of RAS oncogene family	2.1249
91149	RAPGEF4-AS1	RAPGEF4 Antisense RNA 1	1.4615
5917	RARS	arginyl-tRNA synthetase	-0.8651
5921	RASA1	RAS p21 protein activator (GTPase activating protein) 1	-0.6281
23551	RASD2	RASD family, member 2	2.1154
84839	RAX2	Retina And Anterior Neural Fold Homeobox 2	-1.7948
5925	RB1	retinoblastoma 1 (including osteosarcoma)	-0.655
84173	RBED1	RNA binding motif and ELMO domain 1	-0.5564
8241	RBM10	RNA binding motif protein 10	0.6754
22828	RBM16	RNA binding motif protein 16	2.421
155435	RBM33	RNA binding motif protein 33	1.0354
23543	RBM9	RNA binding motif protein 9	1.0399
5937	RBMS1	RNA binding motif, single stranded interacting protein 1	-0.6246
116362	RBP7	retinol binding protein 7, cellular	-0.6063
1102	RCBTB2	regulator of chromosome condensation (RCC1) and BTB (POZ) domain containing protein 2	0.7569
283248	RCOR2	REST corepressor 2	-1.3356
145226	RDH12	retinol dehydrogenase 12 (all-trans and 9-cis)	1.5279
8434	RECK	reversion-inducing-cysteine-rich protein with kazal motifs	-0.7106
5966	REL	v-rel reticuloendotheliosis viral oncogene homolog (avian)	-0.8887
57614	RELCH	RAB11 Binding And LisH Domain, Coiled-Coil And HEAT Repeat Containing	1.0832
162427	RETREG3	Reticulophagy Regulator Family Member 3	1.4881
5981	RFC1	replication factor C (activator 1) 1, 145kDa	1.7834
5986	RFNG	radical fringe homolog (Drosophila)	1.5566
10740	RFPL1S	ret finger protein-like 1 antisense	-1.0314
91869	RFT1	RFT1 homolog (S. cerevisiae)	0.6844
5993	RFX5	regulatory factor X, 5 (influences HLA class II expression)	1.5484
285190|9648	RGPD4|GCC2	RANBP2-like and GRIP domain containing 4|GRIP and coiled-coil domain containing 2	-0.4971
5996	RGS1	regulator of G-protein signalling 1	-1.324
5999	RGS4	regulator of G-protein signalling 4	1.3658
9886	RHOBTB1	Rho-related BTB domain containing 1	0.8545
22836	RHOBTB3	Rho-related BTB domain containing 3	1.3658
23433	RHOQ	ras homolog gene family, member Q	1.564
58480	RHOU	ras homolog gene family, member U	1.1483
79608	RIC3	resistance to inhibitors of cholinesterase 3 homolog (C. elegans)	1.5898
55188	RIC8B	resistance to inhibitors of cholinesterase 8 homolog B (C. elegans)	1.1736
79890	RIN3	Ras and Rab interactor 3	0.5254
60561	RINT-1	RAD50 Interactor 1	-0.7452
55781	RIOK2	RIO kinase 2 (yeast)	1.1127
9750	RIPOR2	RHO Family Interacting Cell Polarization Regulator 2	1.3415
6016	RIT1	Ras-like without CAAX 1	0.9163
29919	RMC1	Regulator Of MON1-CCZ1	-0.3596
55005	RMND1	Required For Meiotic Nuclear Division 1 Homolog	-0.4917
29102	RNASEN	ribonuclease III, nuclear	-0.6681
29102	RNASEN	ribonuclease III, nuclear	2.8473
7844	RNF103	ring finger protein 103	-0.6658
51132	RNF12	ring finger protein 12	-1.1508
79589	RNF128	ring finger protein 128	0.649
54546	RNF186	ring finger protein 186	-1.2101
257160	RNF214	Ring Finger Protein 214	1.4112
140691	RNF36	ring finger protein 36	-2.4492
152006	RNF38	ring finger protein 38	1.8601
9616	RNF7	ring finger protein 7	-0.3379
84900	RNFT2	Ring Finger Protein, Transmembrane 2	0.9588
8732	RNGTT	RNA guanylyltransferase and 5'-phosphatase	0.9479
6051	RNPEP	arginyl aminopeptidase (aminopeptidase B)	-0.4041
10073	RNUT1	RNA, U transporter 1	0.8302
6091	ROBO1	roundabout, axon guidance receptor, homolog 1 (Drosophila)	2.0724
6093	ROCK1	Rho-associated, coiled-coil containing protein kinase 1	1.2826
9991	ROD1	ROD1 regulator of differentiation 1 (S. pombe)	-1.7773
440608|23380	RP11-343N15.3|SRGAP2	SLIT-ROBO Rho GTPase activating protein 2	1.7746
6102	RP2	retinitis pigmentosa 2 (X-linked recessive)	-2.1105
6117	RPA1	replication protein A1, 70kDa	0.8417
6134|4725	RPL10|NDUFS5	ribosomal protein L10|NADH dehydrogenase (ubiquinone) Fe-S protein 5, 15kDa (NADH-coenzyme Q reductase)	0.4039
6138	RPL15	ribosomal protein L15	-0.6634
51121	RPL26L1	ribosomal protein L26-like 1	-0.5832
6155	RPL27	ribosomal protein L27	1.3364
6160	RPL31	ribosomal protein L31	-0.4717
6161	RPL32	ribosomal protein L32	-1.4758
6168	RPL37A	ribosomal protein L37a	0.5158
6169	RPL38	ribosomal protein L38	-0.4154
6170	RPL39	ribosomal protein L39	-0.5974
6129|8661	RPL7|EIF3S10	ribosomal protein L7|eukaryotic translation initiation factor 3, subunit 10 theta, 150/170kDa	-0.316
6181	RPLP2	ribosomal protein, large, P2	-0.5688
11102	RPP14	ribonuclease P 14kDa subunit	0.6855
54913	RPP25	ribonuclease P 25kDa subunit	0.5115
10799	RPP40	ribonuclease P 40kDa subunit	-0.6692
56475	RPRM	reprimo, TP53 dependent G2 arrest mediator candidate	-1.3512
402184	RPS12P8	Ribosomal Protein S12 Pseudogene 8	0.7236
6187	RPS2	ribosomal protein S2	3.204
400963	RPS2P17	Ribosomal Protein S2 Pseudogene 17	-0.451
6196	RPS6KA2	ribosomal protein S6 kinase, 90kDa, polypeptide 2	-0.5319
6199	RPS6KB2	ribosomal protein S6 kinase, 70kDa, polypeptide 2	-1.4233
84881	RPUSD4	RNA pseudouridylate synthase domain containing 4	1.9528
10670	RRAGA	Ras-related GTP binding A	-0.9288
22800	RRAS2	related RAS viral (r-ras) oncogene homolog 2	1.9548
6238	RRBP1	ribosome binding protein 1 homolog 180kDa (dog)	2.6556
51018	RRP15	Ribosomal RNA Processing 15 Homolog	0.8284
55316	RSAD1	radical S-adenosyl methionine domain containing 1	0.9683
284288	RSL24D1P11	Ribosomal L24 Domain Containing 1 Pseudogene 11	3.248
51319	RSRC1	arginine/serine-rich coiled-coil 1	-0.6008
6251	RSU1	Ras suppressor protein 1	-1.0106
23168	RTF1	Rtf1, Paf1/RNA polymerase II complex component, homolog (S. cerevisiae)	2.1285
84816	RTN4IP1	reticulon 4 interacting protein 1	-0.7097
146760	RTN4RL1	reticulon 4 receptor-like 1	-1.4362
132112	RTP1	Receptor Transporter Protein 1	-1.7994
344892	RTP2	Receptor Transporter Protein 2	-1.9006
285093	RTP5	Receptor Transporter Protein 5 (Putative)	2.1671
51637	RTRAF	RNA Transcription, Translation And Transport Factor	-0.7188
9711	RUBCN	RUN And Cysteine Rich Domain Containing Beclin 1 Interacting Protein	-0.435
80230	RUFY1	RUN and FYVE domain containing 1	-0.5031
84127	RUNDC2A	RUN domain containing 2A	1.0931
23623	RUSC1	RUN and SH3 domain containing 1	-0.4791
27352	RUTBC3	RUN and TBC1 domain containing 3	1.3833
8607	RUVBL1	RuvB-like 1 (E. coli)	1.013
10069	RWDD2B	RWD Domain Containing 2B	0.6337
6280	S100A9	S100 calcium binding protein A9 (calgranulin B)	-1.7425
26278	SACS	spastic ataxia of Charlevoix-Saguenay (sacsin)	1.7881
10055	SAE1	SUMO1 Activating Enzyme Subunit 1	-0.7544
203286	SAMD6	sterile alpha motif domain containing 6	-1.8267
8819	SAP30	sin3-associated polypeptide, 30kDa	-1.5285
51128	SAR1B	SAR1 gene homolog B (S. cerevisiae)	0.6329
23328	SASH1	SAM and SH3 domain containing 1	-0.5768
81846	SBF2	SET binding factor 2	1.382
81846	SBF2	SET binding factor 2	1.7543
55206	SBNO1	sno, strawberry notch homolog 1 (Drosophila)	0.4098
90198	SBP1	null	1.8197
8631	SCAP1	src family associated phosphoprotein 1	1.2745
29970	SCHIP1	schwannomin interacting protein 1	-4.2421
29970	SCHIP1	schwannomin interacting protein 1	-0.9069
6330	SCN4B	sodium channel, voltage-gated, type IV, beta	-1.2697
9997	SCO2	SCO cytochrome oxidase deficient homolog 2 (yeast)	-1.7367
79634	SCRN3	secernin 3	-0.4351
55681	SCYL2	SCY1-like 2 (S. cerevisiae)	1.1954
6389|255812	SDHA|SDHAL2	succinate dehydrogenase complex, subunit A, flavoprotein (Fp)|succinate dehydrogenase complex, subunit A, flavoprotein-like 2	1.1207
135154	SDHAF4	Succinate Dehydrogenase Complex Assembly Factor 4	-0.6194
6391	SDHC	succinate dehydrogenase complex, subunit C, integral membrane protein, 15kDa	-0.4733
90701	SEC11L3	SEC11-like 3 (S. cerevisiae)	-1.0821
10484	SEC23A	Sec23 homolog A (S. cerevisiae)	1.5249
9871	SEC24D	SEC24 related gene family, member D (S. cerevisiae)	-0.7462
280636	SELENOH	Selenoprotein H	-0.604
10507	SEMA4D	sema domain, immunoglobulin domain (Ig), transmembrane domain (TM) and short cytoplasmic domain, (semaphorin) 4D	-1.0094
8482	SEMA7A	sema domain, immunoglobulin domain (Ig), and GPI membrane anchor, (semaphorin) 7A	-1.5358
26168	SENP3	SUMO1/sentrin/SMT3 specific peptidase 3	-0.6584
22929	SEPHS1	selenophosphate synthetase 1	1.2558
23157	SEPT6	septin 6	0.3668
347735	SERINC2	serine incorporator 2	-1.6584
619189	SERINC4	serine incorporator 4	-2.1059
27230	SERP1	Stress Associated Endoplasmic Reticulum Protein 1	-0.3436
12	SERPINA3	serpin peptidase inhibitor, clade A (alpha-1 antiproteinase, antitrypsin), member 3	-0.888
5271	SERPINB8	serpin peptidase inhibitor, clade B (ovalbumin), member 8	0.9177
9792	SERTAD2	SERTA domain containing 2	-1.005
29072	SETD2	SET Domain Containing 2	1.2705
10992	SF3B2	splicing factor 3b, subunit 2, 145kDa	-0.4226
119559	SFXN4	sideroflexin 4	-0.8436
124923	SGK494	Uncharacterized Serine/Threonine-Protein Kinase SgK494	-2.7429
6449	SGTA	small glutamine-rich tetratricopeptide repeat (TPR)-containing, alpha	1.6774
10019	SH2B3	SH2B Adaptor Protein 3	-0.6215
6452	SH3BP2	SH3-domain binding protein 2	-1.1768
152503	SH3D19	SH3 Domain Containing 19	0.758
56904	SH3GLB2	SH3-domain GRB2-like endophilin B2	-0.8352
9644	SH3MD1	SH3 multiple domains 1	-0.7716
26751	SH3YL1	SH3 domain containing, Ysc84-like 1 (S. cerevisiae)	1.9823
59307	SIGIRR	single immunoglobulin and toll-interleukin 1 receptor (TIR) domain	0.6112
27180	SIGLEC9	sialic acid binding Ig-like lectin 9	-0.8576
25942	SIN3A	SIN3 homolog A, transcription regulator (yeast)	1.1674
22933	SIRT2	sirtuin (silent mating type information regulation 2 homolog) 2 (S. cerevisiae)	1.4825
23408	SIRT5	sirtuin (silent mating type information regulation 2 homolog) 5 (S. cerevisiae)	1.4682
51547	SIRT7	sirtuin (silent mating type information regulation 2 homolog) 7 (S. cerevisiae)	0.9527
6497	SKI	v-ski sarcoma viral oncogene homolog (avian)	-2.9927
391037	SKINT1L	Skint1 Like (Pseudogene)	-2.8143
6499	SKIV2L	superkiller viralicidic activity 2-like (S. cerevisiae)	1.3294
57823	SLAMF7	SLAM family member 7	-1.5268
10723	SLC12A7	solute carrier family 12 (potassium/chloride transporters), member 7	-0.5295
6567	SLC16A2	solute carrier family 16 (monocarboxylic acid transporters), member 2	0.5364
10246	SLC17A2	solute carrier family 17 (sodium phosphate), member 2	-1.1741
57030	SLC17A7	solute carrier family 17 (sodium-dependent inorganic phosphate cotransporter), member 7	-1.7529
6570	SLC18A1	solute carrier family 18 (vesicular monoamine), member 1	-1.3583
6506	SLC1A2	solute carrier family 1 (glial high affinity glutamate transporter), member 2	-2.6397
6512	SLC1A7	solute carrier family 1 (glutamate transporter), member 7	-2.9846
9389	SLC22A14	solute carrier family 22 (organic cation transporter), member 14	-2.0245
151295	SLC23A3	solute carrier family 23 (nucleobase transporters), member 3	-2.5084
9016	SLC25A14	solute carrier family 25 (mitochondrial carrier, brain), member 14	-0.3372
60386	SLC25A19	solute carrier family 25 (mitochondrial deoxynucleotide carrier), member 19	0.817
9481	SLC25A27	solute carrier family 25, member 27	0.919
81034	SLC25A32	solute carrier family 25, member 32	1.6075
291	SLC25A4	solute carrier family 25 (mitochondrial carrier; adenine nucleotide translocator), member 4	1.5721
91137	SLC25A46	Solute Carrier Family 25 Member 46	2.5776
10861	SLC26A1	solute carrier family 26 (sulfate transporter), member 1	-2.2978
376497	SLC27A1	solute carrier family 27 (fatty acid transporter), member 1	-3.4904
11182	SLC2A6	solute carrier family 2 (facilitated glucose transporter), member 6	-1.2855
7781	SLC30A3	solute carrier family 30 (zinc transporter), member 3	-2.6788
7355	SLC35A2	solute carrier family 35 (UDP-galactose transporter), member A2	-2.5984
55032	SLC35A5	solute carrier family 35, member A5	-0.5844
51000	SLC35B3	solute carrier family 35, member B3	-0.9185
84912	SLC35B4	solute carrier family 35, member B4	0.8648
51006	SLC35C2	solute carrier family 35, member C2	0.7257
219855	SLC37A2	solute carrier family 37 (glycerol-3-phosphate transporter), member 2	2.1092
84255	SLC37A3	solute carrier family 37 (glycerol-3-phosphate transporter), member 3	1.1545
23516	SLC39A14	solute carrier family 39 (zinc transporter), member 14	2.2558
29985	SLC39A3	solute carrier family 39 (zinc transporter), member 3	0.8984
57153	SLC44A2	solute carrier family 44, member 2	1.2039
113235	SLC46A1	Solute Carrier Family 46 Member 1	0.7108
55652	SLC48A1	Solute Carrier Family 48 Member 1	-0.8638
83959	SLC4A11	solute carrier family 4, sodium bicarbonate transporter-like, member 11	-0.9061
6539	SLC6A12	solute carrier family 6 (neurotransmitter transporter, betaine/GABA), member 12	-2.9763
387254	SLC7A5P2	Solute Carrier Family 7 Member 5 Pseudogene 2	-1.3494
10479	SLC9A6	solute carrier family 9 (sodium/hydrogen exchanger), member 6	-0.8234
55719	SLF2	SMC5-SMC6 Complex Localization Factor 2	1.4624
4086	SMAD1	SMAD, mothers against DPP homolog 1 (Drosophila)	-1.0448
50485	SMARCAL1	SWI/SNF related, matrix associated, actin dependent regulator of chromatin, subfamily a-like 1	0.4348
6599	SMARCC1	SWI/SNF related, matrix associated, actin dependent regulator of chromatin, subfamily c, member 1	1.5108
6602	SMARCD1	SWI/SNF related, matrix associated, actin dependent regulator of chromatin, subfamily d, member 1	2.1764
6605	SMARCE1	SWI/SNF related, matrix associated, actin dependent regulator of chromatin, subfamily e, member 1	1.3058
221710	SMIM13	Small Integral Membrane Protein 13	1.673
57150	SMIM8	Small Integral Membrane Protein 8	-0.5626
6608	SMO	smoothened homolog (Drosophila)	2.0637
56950	SMYD2	SET and MYND domain containing 2	-1.0344
6614	SN	sialoadhesin	-2.8522
116841	SNAP47	Synaptosome Associated Protein 47	-0.7667
6617	SNAPC1	small nuclear RNA activating complex, polypeptide 1, 43kDa	0.8071
387066	SNHG5	Small Nucleolar RNA Host Gene 5	0.7675
641638	SNHG6	Small Nucleolar RNA Host Gene 6	-0.7406
54861	SNRK	SNF related kinase	1.7504
6631	SNRPC	small nuclear ribonucleoprotein polypeptide C	0.5748
6632	SNRPD1	small nuclear ribonucleoprotein D1 polypeptide 16kDa	-0.6934
6636|2023	SNRPF|ENO1	small nuclear ribonucleoprotein polypeptide F|enolase 1, (alpha)	-0.281
6642	SNX1	sorting nexin 1	0.6705
29916	SNX11	sorting nexin 11	-0.7453
399979	SNX19	sorting nexin 19	-0.658
90203	SNX21	Sorting Nexin Family Member 211	-0.9642
28966	SNX24	sorting nexing 24	1.459
440352	SNX29P2	Sorting Nexin 29 Pseudogene 2	1.4323
254122	SNX32	Sorting Nexin 32	-2.306
254122	SNX32	Sorting Nexin 32	-2.1864
6646	SOAT1	sterol O-acyltransferase (acyl-Coenzyme A: cholesterol acyltransferase) 1	1.6489
55084	SOBP	Sine Oculis Binding Protein Homolog	1.0136
8651	SOCS1	suppressor of cytokine signaling 1	-1.8617
8835	SOCS2	suppressor of cytokine signaling 2	0.6166
6647	SOD1	superoxide dismutase 1, soluble (amyotrophic lateral sclerosis 1 (adult))	-0.6387
6648	SOD2	superoxide dismutase 2, mitochondrial	-0.6209
116166	SORDL	null	2.2137
9580	SOX13	SRY (sex determining region Y)-box 13	1.1238
30812	SOX8	SRY (sex determining region Y)-box 8	-1.4798
6662	SOX9	SRY (sex determining region Y)-box 9 (campomelic dysplasia, autosomal sex-reversal)	-0.6094
93349	SP140L	SP140 Nuclear Body Protein Like	0.9242
6670	SP3	Sp3 transcription factor	1.1852
80320	SP6	Sp6 transcription factor	-2.2034
221833	SP8	Sp8 transcription factor	-1.2376
53340	SPA17	sperm autoantigenic protein 17	-0.7308
221178	SPATA13	spermatogenesis associated 13	1.7006
202051	SPATA24	Spermatogenesis Associated 24	0.8963
79029	SPATA5L1	spermatogenesis associated 5-like 1	-0.8122
54908	SPDL1	Spindle Apparatus Coiled-Coil Protein 1	-1.0512
92521	SPECC1	spectrin domain with coiled-coils 1	1.6247
55752	SPET11	septin 11	1.0463
6687	SPG7	spastic paraplegia 7, paraplegin (pure and complicated autosomal recessive)	-2.0149
23514	SPIDR	Scaffold Protein Involved In DNA Repair	-0.853
10927	SPIN	spindlin	0.5924
10417	SPON2	spondin 2, extracellular matrix protein	-1.9101
339745	SPOPL	Speckle Type BTB/POZ Protein Like	1.54
503542	SPRN	shadow of prion protein homolog (zebrafish)	-1.8521
80176	SPSB1	splA/ryanodine receptor domain and SOCS box containing 1	-1.6333
6712	SPTBN2	spectrin, beta, non-erythrocytic 2	0.9369
10558	SPTLC1	serine palmitoyltransferase, long chain base subunit 1	2.9223
10558	SPTLC1	serine palmitoyltransferase, long chain base subunit 1	3.5767
10847	SRCAP	Snf2 Related CREBBP Activator Protein	3.1097
23380	SRGAP2	SLIT-ROBO Rho GTPase activating protein 2	-0.6237
6727	SRP14	signal recognition particle 14kDa (homologous Alu RNA binding protein)	-0.5529
63826	SRR	serine racemase	-1.4878
10929	SRSF8	Serine And Arginine Rich Splicing Factor 8	1.5533
23648	SSBP3	single stranded DNA binding protein 3	0.3825
6744	SSFA2	sperm specific antigen 2	2.616
23145	SSPO	SCO-spondin homolog (Bos taurus)	1.1989
6746	SSR2	signal sequence receptor, beta (translocon-associated protein beta)	-0.4684
6747	SSR3	signal sequence receptor, gamma (translocon-associated protein gamma)	-0.8497
254100	SSSCA1-AS1	SSSCA1 Antisense RNA 1 (Head To Head)	-2.8541
6755	SSTR5	somatostatin receptor 5	-2.1475
146336	SSTR5-AS1	SSTR5 Antisense RNA 1	-1.9372
8869	ST3GAL5	ST3 beta-galactoside alpha-2,3-sialyltransferase 5	-0.6864
81849	ST6GALNAC5	ST6 (alpha-N-acetyl-neuraminyl-2,3-beta-galactosyl-1,3)-N-acetylgalactosaminide alpha-2,6-sialyltransferase 5	0.4961
6769	STAC	SH3 and cysteine rich domain	-1.4836
10254	STAM2	signal transducing adaptor molecule (SH3 domain and ITAM motif) 2	1.8051
55620	STAP2	Signal Transducing Adaptor Family Member 2	-1.3108
55620	STAP2	Signal Transducing Adaptor Family Member 2	-0.9002
6772	STAT1	signal transducer and activator of transcription 1, 91kDa	-0.4428
6777	STAT5B	signal transducer and activator of transcription 5B	1.3109
6778	STAT6	signal transducer and activator of transcription 6, interleukin-4 induced	1.2918
27067	STAU2	staufen, RNA binding protein, homolog 2 (Drosophila)	-0.4865
55240	STEAP3	STEAP family member 3	0.772
8428	STK24	serine/threonine kinase 24 (STE20 homolog, yeast)	-0.3545
6788	STK3	serine/threonine kinase 3 (STE20 homolog, yeast)	-0.5759
23012	STK38L	serine/threonine kinase 38 like	1.646
2040	STOM	stomatin	1.8148
85439	STON2	Stonin 2	-3.3005
219736	STOX1	storkhead box 1	-1.1111
441476	STPG3	Sperm-Tail PG-Rich Repeat Containing 3	-0.8889
29966	STRN3	striatin, calmodulin binding protein 3	-0.6587
8677	STX10	syntaxin 10	1.7429
8675	STX16	syntaxin 16	2.1245
8803	SUCLA2	succinate-CoA ligase, ADP-forming, beta subunit	-0.6132
283398	SUCLG2P2	Succinate-CoA Ligase GDP-Forming Beta Subunit Pseudogene 2	-0.5016
64426	SUDS3	SDS3 Homolog, SIN3A Corepressor Complex Component	1.7131
54816	SUHW4	suppressor of hairy wing homolog 4 (Drosophila)	0.9229
285362	SUMF1	sulfatase modifying factor 1	-0.3437
6613	SUMO2	SMT3 suppressor of mif two 3 homolog 2 (yeast)	-0.2573
8464	SUPT3H	suppressor of Ty 3 homolog (S. cerevisiae)	0.7614
6835	SURF2	surfeit 2	1.776
51111	SUV420H1	suppressor of variegation 4-20 homolog 1 (Drosophila)	1.6335
23512	SUZ12	suppressor of zeste 12 homolog (Drosophila)	-0.879
9900	SV2A	synaptic vesicle glycoprotein 2A	-1.8633
23075	SWAP70	Switching B Cell Complex Subunit SWAP70	-1.0
85360	SYDE1	synapse defective 1, Rho GTPase, homolog 1 (C. elegans)	1.9985
23345	SYNE1	spectrin repeat containing, nuclear envelope 1	-1.8596
23345	SYNE1	spectrin repeat containing, nuclear envelope 1	-0.4688
8831	SYNGAP1	synaptic Ras GTPase activating protein 1 homolog (rat)	0.8547
8871	SYNJ2	synaptojanin 2	1.3051
55333	SYNJ2BP	synaptojanin 2 binding protein	-0.626
4072	TACSTD1	tumor-associated calcium signal transducer 1	-0.4449
391742	TAF11L2	TATA-Box Binding Protein Associated Factor 11 Like 2	0.5158
8148	TAF15	TAF15 RNA polymerase II, TATA box binding protein (TBP)-associated factor, 68kDa	-0.8704
83860	TAF3	TAF3 RNA polymerase II, TATA box binding protein (TBP)-associated factor, 140kDa	0.5648
6888	TALDO1	transaldolase 1	-0.5302
85461	TANC1	tetratricopeptide repeat, ankyrin repeat and coiled-coil containing 1	0.9876
128989	TANGO2	Transport And Golgi Organization 2 Homolog	-0.6329
6890	TAP1	transporter 1, ATP-binding cassette, sub-family B (MDR/TAP)	-0.9038
55080	TAPBPL	TAP binding protein-like	-0.4818
6894	TARBP1	Tar (HIV-1) RNA binding protein 1	0.9335
23435	TARDBP	TAR DNA binding protein	-0.6469
80222	TARSL1	threonyl-tRNA synthetase-like 1	1.5843
23216	TBC1D1	TBC1 (tre-2/USP6, BUB2, cdc16) domain family, member 1	0.4146
57533	TBC1D14	TBC1 domain family, member 14	2.3369
79735	TBC1D17	TBC1 domain family, member 17	1.2773
9779	TBC1D5	TBC1 domain family, member 5	1.694
29110	TBK1	TANK-binding kinase 1	-0.3089
6907	TBL1X	transducin (beta)-like 1X-linked	0.4609
10607	TBL3	transducin (beta)-like 3	1.011
285343	TCAIM	T Cell Activation Inhibitor, Mitochondrial	0.7467
285343	TCAIM	T Cell Activation Inhibitor, Mitochondrial	2.5801
340543	TCEAL5	transcription elongation factor A (SII)-like 5	-0.7089
10915	TCERG1	transcription elongation regulator 1	0.423
6943	TCF21	transcription factor 21	-3.3239
6949	TCOF1	Treacher Collins-Franceschetti syndrome 1	0.8807
6996	TDG	thymine-DNA glycosylase	-0.3766
7004	TEAD4	TEA domain family member 4	-2.7262
25851	TECPR1	Tectonin Beta-Propeller Repeat Containing 1	-0.6704
79736	TEFM	Transcription Elongation Factor, Mitochondrial	-0.8238
283523	TERF1P5	Telomeric Repeat Binding Factor 1 Pseudogene 5	-1.7623
55852	TEX2	testis expressed sequence 2	-0.6456
7024	TFCP2	transcription factor CP2	2.1005
7029	TFDP2	transcription factor Dp-2 (E2F dimerization partner 2)	-0.8114
51270	TFDP3	transcription factor Dp family, member 3	1.8823
7033	TFF3	trefoil factor 3 (intestinal)	-1.5682
10342	TFG	TRK-fused gene	-0.6964
7045	TGFBI	transforming growth factor, beta-induced, 68kDa	-0.6511
7046	TGFBR1	transforming growth factor, beta receptor I (activin A receptor type II-like kinase, 53kDa)	1.1809
7050	TGIF	TGFB-induced factor (TALE family homeobox)	-0.5898
9473	THEMIS2	Thymocyte Selection Associated Family Member 2	-0.9289
84321	THOC3	THO complex 3	1.4845
9969	THRAP1	thyroid hormone receptor associated protein 1	1.805
10025	THRAP5	thyroid hormone receptor associated protein 5	-0.7882
7068	THRB	thyroid hormone receptor, beta (erythroblastic leukemia viral (v-erb-a) oncogene homolog 2, avian)	1.5714
79178	THTPA	thiamine triphosphatase	1.2316
55623	THUMPD1	THUMP domain containing 1	0.7481
25917	THUMPD3	THUMP domain containing 3	-0.7092
57103	TIGAR	TP53 Induced Glycolysis Regulatory Phosphatase	-1.3382
54962	TIPIN	TIMELESS Interacting Protein	2.1265
7083	TK1	thymidine kinase 1, soluble	-2.2117
3195	TLX1	T-cell leukemia homeobox 1	-1.6276
30012	TLX3	T-cell leukemia homeobox 3	1.4634
83877	TM2D2	TM2 domain containing 2	-1.0418
56889	TM9SF3	Transmembrane 9 Superfamily Member 3	1.9672
147138	TMC8	transmembrane channel-like 8	-1.4364
255104	TMCO4	transmembrane and coiled-coil domains 4	-0.3251
54732	TMED9	transmembrane emp24 protein transport domain containing 9	1.0136
54859	TMEM103	transmembrane protein 103	1.3702
55831	TMEM111	transmembrane protein 111	-0.3116
222865	TMEM130	Transmembrane Protein 130	-1.6335
85014	TMEM141	Transmembrane Protein 141	0.5013
85014	TMEM141	Transmembrane Protein 141	1.4799
129303	TMEM150A	Transmembrane Protein 150A	-0.5682
196527	TMEM16F	transmembrane protein 16F	2.1108
201931	TMEM192	Transmembrane Protein 192	-1.1307
130612	TMEM198	Transmembrane Protein 198	-0.9709
147007	TMEM199	Transmembrane Protein 199	-0.7616
55248	TMEM206	Transmembrane Protein 206	-0.7314
29100	TMEM208	Transmembrane Protein 208	-0.8699
84928	TMEM209	Transmembrane Protein 209	-0.409
80723	TMEM22	transmembrane protein 22	0.8347
259230	TMEM23	transmembrane protein 23	-0.8515
29058	TMEM230	Transmembrane Protein 230	-0.4671
79161	TMEM243	Transmembrane Protein 243	-0.4377
84302	TMEM246	Transmembrane Protein 246	1.6149
90488	TMEM263	Transmembrane Protein 263	0.8252
283521	TMEM272	Transmembrane Protein 272	-1.8975
93380	TMEM32	transmembrane protein 32	1.7164
55254	TMEM39A	transmembrane protein 39A	-0.7055
55287	TMEM40	transmembrane protein 40	-1.0497
440026	TMEM41B	transmembrane protein 41B	1.1682
55076	TMEM45A	transmembrane protein 45A	-1.0551
55092	TMEM51	transmembrane protein 51	-1.0854
339456	TMEM52	transmembrane protein 52	-1.3101
9528	TMEM59	transmembrane protein 59	-0.9878
9725	TMEM63A	transmembrane protein 63A	1.169
54968	TMEM70	transmembrane protein 70	-1.0352
128338	TMEM77	transmembrane protein 77	-0.8362
283232	TMEM80	transmembrane protein 80	-1.162
283232	TMEM80	transmembrane protein 80	-0.9335
84910	TMEM87B	transmembrane protein 87B	1.5359
51754	TMEM8B	Transmembrane Protein 8B	-2.4185
56937	TMEPAI	transmembrane, prostate androgen induced RNA	-1.3003
126259	TMIGD2	Transmembrane And Immunoglobulin Domain Containing 2	1.0009
84899	TMTC4	transmembrane and tetratricopeptide repeat containing 4	-0.6109
126282	TNFAIP8L1	tumor necrosis factor, alpha-induced protein 8-like 1	-0.6761
51330	TNFRSF12A	tumor necrosis factor receptor superfamily, member 12A	-1.2543
7132	TNFRSF1A	tumor necrosis factor receptor superfamily, member 1A	1.0188
8771|51750	TNFRSF6B|RTEL1	tumor necrosis factor receptor superfamily, member 6b, decoy|regulator of telomere elongation helicase 1	1.1883
10673	TNFSF13B	tumor necrosis factor (ligand) superfamily, member 13b	1.4661
7134	TNNC1	troponin C type 1 (slow)	2.4445
7145	TNS1	tensin 1	-0.7223
84134	TOMM40L	translocase of outer mitochondrial membrane 40 homolog-like (yeast)	-0.4748
54543	TOMM7	translocase of outer mitochondrial membrane 7 homolog (yeast)	-0.3783
7150	TOP1	topoisomerase (DNA) I	2.2518
1861	TOR1A	torsin family 1, member A (torsin A)	-0.5693
26092	TOR1AIP1	torsin A interacting protein 1	0.4581
163590	TOR1AIP2	torsin A interacting protein 2	-1.0334
27348	TOR1B	torsin family 1, member B (torsin B)	0.8496
64222	TOR3A	torsin family 3, member A	1.4314
7157	TP53	tumor protein p53 (Li-Fraumeni syndrome)	1.4283
7158	TP53BP1	tumor protein p53 binding protein, 1	-0.9093
7159	TP53BP2	tumor protein p53 binding protein, 2	-0.7327
9537	TP53I11	tumor protein p53 inducible protein 11	1.1138
25941	TPGS2	Tubulin Polyglutamylase Complex Subunit 2	-0.7877
7172	TPMT	thiopurine S-methyltransferase	-1.6302
23430	TPSD1	tryptase delta 1	-1.5644
285741	TPT1P4	Tumor Protein, Translationally-Controlled 1 Pseudogene 4	-0.964
374491|55269	TPTE2P6|PSPC1	Transmembrane Phosphoinositide 3-Phosphatase And Tensin Homolog 2 Pseudogene 6|Paraspeckle component 1	0.6738
10758	TRAF3IP2	TRAF3 interacting protein 2	-0.635
10293	TRAIP	TRAF Interacting Protein	-1.6168
22906	TRAK1	trafficking protein, kinesin binding 1	-0.7721
66008	TRAK2	trafficking protein, kinesin binding 2	0.9298
10131	TRAP1	TNF receptor-associated protein 1	1.0703
6399	TRAPPC2	trafficking protein particle complex 2	0.7225
122553	TRAPPC6B	trafficking protein particle complex 6B	0.7364
54209	TREM2	triggering receptor expressed on myeloid cells 2	-0.9099
7200	TRH	thyrotropin-releasing hormone	-2.7832
10626	TRIM16	tripartite motif-containing 16	-1.859
6737	TRIM21	tripartite motif-containing 21	2.2919
8805	TRIM24	tripartite motif-containing 24	0.5681
7726	TRIM26	tripartite motif-containing 26	-2.6258
10155	TRIM28	tripartite motif-containing 28	2.4655
10612	TRIM3	tripartite motif-containing 3	1.3054
11074	TRIM31	tripartite motif-containing 31	-1.5403
4591	TRIM37	tripartite motif-containing 37	1.0899
89122	TRIM4	tripartite motif-containing 4	1.2956
378108|375593	TRIM50C|TRIM50B	tripartite motif-containing 50C|tripartite motif-containing 50B	-1.2559
117854	TRIM6	tripartite motif-containing 6	-2.1491
9325	TRIP4	thyroid hormone receptor interactor 4	-0.6816
60487	TRMT11	TRNA Methyltransferase 11 Homolog	1.7505
55039	TRMT12	tRNA methyltranferase 12 homolog (S. cerevisiae)	-0.7578
81627	TRMT1L	TRNA Methyltransferase 1 Like	-1.1009
152992	TRMT44	TRNA Methyltransferase 44 Homolog	-2.4626
57570	TRMT5	TRM5 tRNA methyltransferase 5 homolog (S. cerevisiae)	-0.6961
54822	TRPM7	transient receptor potential cation channel, subfamily M, member 7	1.6182
51393	TRPV2	transient receptor potential cation channel, subfamily V, member 2	-1.2015
54952	TRSPAP1	tRNA selenocysteine associated protein 1	-1.4732
142940	TRUB1	TruB pseudouridine (psi) synthase homolog 1 (E. coli)	2.5726
128229	TSACC	TSSK6 Activating Cochaperone	-1.1133
8848	TSC22D1	TSC22 domain family, member 1	2.1576
1831	TSC22D3	TSC22 domain family, member 3	2.1889
114960	TSGA13	testis specific, 13	-2.6735
7247	TSN	translin	0.868
7257	TSNAX	translin-associated factor X	1.3894
27075	TSPAN13	tetraspanin 13	-1.1451
340348	TSPAN33	tetraspanin 33	0.554
84630	TTBK1	tau tubulin kinase 1	-2.1411
79573	TTC13	tetratricopeptide repeat domain 13	-1.178
118491	TTC18	tetratricopeptide repeat domain 18	-0.4013
23331	TTC28	Tetratricopeptide Repeat Domain 28	1.3068
64427	TTC31	Tetratricopeptide Repeat Domain 31	-0.8489
130502	TTC32	Tetratricopeptide Repeat Domain 32	-0.8261
7268	TTC4	tetratricopeptide repeat domain 4	-0.471
115669	TTC6	tetratricopeptide repeat domain 6	2.1325
283237	TTC9C	tetratricopeptide repeat domain 9C	1.5664
9675	TTI1	TELO2 Interacting Protein 1	-0.5606
80185	TTI2	TELO2 Interacting Protein 2	-0.3344
254173	TTLL10	tubulin tyrosine ligase-like family, member 10	-2.341
64595	TTTY15	testis-specific transcript, Y-linked 15	1.7202
7846	TUBA1A	Tubulin Alpha 1a	-0.673
84790	TUBA6	tubulin, alpha 6	1.5685
7289	TULP3	tubby like protein 3	1.294
81542	TXNDC	thioredoxin domain containing	2.2653
79770	TXNDC15	Thioredoxin Domain Containing 15	-0.459
10190	TXNDC9	thioredoxin domain containing 9	1.1561
84817	TXNL5	thioredoxin-like 5	-0.9815
114112	TXNRD3	thioredoxin reductase 3	-1.1961
219743	TYSND1	trypsin domain containing 1	-0.771
8233	U2AF1L2	U2(RNU2) small nuclear RNA auxiliary factor 1-like 2	2.1118
9898	UBAP2L	ubiquitin associated protein 2-like	0.5394
7318	UBE1L	ubiquitin-activating enzyme E1-like	-0.674
7319	UBE2A	ubiquitin-conjugating enzyme E2A (RAD6 homolog)	-0.7267
140739	UBE2F	ubiquitin-conjugating enzyme E2F (putative)	-0.5237
7327	UBE2G2	ubiquitin-conjugating enzyme E2G 2 (UBC7 homolog, yeast)	2.0555
9246	UBE2L6	ubiquitin-conjugating enzyme E2L 6	-0.3145
92912	UBE2Q2	ubiquitin-conjugating enzyme E2Q (putative) 2	0.6391
89910	UBE3B	ubiquitin protein ligase E3B	1.145
197131	UBR1	ubiquitin protein ligase E3 component n-recognin 1	-0.939
23352	UBR4	Ubiquitin Protein Ligase E3 Component N-Recognin 4	1.1523
26043	UBXD7	UBX domain containing 7	0.6205
83549	UCK1	uridine-cytidine kinase 1	-0.5401
7371	UCK2	uridine-cytidine kinase 2	-0.394
55325	UFSP2	UFM1 Specific Peptidase 2	-0.6781
56886	UGCGL1	UDP-glucose ceramide glucosyltransferase-like 1	0.5499
7372	UMPS	uridine monophosphate synthetase (orotate phosphoribosyl transferase and orotidine-5'-decarboxylase)	-0.9981
222643	UNC5CL	unc-5 homolog C (C. elegans)-like	-1.7398
57578	UNC79	UNC79 Gene(Protein Coding)	1.0243
7379	UPK2	uroplakin 2	0.626
7386	UQCRFS1	ubiquinol-cytochrome c reductase, Rieske iron-sulfur polypeptide 1	-0.5758
7388	UQCRH	ubiquinol-cytochrome c reductase hinge protein	-0.4393
7389	UROD	uroporphyrinogen decarboxylase	-0.5546
7398	USP1	ubiquitin specific peptidase 1	0.9891
[truncated: 163 more rows]
