# Supplementary material for: Retinoic acid receptor α as a novel contributor to adrenal cortex structure and function through interactions with Wnt and Vegfa signalling
Source: Sci Rep. 2019 Oct 11;9:14677. doi: 10.1038/s41598-019-50988-2 (PMC6789122; doi:10.1038/s41598-019-50988-2)
Supplement: Supplementary file 10 — Supplementary Table 9 [file 41598_2019_50988_MOESM10_ESM.xls]

## Sheet: Supplementary Table 9
Supplementary Table 9. List of commonly differentially expressed genes in set 6 ([APA_B-CA])
Gene ID	Gene Symbol	Gene Name	Log Q[APA_B-CA]
150000	ABCC13	ATP-binding cassette, sub-family C (CFTR/MRP), member 13	2.9091
10057	ABCC5	ATP-binding cassette, sub-family C (CFTR/MRP), member 5	-1.2767
10061	ABCF2	ATP-binding cassette, sub-family F (GCN20), member 2	-1.5828
64137	ABCG4	ATP-binding cassette, sub-family G (WHITE), member 4	2.2328
64240	ABCG5	ATP-binding cassette, sub-family G (WHITE), member 5 (sterolin 1)	2.1567
25890	ABI3BP	ABI gene family, member 3 (NESH) binding protein	-1.4947
36	ACADSB	acyl-Coenzyme A dehydrogenase, short/branched chain	-1.6148
130013	ACMSD	aminocarboxymuconate semialdehyde decarboxylase	2.7084
81	ACTN4	actinin, alpha 4	-1.6111
10097	ACTR2	ARP2 actin-related protein 2 homolog (yeast)	1.1551
84517	ACTRT3	Actin Related Protein T3	1.9612
203054	ADCK5	aarF domain containing kinase 5	-2.5113
113	ADCY7	adenylate cyclase 7	0.7772
60312	AFAP1	Actin Filament Associated Protein 1	2.6418
10768	AHCYL1	S-adenosylhomocysteine hydrolase-like 1	1.8517
150209	AIFM3	Apoptosis Inducing Factor, Mitochondria Associated 3	2.1202
7915	ALDH5A1	aldehyde dehydrogenase 5 family, member A1 (succinate-semialdehyde dehydrogenase)	1.8338
269	AMHR2	anti-Mullerian hormone receptor, type II	-1.7779
56172	ANKH	ankylosis, progressive homolog (mouse)	-1.6286
88455	ANKRD13	ankyrin repeat domain 13	0.6745
169675	ANKRD18A	ankyrin repeat domain 18A	2.7569
57182	ANKRD50	ankyrin repeat domain 50	2.7438
10541	ANP32B	acidic (leucine-rich) nuclear phosphoprotein 32 family, member B	1.1303
10947	AP3M2	adaptor-related protein complex 3, mu 2 subunit	-3.1266
9546	APBA3	amyloid beta (A4) precursor protein-binding, family A, member 3 (X11-like 2)	-1.8295
323	APBB2	amyloid beta (A4) precursor protein-binding, family B, member 2 (Fe65-like)	2.1887
383	ARG1	arginase, liver	3.1945
64283	ARHGEF28	Rho Guanine Nucleotide Exchange Factor 28	0.7389
91947	ARRDC4	arrestin domain containing 4	2.2008
22901	ARSG	Arylsulfatase G	-1.9886
259266	ASPM	asp (abnormal spindle)-like, microcephaly associated (Drosophila)	2.3283
54829	ASPN	asporin (LRR class 1)	-1.9869
85300	ATCAY	ataxia, cerebellar, Cayman type (caytaxin)	-1.5616
474	ATOH1	atonal homolog 1 (Drosophila)	2.0986
84752	B3GNT9	UDP-GlcNAc:BetaGal Beta-1,3-N-Acetylglucosaminyltransferase 9	1.4825
57597	BAHCC1	BAH domain and coiled-coil containing 1	1.406
27113	BBC3	BCL2 binding component 3	1.4241
64919	BCL11B	B-cell CLL/lymphoma 11B (zinc finger protein)	2.6586
23506	BICRAL	BRD4 Interacting Chromatin Remodeling Complex Associated Protein Like	0.6309
55589	BMP2K	BMP2 inducible kinase	-1.4356
388962	BOLA3	bolA-like 3 (E. coli)	0.9736
10917	BTNL3	butyrophilin-like 3	2.1859
84154	BXDC1	brix domain containing 1	0.6865
256815	C10orf67	chromosome 10 open reading frame 67	2.3183
79686	C14orf139	chromosome 14 open reading frame 139	-1.4636
56913	C1GALT1	core 1 synthase, glycoprotein-N-acetylgalactosamine 3-beta-galactosyltransferase, 1	-2.1008
152118	C3orf79	Chromosome 3 Open Reading Frame 79	1.9122
441054	C4orf47	Chromosome 4 Open Reading Frame 47	2.2757
90355	C5orf30	Chromosome 5 Open Reading Frame 30	1.9615
79020	C7orf25	chromosome 7 open reading frame 25	1.0318
206938	C9orf94	chromosome 9 open reading frame 94	2.7783
219621	CABCOCO1	Ciliary Associated Calcium Binding Coiled-Coil 1	1.3431
26256	CABYR	calcium binding tyrosine-(Y)-phosphorylation regulated (fibrousheathin 2)	1.9813
786	CACNG1	calcium channel, voltage-dependent, gamma subunit 1	2.3077
163688	CALML6	calmodulin-like 6	1.927
10645	CAMKK2	calcium/calmodulin-dependent protein kinase kinase 2, beta	0.7369
223075	CCDC129	Coiled-Coil Domain Containing 129	2.7339
374355	CCDC172	Coiled-Coil Domain Containing 172	2.8404
129881	CCDC173	Coiled-Coil Domain Containing 173	1.8117
28952	CCDC22	coiled-coil domain containing 22	-1.9589
493860	CCDC73	Coiled-Coil Domain Containing 73	1.7642
388115	CCDC9B	Coiled-Coil Domain Containing 9B	2.291
926	CD8B1	CD8 antigen, beta polypeptide 1 (p37)	2.5659
8555	CDC14B	CDC14 cell division cycle 14 homolog B (S. cerevisiae)	2.5652
8881	CDC16	CDC16 cell division cycle 16 homolog (S. cerevisiae)	0.8292
83879	CDCA7	cell division cycle associated 7	1.922
1001	CDH3	cadherin 3, type 1, P-cadherin (placental)	2.3545
90273	CEACAM21	carcinoembryonic antigen-related cell adhesion molecule 21	1.6426
51148	CEECAM1	cerebral endothelial cell adhesion molecule 1	2.1607
91687	CENPL	Centromere Protein L	1.0451
80152	CENPT	Centromere Protein T	1.8747
9350	CER1	cerberus 1, cysteine knot superfamily, homolog (Xenopus laevis)	-1.3042
10669	CGREF1	cell growth regulator with EF-hand domain 1	1.3974
10668	CGRRF1	cell growth regulator with ring finger domain 1	-1.1251
158960	CH17-340M24.3	Uncharacterized Protein BC009467	-1.2648
1141	CHRNB2	cholinergic receptor, nicotinic, beta polypeptide 2 (neuronal)	-2.2453
56548	CHST7	carbohydrate (N-acetylglucosamine 6-O) sulfotransferase 7	-0.9731
26097	CHTOP	Chromatin Target Of PRMT1	0.6858
26253	CLEC4E	C-type lectin domain family 4, member E	1.0739
10845	CLPX	ClpX caseinolytic peptidase X homolog (E. coli)	-2.07
1258	CNGB1	cyclic nucleotide gated channel beta 1	1.9209
8161	COIL	coilin	0.9416
1290	COL5A2	collagen, type V, alpha 2	-1.3495
23412	COMMD3	COMM domain containing 3	0.5339
10495	COVA1	cytosolic ovarian carcinoma antigen 1	0.7181
1327	COX4I1	cytochrome c oxidase subunit IV isoform 1	0.7346
1359	CPA3	carboxypeptidase A3 (mast cell)	2.8067
283229	CRACR2B	Calcium Release Activated Channel Regulator 2B	-1.4799
1446	CSN1S1	casein alpha s1	2.4239
123855	CST1	Cystatin SN	2.253
1489	CTF1	cardiotrophin 1	-2.3538
55787	CXorf15	chromosome X open reading frame 15	-2.0308
139324	CXorf43	chromosome X open reading frame 43	1.827
284613	CYB561D1	cytochrome b-561 domain containing 1	-1.3783
84663	CYorf15B	chromosome Y open reading frame 15B	-1.3281
55861	DBNDD2	Dysbindin Domain Containing 2	-1.2096
80067	DCAF17	DDB1 And CUL4 Associated Factor 17	1.076
149095	DCST1	DC-STAMP domain containing 1	2.2388
1649	DDIT3	DNA-damage-inducible transcript 3	-0.9338
54541	DDIT4	DNA-damage-inducible transcript 4	-1.8481
1668	DEFA3	defensin, alpha 3, neutrophil-specific	-2.0904
163486	DENND1B	DENN/MADD domain containing 1B	2.2984
8220	DGCR14	DiGeorge syndrome critical region gene 14	-1.7514
115752	DIS3L	DIS3 Like Exosome 3'-5' Exoribonuclease	-2.6105
51726	DNAJB11	DnaJ (Hsp40) homolog, subfamily B, member 11	0.9259
285126	DNAJC5G	DnaJ (Hsp40) homolog, subfamily C, member 5 gamma	1.8742
401814	DNM1DN5	DNM1 duplicon 5	1.7903
23333|442526|89231	DPY19L1|LOC442526|DPY19L1P1	dpy-19-like 1 (C. elegans)|dpy-19-like 1 pseudogene 1 (C. elegans)	2.5228
84650	EBPL	emopamil binding protein-like	1.0052
8890	EIF2B4	eukaryotic translation initiation factor 2B, subunit 4 delta, 67kDa	-1.7982
51386	EIF3S6IP	eukaryotic translation initiation factor 3, subunit 6 interacting protein	0.4963
2006	ELN	elastin (supravalvular aortic stenosis, Williams-Beuren syndrome)	1.4682
2065	ERBB3	v-erb-b2 erythroblastic leukemia viral oncogene homolog 3 (avian)	2.7551
2073	ERCC5	excision repair cross-complementing rodent repair deficiency, complementation group 5 (xeroderma pigmentosum, complementation group G (Cockayne syndrome))	0.8659
51013	EXOSC1	exosome component 1	0.4638
8772	FADD	Fas (TNFRSF6)-associated via death domain	0.8251
81558	FAM117A	Family With Sequence Similarity 117 Member A	0.8951
338094	FAM151A	Family With Sequence Similarity 151 Member A	2.9184
375061	FAM89A	family with sequence similarity 89, member A	0.8016
84467	FBN3	fibrillin 3	2.2661
64839	FBXL17	F-box and leucine-rich repeat protein 17	-2.2475
8547	FCN3	ficolin (collagen/fibrinogen domain containing) 3 (Hakata antigen)	-1.6027
150378	FLJ30901	Uncharacterized Protein FLJ30901	-2.3697
56776	FMN2	formin 2	1.7055
146481	FRG2DP	FSHD Region Gene 2 Family Member D, Pseudogene	2.0557
10772	FUSIP1	FUS interacting protein (serine/arginine-rich) 1	1.1099
114805	GALNT13	UDP-N-acetyl-alpha-D-galactosamine:polypeptide N-acetylgalactosaminyltransferase 13 (GalNAc-T13)	1.9388
2644	GCHFR	GTP cyclohydrolase I feedback regulator	-1.1433
50628	GEMIN4	gem (nuclear organelle) associated protein 4	-1.4708
492303	GEMIN8P4	Gem Nuclear Organelle Associated Protein 8 Pseudogene 4	-1.9851
349149	GJE1	gap junction protein, epsilon 1, 29kDa	3.0157
2731	GLDC	glycine dehydrogenase (decarboxylating; glycine decarboxylase, glycine cleavage system protein P)	2.5171
2791	GNG11	guanine nucleotide binding protein (G protein), gamma 11	1.3096
2785	GNG3	guanine nucleotide binding protein (G protein), gamma 3	2.5809
10457	GPNMB	glycoprotein (transmembrane) nmb	-1.6682
222611	GPR111	G protein-coupled receptor 111	2.2571
131601	GPR175	G protein-coupled receptor 175	-1.9028
63940	GPSM3	G-protein signalling modulator 3 (AGS3-like, C. elegans)	-1.1701
2901	GRIK5	glutamate receptor, ionotropic, kainate 5	-1.3941
119391	GSTO2	glutathione S-transferase omega 2	1.7698
2976	GTF3C2	general transcription factor IIIC, polypeptide 2, beta 110kDa	0.6767
2977	GUCY1A2	guanylate cyclase 1, soluble, alpha 2	1.5804
23438	HARSL	histidyl-tRNA synthetase-like	0.5645
8925	HERC1	hect (homologous to the E6-AP (UBE3A) carboxyl terminus) domain and RCC1 (CHC1)-like domain (RLD) 1	0.6781
64344	HIF3A	hypoxia inducible factor 3, alpha subunit	1.3028
3111	HLA-DOA	major histocompatibility complex, class II, DO alpha	-3.1273
83872	HMCN1	hemicentin 1	-1.08
203510	HMGB3P30	High Mobility Group Box 3 Pseudogene 30	3.27
23526	HMHA1	histocompatibility (minor) HA-1	-1.5345
387933	HNRNPA3P5	Heterogeneous Nuclear Ribonucleoprotein A3 Pseudogene 5	0.534
3183	HNRPC	heterogeneous nuclear ribonucleoprotein C (C1/C2)	0.7145
9456	HOMER1	homer homolog 1 (Drosophila)	2.2776
51361	HOOK1	hook homolog 1 (Drosophila)	-2.7038
3249	HPN	hepsin (transmembrane protease, serine 1)	1.7884
9951	HS3ST4	heparan sulfate (glucosamine) 3-O-sulfotransferase 4	2.1984
8630	HSD17B6	hydroxysteroid (17-beta) dehydrogenase 6	1.7517
3359	HTR3A	5-hydroxytryptamine (serotonin) receptor 3A	2.7735
3423	IDS	iduronate 2-sulfatase (Hunter syndrome)	-0.9878
64163	IFRG15	null	2.4661
3476	IGBP1	immunoglobulin (CD79A) binding protein 1	0.8281
3486	IGFBP3	insulin-like growth factor binding protein 3	-1.3385
3321	IGSF3	immunoglobulin superfamily, member 3	2.3483
3556	IL1RAP	interleukin 1 receptor accessory protein	-2.3315
3614	IMPDH1	IMP (inosine monophosphate) dehydrogenase 1	-1.9426
83729	INHBE	inhibin, beta E	1.8542
3652	IPP	intracisternal A particle-promoted polypeptide	-1.2991
10008	KCNE3	potassium voltage-gated channel, Isk-related family, member 3	3.3343
27094	KCNMB3	potassium large conductance calcium-activated channel, subfamily M beta member 3	1.9231
9132	KCNQ4	potassium voltage-gated channel, KQT-like subfamily, member 4	-2.5969
386617	KCTD8	potassium channel tetramerisation domain containing 8	2.0248
80853	KDM7A	Lysine Demethylase 7A	1.2255
22889	KHDC4	KH Domain Containing 4, Pre-MRNA Splicing Factor	0.7099
9710	KIAA0355	KIAA0355	-0.9944
64147	KIF9	kinesin family member 9	2.479
3811	KIR3DL1	killer cell immunoglobulin-like receptor, three domains, long cytoplasmic tail, 1	-1.9916
43849	KLK12	kallikrein 12	-1.5405
8302|22914	KLRC4|KLRK1	killer cell lectin-like receptor subfamily C, member 4|killer cell lectin-like receptor subfamily K, member 1	2.0215
85283|84616	KRTAP4-13|KRTAP4-4	keratin associated protein 4-13|keratin associated protein 4-4	2.1234
3881	KRTHA1	keratin, hair, acidic, 1	-1.8326
23592	LEMD3	LEM domain containing 3	0.6281
55203	LGI2	leucine-rich repeat LGI family, member 2	2.022
121838	LINC00284	Long Intergenic Non-Protein Coding RNA 284	2.3195
387486	LINC00320	Long Intergenic Non-Protein Coding RNA 320	2.207
284029	LINC00324	Long Intergenic Non-Protein Coding RNA 324	1.7861
399844|401111	LINC01002|LOC401111	Long Intergenic Non-Protein Coding RNA 1002|null	-2.9297
151009|440894	LINC01106|LINC01123	Long Intergenic Non-Protein Coding RNA 1106|Long Intergenic Non-Protein Coding RNA 1123	1.5549
375295	LINC01116	Long Intergenic Non-Protein Coding RNA 1116	1.1508
285768	LINC01622	Long Intergenic Non-Protein Coding RNA 1622	2.8383
146795	LINC02003	Long Intergenic Non-Protein Coding RNA 2003	1.9997
441178	LINC02487	Long Intergenic Non-Protein Coding RNA 2487	2.8729
55885	LMO3	LIM domain only 3 (rhombotin-like 2)	1.9398
133993	LOC133993	null	1.8091
150580	LOC150580	null	0.9956
253289|5575	LOC253289|PRKAR1B	protein kinase, cAMP-dependent, regulatory, type I, beta	-0.9132
286126	LOC286126	null	2.4223
338749	LOC338749	null	2.0836
339077|284701	LOC339077|LOC284701	null	-2.1093
342969	LOC342969	null	2.4108
374443	LOC374443	C-Type Lectin Domain Family 2 Member D Pseudogene	1.7976
388270	LOC388270	null	0.501
388654|3921|388954|388122|441447	LOC388654|RPSA|LOC388954|RPSAP55|LOC441447	ribosomal protein SA|Ribosomal Protein SA Pseudogene 55	0.4883
389167	LOC389167	null	-1.0309
389183	LOC389183	null	2.2934
389425	LOC389425	null	0.5338
389452	LOC389452	null	2.3849
392152|442747	LOC392152|LOC442747	null	2.8023
400411	LOC400411	null	-2.8305
401847|339221	LOC401847|ENPP7	ectonucleotide pyrophosphatase/phosphodiesterase 7	-1.8356
439914	LOC439914	null	2.8547
440337	LOC440337	null	2.0843
440554|199990	LOC440554|FAAP20	FA Core Complex Associated Protein 20	2.7595
440786	LOC440786	Uncharacterized LOC440786	-2.2478
440938	LOC440938	null	2.6783
441136|6165	LOC441136|RPL35A	ribosomal protein L35a	0.8305
441209|442525	LOC441209|SLC25A5P5	null|Solute Carrier Family 25 Member 5 Pseudogene 5	0.891
442436	LOC442436	null	1.9285
164832	LONRF2	LON peptidase N-terminal domain and ring finger 2	-1.9296
22859	LPHN1	latrophilin 1	2.0291
987	LRBA	LPS-responsive vesicle trafficking, beach and anchor containing	1.0463
57631	LRCH2	leucine-rich repeats and calponin homology (CH) domain containing 2	2.5744
9208	LRRFIP1	leucine rich repeat (in FLII) interacting protein 1	0.9959
84894	LRRN6A	leucine rich repeat neuronal 6A	2.0854
80741	LY6G5C	lymphocyte antigen 6 complex, locus G5C	2.1924
4085	MAD2L1	MAD2 mitotic arrest deficient-like 1 (yeast)	1.0225
9500	MAGED1	melanoma antigen family D, 1	0.3647
54682	MANSC1	MANSC domain containing 1	0.6726
4129	MAOB	monoamine oxidase B	0.8833
79649	MAP7D3	MAP7 Domain Containing 3	1.2254
92979	MARCH9	membrane-associated ring finger (C3HC4) 9	-1.7156
91862	MARVELD3	MARVEL domain containing 3	2.5303
22983	MAST1	microtubule associated serine/threonine kinase 1	-2.3192
4179	MCP	membrane cofactor protein (CD46, trophoblast-lymphocyte cross-reactive antigen)	0.7832
23184	MESDC2	mesoderm development candidate 2	1.4064
84772	MGC13008	null	2.4827
197259	MLKL	mixed lineage kinase domain-like	0.9721
4361	MRE11A	MRE11 meiotic recombination 11 homolog A (S. cerevisiae)	1.0934
64981	MRPL34	mitochondrial ribosomal protein L34	0.8774
84437	MSANTD4	Myb/SANT DNA Binding Domain Containing 4 With Coiled-Coils	0.5994
4515	MTCP1	mature T-cell proliferation 1	0.6607
23077	MYCBP2	MYC binding protein 2	-1.784
4656	MYOG	myogenin (myogenic factor 4)	-1.2336
4666	NACA	nascent-polypeptide-associated complex alpha polypeptide	0.6485
51172	NAGPA	N-acetylglucosamine-1-phosphodiester alpha-N-acetylglucosaminidase	0.7794
22861	NALP1	NACHT, leucine rich repeat and PYD (pyrin domain) containing 1	-1.4109
79612	NARG1L	NMDA receptor regulated 1-like	0.9093
51517	NCKIPSD	NCK interacting protein with SH3 domain	-0.9909
284184	NDUFAF8	NADH:Ubiquinone Oxidoreductase Complex Assembly Factor 8	0.9573
4715	NDUFB9	NADH dehydrogenase (ubiquinone) 1 beta subcomplex, 9, 22kDa	0.5225
374291	NDUFS7	NADH dehydrogenase (ubiquinone) Fe-S protein 7, 20kDa (NADH-coenzyme Q reductase)	-2.1873
79858	NEK11	NIMA (never in mitosis gene a)- related kinase 11	-1.3511
23306	NEMP1	Nuclear Envelope Integral Membrane Protein 1	1.9488
167359	NIM1K	NIM1 Serine/Threonine Protein Kinase	1.6357
23057	NMNAT2	nicotinamide nucleotide adenylyltransferase 2	2.7177
64318	NOC3L	nucleolar complex associated 3 homolog (S. cerevisiae)	-1.2351
54433	NOLA1	nucleolar protein family A, member 1 (H/ACA small nucleolar RNPs)	0.7902
80023	NRSN2	Neurensin 2	1.621
55746	NUP133	nucleoporin 133kDa	0.5316
154141	OACT1	O-acyltransferase (membrane bound) domain containing 1	1.7666
10562	OLFM4	olfactomedin 4	2.5656
441161	OOEP	Oocyte Expressed Protein	1.8505
390081	OR52E4	olfactory receptor, family 52, subfamily E, member 4	-1.5467
143502	OR52I2	olfactory receptor, family 52, subfamily I, member 2	2.2801
390275	OR8A1	olfactory receptor, family 8, subfamily A, member 1	-1.4911
93129	ORAI3	ORAI Calcium Release-Activated Calcium Modulator 3	0.8088
11240	PADI2	peptidyl arginine deiminase, type II	-1.0732
353238	PADI6	peptidyl arginine deiminase, type VI	2.2213
5089	PBX2	pre-B-cell leukemia transcription factor 2	-1.6839
56140	PCDHA8	protocadherin alpha 8	1.8971
56135	PCDHAC1	protocadherin alpha subfamily C, 1	2.1908
57717	PCDHB16	protocadherin beta 16	1.6615
54661	PCDHB17	protocadherin beta 17 pseudogene	2.7045
63935	PCIF1	PDX1 C-Terminal Inhibiting Factor 1	-2.0724
27445	PCLO	piccolo (presynaptic cytomatrix protein)	-1.1525
5156	PDGFRA	platelet-derived growth factor receptor, alpha polypeptide	-2.6428
79955	PDZK7	PDZ domain containing 7	2.4593
57162	PELI1	pellino homolog 1 (Drosophila)	0.5966
5208	PFKFB2	6-phosphofructo-2-kinase/fructose-2,6-biphosphatase 2	-2.8631
51317	PHF21A	PHD finger protein 21A	1.0226
5256	PHKA2	phosphorylase kinase, alpha 2 (liver)	-1.6217
9796	PHYHIP	phytanoyl-CoA 2-hydroxylase interacting protein	-1.6924
7941	PLA2G7	phospholipase A2, group VII (platelet-activating factor acetylhydrolase, plasma)	1.7074
9373	PLAA	phospholipase A2-activating protein	-0.8709
5333	PLCD1	phospholipase C, delta 1	-1.622
57664	PLEKHA4	pleckstrin homology domain containing, family A (phosphoinositide binding specific) member 4	-1.4973
127435	PODN	podocan	2.0548
339010	POTE15	null	-2.2429
5459	POU4F3	POU domain, class 4, transcription factor 3	1.7549
25845	PP7080	Uncharacterized LOC25845	0.9199
85313	PPIL4	peptidylprolyl isomerase (cyclophilin)-like 4	-1.9448
4660	PPP1R12B	protein phosphatase 1, regulatory (inhibitor) subunit 12B	-1.5957
5504	PPP1R2	protein phosphatase 1, regulatory (inhibitor) subunit 2	0.6105
89801	PPP1R3F	protein phosphatase 1, regulatory (inhibitor) subunit 3F	2.0243
151987	PPP4R2	protein phosphatase 4, regulatory subunit 2	-2.0557
5563	PRKAA2	protein kinase, AMP-activated, alpha 2 catalytic subunit	2.6561
439949	PRKCQ-AS1	PRKCQ Antisense RNA 1	-2.541
344405	PRORSD1P	Prolyl-TRNA Synthetase Associated Domain Containing 1, Pseudogene	2.6534
55486	PSARL	presenilin associated, rhomboid-like	-1.9354
27128	PSCD4	pleckstrin homology, Sec7 and coiled-coil domains 4	-1.4856
5692	PSMB4	proteasome (prosome, macropain) subunit, beta type, 4	0.8251
29893	PSMC3IP	PSMC3 Interacting Protein	1.6322
170680	PSORS1C2	psoriasis susceptibility 1 candidate 2	-2.4054
5730	PTGDS	prostaglandin D2 synthase 21kDa (brain)	-3.4106
150962	PUS10	Pseudouridylate Synthase 10	1.7914
54517	PUS7	Pseudouridylate Synthase 7	-1.3789
170394	PWWP2	PWWP domain containing 2	2.2394
84440	RAB11FIP4	RAB11 family interacting protein 4 (class II)	1.6697
53917	RAB24	RAB24, member RAS oncogene family	-1.0999
10966	RAB40B	RAB40B, member RAS oncogene family	-0.9649
138046	RALYL	RALY RNA Binding Protein Like	0.9899
64901	RANBP17	RAN binding protein 17	1.7627
5909	RAP1GA1	RAP1, GTPase activating protein 1	-1.9557
400645	RBM22P1	RNA Binding Motif Protein 22 Pseudogene 1	2.8781
10739	RFPL2	ret finger protein-like 2	2.6146
140876	RIPOR3	RIPOR Family Member 3	-1.7685
6047	RNF4	ring finger protein 4	-2.6797
6101	RP1	retinitis pigmentosa 1 (autosomal dominant)	2.6759
6136	RPL12	ribosomal protein L12	0.6752
23521|283340|387930	RPL13A|LOC283340|RP11-365K22.1	ribosomal protein L13a	0.7404
6139|390773	RPL17|LOC390773	ribosomal protein L17	0.6395
6144	RPL21	ribosomal protein L21	0.842
200916	RPL22L1	ribosomal protein L22-like 1	1.2108
6147	RPL23A	ribosomal protein L23a	0.5197
391825	RPL23AP44	Ribosomal Protein L23a Pseudogene 44	0.4218
391825	RPL23AP44	Ribosomal Protein L23a Pseudogene 44	0.7216
51121	RPL26L1	ribosomal protein L26-like 1	0.6246
6122|163071	RPL3|ZNF114	ribosomal protein L3|zinc finger protein 114	0.8766
6167	RPL37	ribosomal protein L37	0.8037
346950	RPL37P6	ribosomal protein L37 pseudogene 6	0.673
6128	RPL6	ribosomal protein L6	0.5682
388460|6128	RPL6P22|RPL6	Ribosomal Protein L6 Pseudogene 22 ribosomal|protein L6	0.6651
6130	RPL7A	ribosomal protein L7a	0.4238
6206	RPS12	ribosomal protein S12	0.8307
6187	RPS2	ribosomal protein S2	0.7193
6224	RPS20	ribosomal protein S20	0.5424
6253	RTN2	reticulon 2	-1.1326
80183	RUBCNL	RUN And Cysteine Rich Domain Containing Beclin 1 Interacting Protein Like	2.163
6288	SAA1	serum amyloid A1	-2.825
284402	SCGB2B2	Secretoglobin Family 2B Member 2	2.2764
10993	SDS	serine dehydratase	-2.2429
10500	SEMA6C	sema domain, transmembrane domain (TM), and cytoplasmic domain, (semaphorin) 6C	-1.0204
26054	SENP6	SUMO1/sentrin specific peptidase 6	-2.5426
8293|56617	SERF1A|SERF1B	small EDRK-rich factor 1A (telomeric)|small EDRK-rich factor 1B (centromeric)	0.9878
5270	SERPINE2	serpin peptidase inhibitor, clade E (nexin, plasminogen activator inhibitor type 1), member 2	-1.4031
56256	SERTAD4	SERTA domain containing 4	2.1917
91404	SESTD1	SEC14 and spectrin domains 1	1.149
23067	SETD1B	SET Domain Containing 1B	0.5477
83852	SETDB2	SET domain, bifurcated 2	0.7078
253970	SFTA3	Surfactant Associated 3	2.7327
284948	SH2D6	SH2 Domain Containing 6	-1.663
23616	SH3BP1	SH3-domain binding protein 1	2.471
6472	SHMT2	serine hydroxymethyltransferase 2 (mitochondrial)	2.0213
257218	SHPRH	SNF2 histone linker PHD RING helicase	2.3189
84174	SLA2	Src-like-adaptor 2	2.8649
8273	SLC10A3	solute carrier family 10 (sodium/bile acid cotransporter family), member 3	-1.7443
8170	SLC14A2	solute carrier family 14 (urea transporter), member 2	-1.1205
10861	SLC26A1	solute carrier family 26 (sulfate transporter), member 1	1.7007
11000	SLC27A3	solute carrier family 27 (fatty acid transporter), member 3	-0.9068
391045	SLC2A3P2	SLC2A3P2 Gene(Pseudogene)	2.3248
23443	SLC35A3	solute carrier family 35 (UDP-N-acetylglucosamine (UDP-GlcNAc) transporter), member A3	-0.7388
8501	SLC43A1	solute carrier family 43, member 1	-2.2803
81892	SLIRP	SRA Stem-Loop Interacting RNA Binding Protein	0.4509
4092	SMAD7	SMAD, mothers against DPP homolog 7 (Drosophila)	0.9775
140771	SMCR5	Smith-Magenis syndrome chromosome region, candidate 5	3.4385
11267	SNF8	SNF8, ESCRT-II complex subunit, homolog (S. cerevisiae)	1.9067
6629	SNRPB2	small nuclear ribonucleoprotein polypeptide B''	0.7958
83891	SNX25	sorting nexin 25	-1.6465
6651	SON	SON DNA binding protein	0.526
84221	SPATC1L	Spermatogenesis And Centriole Associated 1 Like	-1.7633
80309	SPHKAP	SPHK1 Interactor, AKAP Domain Containing	2.1931
6725	SRMS	src-related kinase lacking C-terminal regulatory tyrosine and N-terminal myristylation sites	2.2517
8987	STBD1	Starch Binding Domain 1	1.089
26872	STEAP1	six transmembrane epithelial antigen of the prostate 1	1.6272
50861	STMN3	stathmin-like 3	-2.8529
9399	STOML1	stomatin (EPB72)-like 1	2.2371
285555	STPG2	Sperm Tail PG-Rich Repeat Containing 2	2.6219
6818|445329	SULT1A3|SULT1A4	sulfotransferase family, cytosolic, 1A, phenol-preferring, member 3|sulfotransferase family, cytosolic, 1A, phenol-preferring, member 4	-1.2323
6613	SUMO2	SMT3 suppressor of mif two 3 homolog 2 (yeast)	0.5836
90019	SYT8	synaptotagmin VIII	1.8981
9038	TAAR5	trace amine associated receptor 5	-1.7653
117143	TADA1L	transcriptional adaptor 1 (HFI1 homolog, yeast)-like	0.8677
6873	TAF2	TAF2 RNA polymerase II, TATA box binding protein (TBP)-associated factor, 150kDa	-1.1327
6902	TBCA	tubulin-specific chaperone a	0.8587
6903	TBCC	tubulin-specific chaperone c	-2.0141
7003	TEAD1	TEA domain family member 1 (SV40 transcriptional enhancer factor)	2.1147
10420	TESK2	testis-specific kinase 2	2.0128
29842	TFCP2L1	transcription factor CP2-like 1	-1.4766
56906	THAP10	THAP domain containing 10	-1.2499
7089	TLE2	transducin-like enhancer of split 2 (E(sp1) homolog, Drosophila)	-1.0229
146456	TMED6	transmembrane emp24 protein transport domain containing 6	2.5514
55863	TMEM126B	Transmembrane Protein 126B	0.8539
55281	TMEM140	Transmembrane Protein 140	-2.2596
81853	TMEM14B	transmembrane protein 14B	0.4961
153396	TMEM161B	Transmembrane Protein 161B	-1.0762
54916	TMEM260	Transmembrane Protein 260	-1.0065
64417	TMEM267	Transmembrane Protein 267	1.9511
83460	TMEM93	transmembrane protein 93	0.7775
8784	TNFRSF18	tumor necrosis factor receptor superfamily, member 18	2.0655
51592	TRIM33	tripartite motif-containing 33	0.5813
29850	TRPM5	transient receptor potential cation channel, subfamily M, member 5	2.1877
116461	TSEN15	TRNA Splicing Endonuclease Subunit 15	-1.2554
7272	TTK	TTK protein kinase	2.0182
84617	TUBB6	tubulin, beta 6	-1.2896
7283	TUBG1	tubulin, gamma 1	1.0983
400128	TUSC8	Tumor Suppressor Candidate 8	-1.5719
167838	TXLNB	taxilin beta	-1.8985
494514	TYMSOS	TYMS Opposite Strand	2.1449
7299	TYR	tyrosinase (oculocutaneous albinism IA)	2.3168
606551	UBE2MP1	ubiquitin-conjugating enzyme E2M pseudogene 1	-1.63
7366	UGT2B15	UDP glucuronosyltransferase 2 family, polypeptide B15	2.3024
440567	UQCRHL	Ubiquinol-Cytochrome C Reductase Hinge Protein Like	0.7999
26094	WDR21A	WD repeat domain 21A	0.8312
151790	WDR49	WD repeat domain 49	1.7537
164237	WFDC13	WAP four-disulfide core domain 13	2.5914
7472	WNT2	wingless-type MMTV integration site family member 2	1.9147
170626	XAGE3	X antigen family, member 3	2.1088
55113	XKR8	X Kell blood group precursor-related family, member 8	-1.9953
83719	YPEL3	yippee-like 3 (Drosophila)	-0.575
253832	ZDHHC20	zinc finger, DHHC-type containing 20	2.298
284307	ZIK1	Zinc Finger Protein Interacting With K Protein 1	1.1202
9205	ZMYM5	zinc finger, MYM-type 5	-2.7751
9205	ZMYM5	zinc finger, MYM-type 5	1.1439
116225	ZMYND19	zinc finger, MYND-type containing 19	-1.5302
7566	ZNF18	zinc finger protein 18 (KOX 11)	1.3039
7567	ZNF19	zinc finger protein 19 (KOX 12)	2.2122
55900	ZNF302	zinc finger protein 302	1.0955
10224	ZNF443	zinc finger protein 443	0.969
199704	ZNF585A	zinc finger protein 585A	1.3829
79755	ZNF750	Zinc Finger Protein 750	-1.3745
92595	ZNF764	Zinc Finger Protein 764	0.9641
7633	ZNF79	zinc finger protein 79 (pT7)	1.5286
168850	ZNF800	Zinc Finger Protein 800	-1.8588
84083	ZRANB3	zinc finger, RAN-binding domain containing 3	2.6028
57643	ZSWIM5	zinc finger, SWIM-type containing 5	2.0738
