# Supplementary material for: Retinoic acid receptor α as a novel contributor to adrenal cortex structure and function through interactions with Wnt and Vegfa signalling
Source: Sci Rep. 2019 Oct 11;9:14677. doi: 10.1038/s41598-019-50988-2 (PMC6789122; doi:10.1038/s41598-019-50988-2)
Supplement: Supplementary file 11 — Supplementary Table 10 [file 41598_2019_50988_MOESM11_ESM.xls]

## Sheet: Supplementary Table 10
Supplementary Table 10. List of commonly differentially expressed genes in set 7 ([APA_A-APA_B])
Entrez Gene ID	Gene Symbol	Gene_Name	Log Q[APA_A-APA_B]
65985	AACS	acetoacetyl-CoA synthetase	1.7423
16	AARS	alanyl-tRNA synthetase	1.1469
10157	AASS	aminoadipate-semialdehyde synthase	0.9925
8714	ABCC3	ATP-binding cassette, sub-family C (CFTR/MRP), member 3	2.3616
5826	ABCD4	ATP-binding cassette, sub-family D (ALD), member 4	1.8747
55347	ABHD10	abhydrolase domain containing 10	1.5591
11057	ABHD2	abhydrolase domain containing 2	0.8163
58527	ABRACL	ABRA C-Terminal Like	1.0382
23172	ABRAXAS2	Abraxas 2, BRISC Complex Subunit	1.4503
23172	ABRAXAS2	Abraxas 2, BRISC Complex Subunit	1.5558
11332	ACOT7	acyl-CoA thioesterase 7	0.8868
23597	ACOT9	acyl-CoA thioesterase 9	2.2128
197322	ACSF3	Acyl-CoA Synthetase Family Member 3	1.4794
6868	ADAM17	ADAM metallopeptidase domain 17 (tumor necrosis factor, alpha, converting enzyme)	1.5446
137872	ADHFE1	alcohol dehydrogenase, iron containing, 1	1.0856
79602	ADIPOR2	adiponectin receptor 2	0.5889
83440	ADPGK	ADP-dependent glucokinase	1.7003
4299	AFF1	AF4/FMR2 family, member 1	2.6753
10939	AFG3L2	AFG3 ATPase family gene 3-like 2 (yeast)	1.7115
175	AGA	aspartylglucosaminidase	1.0791
185	AGTR1	angiotensin II receptor, type 1	0.919
54806	AHI1	Abelson helper integration site 1	1.5574
8165	AKAP1	A kinase (PRKA) anchor protein 1	1.5021
26993	AKAP8L	A kinase (PRKA) anchor protein 8-like	2.9763
79647	AKIRIN1	Akirin 1	2.7213
8574	AKR7A2	aldo-keto reductase family 7, member A2 (aflatoxin aldehyde reductase)	0.7621
8574	AKR7A2	aldo-keto reductase family 7, member A2 (aflatoxin aldehyde reductase)	2.4251
84335	AKT1S1	AKT1 substrate 1 (proline-rich)	1.6989
10000	AKT3	v-akt murine thymoma viral oncogene homolog 3 (protein kinase B, gamma)	1.1451
219	ALDH1B1	aldehyde dehydrogenase 1 family, member B1	1.6362
121642	ALKBH2	AlkB Homolog 2, Alpha-Ketoglutarate Dependent Dioxygenase	0.6976
117583	ALS2CR19	amyotrophic lateral sclerosis 2 (juvenile) chromosome region, candidate 19	0.7025
25906	ANAPC15	Anaphase Promoting Complex Subunit 15	2.2749
29123	ANKRD11	ankyrin repeat domain 11	1.2899
81573	ANKRD13C	ankyrin repeat domain 13C	1.7782
10541	ANP32B	acidic (leucine-rich) nuclear phosphoprotein 32 family, member B	3.2584
302	ANXA2	annexin A2	1.1437
307	ANXA4	annexin A4	1.6349
63941	APBA2BP	amyloid beta (A4) precursor protein-binding, family A, member 2 binding protein	2.013
57136	APMAP	Adipocyte Plasma Membrane Associated Protein	3.0663
27350	APOBEC3C	apolipoprotein B mRNA editing enzyme, catalytic polypeptide-like 3C	3.2922
23780	APOL2	apolipoprotein L, 2	1.228
8883	APPBP1	amyloid beta precursor protein binding protein 1	3.2509
353	APRT	adenine phosphoribosyltransferase	2.4963
378	ARF4	ADP-ribosylation factor 4	3.062
79658	ARHGAP10	Rho GTPase activating protein 10	1.8503
57584	ARHGAP21	Rho GTPase activating protein 21	1.1687
57584	ARHGAP21	Rho GTPase activating protein 21	1.5152
9459	ARHGEF6	Rac/Cdc42 guanine nucleotide exchange factor (GEF) 6	1.7309
10425	ARIH2	ariadne homolog 2 (Drosophila)	0.837
51326|641522	ARL17P1|LOC641522	ADP-ribosylation factor-like 17 pseudogene 1	2.5552
221079	ARL5B	ADP-ribosylation factor-like 5B	1.5387
10550	ARL6IP5	ADP-ribosylation-like factor 6 interacting protein 5	0.8691
83787	ARMC10	Armadillo Repeat Containing 10	1.6889
427	ASAH1	N-acylsphingosine amidohydrolase (acid ceramidase) 1	4.3592
140459	ASB6	ankyrin repeat and SOCS box-containing 6	1.4808
444	ASPH	aspartate beta-hydroxylase	2.9463
463	ATBF1	AT-binding transcription factor 1	0.8518
22863	ATG14	Autophagy Related 14	2.6566
475	ATOX1	ATX1 antioxidant protein 1 homolog (yeast)	1.2351
390424	ATP5MC1P5	ATP Synthase Membrane Subunit C Locus 1 Pseudogene 5	1.0948
51382	ATP6V1D	ATPase, H+ transporting, lysosomal 34kDa, V1 subunit D	3.2413
529	ATP6V1E1	ATPase, H+ transporting, lysosomal 31kDa, V1 subunit E isoform 1	1.4068
54707	ATPBD1B	ATP binding domain 1 family, member B	0.5681
26033	ATRNL1	attractin-like 1	0.9144
4287	ATXN3	ataxin 3	1.2183
553	AVPR1B	arginine vasopressin receptor 1B	1.3744
64343	AZI2	5-azacytidine induced 2	0.4203
8702	B4GALT4	UDP-Gal:betaGlcNAc beta 1,4- galactosyltransferase, polypeptide 4	1.1847
29086	BABAM1	BRISC And BRCA1 A Complex Member 1	2.4901
7917	BAT3	HLA-B associated transcript 3	1.164
90485	BC37295_3	null	1.7538
9275	BCL7B	B-cell CLL/lymphoma 7B	1.5559
642	BLMH	bleomycin hydrolase	2.3114
9790	BMS1L	BMS1-like, ribosome assembly protein (yeast)	1.9717
9790	BMS1L	BMS1-like, ribosome assembly protein (yeast)	1.9967
664	BNIP3	BCL2/adenovirus E1B 19kDa interacting protein 3	3.7116
91653	BOC	BOC Cell Adhesion Associated, Oncogene Regulated	1.0655
8019	BRD3	bromodomain containing 3	3.338
11119	BTN3A1	butyrophilin, subfamily 3, member A1	0.6372
10384	BTN3A3	butyrophilin, subfamily 3, member A3	1.267
60314	C12orf10	Chromosome 12 Open Reading Frame 10	2.356
57102	C12orf4	chromosome 12 open reading frame 4	1.2881
146174	C16orf52	chromosome 16 open reading frame 52	1.7678
84798	C19orf48	Chromosome 19 Open Reading Frame 48	1.3863
55337	C19orf66	Chromosome 19 Open Reading Frame 66	2.7348
54955	C1orf109	chromosome 1 open reading frame 109	1.7217
25912	C1orf43	chromosome 1 open reading frame 43	4.0994
715	C1R	complement component 1, r subcomponent	2.9216
25943	C20orf194	chromosome 20 open reading frame 194	0.4881
284739	C20orf204	Chromosome 20 Open Reading Frame 204	0.6119
84933	C8orf76	chromosome 8 open reading frame 76	0.8644
401546	C9orf152	chromosome 9 open reading frame 152	1.2162
10487	CAP1	CAP, adenylate cyclase-associated protein 1 (yeast)	4.0009
824	CAPN2	calpain 2, (m/II) large subunit	4.06
832	CAPZB	capping protein (actin filament) muscle Z-line, beta	4.8188
151903	CCDC12	coiled-coil domain containing 12	1.6282
115098	CCDC124	Coiled-Coil Domain Containing 124	1.3209
51244	CCDC174	Coiled-Coil Domain Containing 174	1.4821
201134	CCDC46	coiled-coil domain containing 46	1.2931
29080	CCDC59	Coiled-Coil Domain Containing 59	0.7044
79780	CCDC82	Coiled-Coil Domain Containing 82	1.5389
54520	CCDC93	Coiled-Coil Domain Containing 93	0.8139
57820	CCNB1IP1	cyclin B1 interacting protein 1	1.7279
57018	CCNL1	cyclin L1	0.9738
414194	CCNYL2	Cyclin Y-Like 2 (Pseudogene)	1.5934
10574	CCT7	chaperonin containing TCP1, subunit 7 (eta)	2.4928
8872	CDC123	Cell Division Cycle 123	2.6942
8872	CDC123	Cell Division Cycle 123	2.8087
8697	CDC23	CDC23 (cell division cycle 23, yeast, homolog)	1.064
998	CDC42	cell division cycle 42 (GTP binding protein, 25kDa)	1.5223
23580	CDC42EP4	CDC42 effector protein (Rho GTPase binding) 4	1.3326
1009	CDH11	cadherin 11, type 2, OB-cadherin (osteoblast)	2.3902
10423	CDIPT	CDP-diacylglycerol--inositol 3-phosphatidyltransferase (phosphatidylinositol synthase)	3.1715
8099	CDK2AP1	CDK2-associated protein 1	2.4058
1025	CDK9	cyclin-dependent kinase 9 (CDC2-related kinase)	0.5584
64411	CENTD3	centaurin, delta 3	1.1943
116986	CENTG1	centaurin, gamma 1	1.9591
85459	CEP295	Centrosomal Protein 295	1.3676
1066|390732	CES1|CES1P2	carboxylesterase 1 (monocyte/macrophage serine esterase 1)|Carboxylesterase 1 Pseudogene 2	2.128
10428	CFDP1	craniofacial development protein 1	0.5813
1112	CHES1	checkpoint suppressor 1	2.6166
1119	CHKA	choline kinase alpha	1.0145
91612	CHURC1	churchill domain containing 1	0.5427
10519	CIB1	calcium and integrin binding 1 (calmyrin)	3.6034
85457	CIPC	CLOCK Interacting Pacemaker	1.1859
25792	CIZ1	CDKN1A interacting zinc finger protein 1	0.4499
1163	CKS1B	CDC28 protein kinase regulatory subunit 1B	2.4576
7123	CLEC3B	C-type lectin domain family 3, member B	2.8366
1195	CLK1	CDC-like kinase 1	2.9927
1203	CLN5	ceroid-lipofuscinosis, neuronal 5	1.0738
8218	CLTCL1	clathrin, heavy polypeptide-like 1	0.9597
55783	CMTR2	Cap Methyltransferase 2	1.9609
1266	CNN3	calponin 3, acidic	5.2887
28958	COA3	Cytochrome C Oxidase Assembly Factor 3	0.6671
1307	COL16A1	collagen, type XVI, alpha 1	1.5207
1277	COL1A1	collagen, type I, alpha 1	2.1217
1277	COL1A1	collagen, type I, alpha 1	2.3336
1286	COL4A4	collagen, type IV, alpha 4	2.0993
1292	COL6A2	collagen, type VI, alpha 2	1.6616
29099	COMMD9	COMM domain containing 9	0.7483
9276	COPB2	coatomer protein complex, subunit beta 2 (beta prime)	0.4859
23603	CORO1C	coronin, actin binding protein, 1C	1.6137
23406	COTL1	coactosin-like 1 (Dictyostelium)	2.4952
84987	COX14	COX14, Cytochrome C Oxidase Assembly Factor	0.4787
80772	CPTP	Ceramide-1-Phosphate Transfer Protein	1.5822
78987	CRELD1	cysteine-rich with EGF-like domains 1	1.0009
1393	CRHBP	corticotropin releasing hormone binding protein	1.6758
23741	CRI1	CREBBP/EP300 inhibitor 1	2.5066
1431	CS	citrate synthase	3.2067
57325	CSRP2BP	CSRP2 binding protein	0.6545
119437	CTAGEP	CTAGE family pseudogene	0.7886
1488	CTBP2	C-terminal binding protein 2	2.5275
1486	CTBS	chitobiase, di-N-acetyl-	1.2371
115908	CTHRC1	collagen triple helix repeat containing 1	1.1982
1508	CTSB	cathepsin B	0.5211
1075	CTSC	cathepsin C	2.6745
8722	CTSF	cathepsin F	1.5232
392360	CTSL3P	Cathepsin L Family Member 3, Pseudogene	1.3604
9820	CUL7	cullin 7	2.3412
6376	CX3CL1	chemokine (C-X3-C motif) ligand 1	1.067
79868	CXorf45	chromosome X open reading frame 45	1.0561
54205	CYCS	cytochrome c, somatic	1.3998
1584	CYP11B1	cytochrome P450, family 11, subfamily B, polypeptide 1	1.2029
1545	CYP1B1	cytochrome P450, family 1, subfamily B, polypeptide 1	1.9462
1579|284541	CYP4A11|CYP4A22	cytochrome P450, family 4, subfamily A, polypeptide 11|cytochrome P450, family 4, subfamily A, polypeptide 22	1.0166
113189	D4ST1	dermatan 4 sulfotransferase 1	0.6841
1602	DACH1	dachshund homolog 1 (Drosophila)	1.3134
168002	DACT2	dapper, antagonist of beta-catenin, homolog 2 (Xenopus laevis)	1.0744
1603	DAD1	defender against cell death 1	0.6143
55152	DALRD3	DALR anticodon binding domain containing 3	1.6335
1611	DAP	death-associated protein	0.6178
1613	DAPK3	death-associated protein kinase 3	1.8233
28960	DCPS	decapping enzyme, scavenger	1.4072
10540	DCTN2	dynactin 2 (p50)	0.6286
11258	DCTN3	dynactin 3 (p22)	3.5075
79077	DCTPP1	DCTP Pyrophosphatase 1	1.2227
79016	DDA1	DET1 And DDB1 Associated 1	3.6853
23576	DDAH1	dimethylarginine dimethylaminohydrolase 1	1.8639
50807	DDEF1	development and differentiation enhancing factor 1	2.218
11218	DDX20	DEAD (Asp-Glu-Ala-Asp) box polypeptide 20	1.046
79009	DDX50	DEAD (Asp-Glu-Ala-Asp) box polypeptide 50	0.4091
64798	DEPDC6	DEP domain containing 6	2.2024
51009	DERL2	Der1-like domain family, member 2	2.9208
27351	DESI1	Desumoylating Isopeptidase 1	2.3264
55070	DET1	de-etiolated homolog 1 (Arabidopsis)	0.5849
1717	DHCR7	7-dehydrocholesterol reductase	2.3655
51171	DHRS10	dehydrogenase/reductase (SDR family) member 10	2.2585
55449	DHRS4-AS1	DHRS4 Antisense RNA 1	1.4874
56898	DHRS6	dehydrogenase/reductase (SDR family) member 6	-0.3242
56898	DHRS6	dehydrogenase/reductase (SDR family) member 6	1.0696
28514	DLL1	delta-like 1 (Drosophila)	1.514
55929	DMAP1	DNA methyltransferase 1 associated protein 1	1.1651
196385	DNAH10	dynein, axonemal, heavy polypeptide 10	2.654
79982	DNAJB14	DnaJ (Hsp40) homolog, subfamily B, member 14	2.1177
10049	DNAJB6	DnaJ (Hsp40) homolog, subfamily B, member 6	0.7438
55735	DNAJC11	DnaJ (Hsp40) homolog, subfamily C, member 11	1.1336
92737	DNER	Delta/Notch Like EGF Repeat Containing	1.0354
10059	DNM1L	dynamin 1-like	0.8067
85440	DOCK7	dedicator of cytokinesis 7	0.8723
57628	DPP10	dipeptidylpeptidase 10	1.289
23399	DULLARD	dullard homolog (Xenopus laevis)	2.235
78986	DUSP26	dual specificity phosphatase 26 (putative)	0.9996
1846	DUSP4	dual specificity phosphatase 4	1.5526
1854	DUT	dUTP pyrophosphatase	3.9928
6993	DYNLT1	dynein, light chain, Tctex-type 1	2.4215
1876	E2F6	E2F transcription factor 6	1.9294
11319	ECD	Ecdysoneless Cell Cycle Regulator	0.7726
1892	ECHS1	enoyl Coenzyme A hydratase, short chain, 1, mitochondrial	5.1493
1902	EDG2	endothelial differentiation, lysophosphatidic acid G-protein-coupled receptor, 2	1.2481
1915	EEF1A1	eukaryotic translation elongation factor 1 alpha 1	8.6383
1933	EEF1B2	eukaryotic translation elongation factor 1 beta 2	0.6655
1938	EEF2	eukaryotic translation elongation factor 2	0.5987
1965	EIF2S1	eukaryotic translation initiation factor 2, subunit 1 alpha, 35kDa	0.4017
8669	EIF3S1	eukaryotic translation initiation factor 3, subunit 1 alpha, 35kDa	0.6651
8663	EIF3S8	eukaryotic translation initiation factor 3, subunit 8, 110kDa	0.7385
1975	EIF4B	eukaryotic translation initiation factor 4B	1.2348
1975	EIF4B	eukaryotic translation initiation factor 4B	4.9899
1977	EIF4E	eukaryotic translation initiation factor 4E	3.368
1998	ELF2	E74-like factor 2 (ets domain transcription factor)	2.2229
84337	ELOF1	elongation factor 1 homolog (ELF1, S. cerevisiae)	1.7904
55140	ELP3	elongation protein 3 homolog (S. cerevisiae)	0.812
2012	EMP1	epithelial membrane protein 1	0.7424
2059	EPS8	epidermal growth factor receptor pathway substrate 8	1.0133
2064	ERBB2	v-erb-b2 erythroblastic leukemia viral oncogene homolog 2, neuro/glioblastoma derived oncogene homolog (avian)	1.1006
11161	ERG28	Ergosterol Biosynthesis 28 Homolog	0.8854
2086	ERV3	endogenous retroviral sequence 3 (includes zinc finger protein H-plk/HPF9)	1.1899
2124	EVI2B	ecotropic viral integration site 2B	2.3598
51466	EVL	Enah/Vasp-like	1.6645
50848	F11R	F11 receptor	2.0835
2165	F13B	coagulation factor XIII, B polypeptide	-1.4307
80233	FAAP100	FA Core Complex Associated Protein 100	0.8386
2170	FABP3	fatty acid binding protein 3, muscle and heart (mammary-derived growth inhibitor)	2.3336
83640	FAM103A1	family with sequence similarity 103, member A1	1.8014
144106	FAM10A5	family with sequence similarity 10, member A5	2.2002
84067	FAM160A2	Family With Sequence Similarity 160 Member A2	1.8681
284069	FAM171A2	Family With Sequence Similarity 171 Member A2	1.8647
9413	FAM189A2	Family With Sequence Similarity 189 Member A2	1.8662
56204	FAM214A	Family With Sequence Similarity 214 Member A	2.2615
54801	FAM29A	family with sequence similarity 29, member A	1.9309
375061	FAM89A	family with sequence similarity 89, member A	0.6397
157769	FAM91A1	family with sequence similarity 91, member A1	1.2498
391174	FAM96AP2	Family With Sequence Similarity 96 Member A Pseudogene 2	2.0509
10667	FARS2	phenylalanine-tRNA synthetase 2 (mitochondrial)	0.9544
2207	FCER1G	Fc fragment of IgE, high affinity I, receptor for; gamma polypeptide	3.2653
2222	FDFT1	farnesyl-diphosphate farnesyltransferase 1	3.271
2232	FDXR	ferredoxin reductase	5.5073
2237	FEN1	flap structure-specific endonuclease 1	0.723
2273	FHL1	four and a half LIM domains 1	1.4267
81608	FIP1L1	FIP1 like 1 (S. cerevisiae)	0.6519
114984	FLYWCH2	FLYWCH Family Member 2	1.8814
54874	FNBP1L	formin binding protein 1-like	1.3818
252995	FNDC5	fibronectin type III domain containing 5	1.3567
2355	FOSL2	FOS-like antigen 2	3.815
8928	FOXH1	forkhead box H1	-1.6338
2302	FOXJ1	forkhead box J1	2.2921
3607	FOXK2	forkhead box K2	1.8061
3607	FOXK2	forkhead box K2	3.19
2483	FRG1	FSHD region gene 1	2.2402
6624	FSCN1	fascin homolog 1, actin-bundling protein (Strongylocentrotus purpuratus)	1.6172
8880	FUBP1	far upstream element (FUSE) binding protein 1	0.7071
2531	FVT1	follicular lymphoma variant translocation 1	2.5308
23766	GABARAPL3	GABA(A) receptors associated protein like 3	3.2507
10912	GADD45G	growth arrest and DNA-damage-inducible, gamma	1.9249
2580	GAK	cyclin G associated kinase	1.26
2597	GAPDH	glyceraldehyde-3-phosphate dehydrogenase	7.5154
253959	GARNL1	GTPase activating Rap/RanGAP domain-like 1	1.3623
60674	GAS5	growth arrest-specific 5	0.5396
2629	GBA	glucosidase, beta; acid (includes glucosylceramidase)	0.712
8729	GBF1	golgi-specific brefeldin A resistance factor 1	0.4006
25801	GCA	grancalcin, EF-hand calcium binding protein	2.4171
145781|81488	Gcom1|GRINL1A	glutamate receptor, ionotropic, N-methyl D-aspartate-like 1A	1.1747
8836	GGH	gamma-glutamyl hydrolase (conjugase, folylpolygammaglutamyl hydrolase)	0.9703
55340	GIMAP5	GTPase, IMAP family member 5	1.6161
10755	GIPC1	GIPC PDZ domain containing family, member 1	0.8268
10755	GIPC1	GIPC PDZ domain containing family, member 1	2.1812
56287	GKN1	gastrokine 1	1.116
2733	GLE1L	GLE1 RNA export mediator-like (yeast)	1.5786
2734	GLG1	golgi apparatus protein 1	0.8122
2746	GLUD1	glutamate dehydrogenase 1	3.2719
2767	GNA11	guanine nucleotide binding protein (G protein), alpha 11 (Gq class)	0.8228
29889	GNL2	guanine nucleotide binding protein-like 2 (nucleolar)	0.4583
2800	GOLGA1	golgi autoantigen, golgin subfamily a, 1	1.6648
342096|440289|55889|388137	GOLGA6A|LOC440289|GOLGA6B|LOC388137	Golgin A6 Family Member A|Golgin A6 Family Member B	1.2673
65056	GPBP1	GC-rich promoter binding protein 1	0.5337
2905	GRIN2C	glutamate receptor, ionotropic, N-methyl D-aspartate 2C	2.657
81488|145781	GRINL1A|Gcom1	glutamate receptor, ionotropic, N-methyl D-aspartate-like 1A	1.9526
80273	GRPEL1	GrpE-like 1, mitochondrial (E. coli)	4.1642
79792	GSDMDC1	gasdermin domain containing 1	1.4269
2939	GSTA2	glutathione S-transferase A2	6.7891
2957	GTF2A1	general transcription factor IIA, 1, 19/37kDa	1.4197
2962	GTF2F1	general transcription factor IIF, polypeptide 1, 74kDa	1.3348
2963	GTF2F2	general transcription factor IIF, polypeptide 2, 30kDa	0.6075
2965	GTF2H1	general transcription factor IIH, polypeptide 1, 62kDa	1.5435
84163	GTF2IRD2	GTF2I Repeat Domain Containing 2	0.5869
2975	GTF3C1	general transcription factor IIIC, polypeptide 1, alpha 220kDa	1.6169
112495	GTF3C6	GTF3C6 Gene(Protein Coding)	2.5232
9567	GTPBP1	GTP binding protein 1	1.1949
8225	GTPBP6	GTP binding protein 6 (putative)	1.8844
3014	H2AFX	H2A histone family, member X	0.7078
9555	H2AFY	H2A histone family, member Y	3.8751
3030	HADHA	hydroxyacyl-Coenzyme A dehydrogenase/3-ketoacyl-Coenzyme A thiolase/enoyl-Coenzyme A hydratase (trifunctional protein), alpha subunit	0.7496
51773	HBXAP	hepatitis B virus x associated protein	1.7378
3065	HDAC1	histone deacetylase 1	0.624
9759	HDAC4	histone deacetylase 4	1.02
8916	HERC3	hect domain and RLD 3	2.4746
9709	HERPUD1	homocysteine-inducible, endoplasmic reticulum stress-inducible, ubiquitin-like domain member 1	0.7952
3280	HES1	hairy and enhancer of split 1, (Drosophila)	1.2612
192286	HIGD2A	HIG1 domain family, member 2A	0.5543
3094	HINT1	histidine triad nucleotide binding protein 1	0.6306
3006	HIST1H1C	histone 1, H1c	1.1044
8334	HIST1H2AC	histone 1, H2ac	2.3057
8970	HIST1H2BJ	histone 1, H2bj	3.6865
8337	HIST2H2AA	histone 2, H2aa	1.8493
92815	HIST3H2A	histone 3, H2a	0.9046
3117	HLA-DQA1	major histocompatibility complex, class II, DQ alpha 1	1.7859
3117	HLA-DQA1	major histocompatibility complex, class II, DQ alpha 1	1.949
3150	HMGN1	high-mobility group nucleosome binding domain 1	4.2415
9324	HMGN3	high mobility group nucleosomal binding domain 3	1.8908
9324	HMGN3	high mobility group nucleosomal binding domain 3	2.9596
3190	HNRPK	heterogeneous nuclear ribonucleoprotein K	5.4646
3204	HOXA7	homeobox A7	0.9672
3211	HOXB1	homeobox B1	0.8532
3221	HOXC4	homeobox C4	1.2151
11103	HRB2	HIV-1 Rev binding protein 2	3.8303
9653	HS2ST1	heparan sulfate 2-O-sulfotransferase 1	1.4874
3295	HSD17B4	hydroxysteroid (17-beta) dehydrogenase 4	4.434
51478	HSD17B7	hydroxysteroid (17-beta) dehydrogenase 7	1.7899
79663	HSPBAP1	HSPB (heat shock 27kDa) associated protein 1	1.9073
3336|387880	HSPE1|LOC387880	Heat Shock Protein Family E (Hsp10) Member 1	0.6653
3437	IFIT3	interferon-induced protein with tetratricopeptide repeats 3	1.6282
112752	IFT43	Intraflagellar Transport 43	2.0794
51098	IFT52	intraflagellar transport 52 homolog (Chlamydomonas)	0.7227
492311	IGIP	IgA Inducing Protein	1.7759
8518	IKBKAP	inhibitor of kappa light polypeptide gene enhancer in B-cells, kinase complex-associated protein	1.1828
3588	IL10RB	interleukin 10 receptor, beta	1.8355
3590	IL11RA	interleukin 11 receptor, alpha	1.1342
125476	INO80C	INO80 Complex Subunit C	0.5852
3628	INPP1	inositol polyphosphate-1-phosphatase	0.5662
3640	INSL3	insulin-like 3 (Leydig cell)	1.2887
25896	INTS7	Integrator Complex Subunit 7	1.4254
9670	IPO13	importin 13	1.1222
3659	IRF1	interferon regulatory factor 1	1.8572
389293	ISCA1P1	Iron-Sulfur Cluster Assembly 1 Pseudogene 1	1.2768
79763	ISOC2	isochorismatase domain containing 2	1.4774
3688	ITGB1	integrin, beta 1 (fibronectin receptor, beta polypeptide, antigen CD29 includes MDF2, MSK12)	0.4684
85450	ITPRIP	Inositol 1,4,5-Trisphosphate Receptor Interacting Protein	1.7066
58494	JAM2	junctional adhesion molecule 2	1.1172
3720	JARID2	Jumonji, AT rich interactive domain 2	1.4526
79101	JOSD3	Josephin domain containing 3	0.4806
25948	KBTBD2	kelch repeat and BTB (POZ) domain containing 2	1.4275
114818	KBTBD9	kelch repeat and BTB (POZ) domain containing 9	1.6948
3775	KCNK1	potassium channel, subfamily K, member 1	2.0086
3781	KCNN2	potassium intermediate/small conductance calcium-activated channel, subfamily N, member 2	1.8562
83892	KCTD10	potassium channel tetramerisation domain containing 10	0.7939
57219	KIAA1327	null	1.895
57498	KIDINS220	Kinase D Interacting Substrate 220	2.7171
57542	KLHDC5	kelch domain containing 5	1.9179
90293	KLHL13	kelch-like 13 (Drosophila)	0.7934
3836	KPNA1	karyopherin alpha 1 (importin alpha 5)	2.6463
3840	KPNA4	karyopherin alpha 4 (importin alpha 3)	2.0698
3837	KPNB1	karyopherin (importin) beta 1	4.6009
125113	KRT222	Keratin 222	1.4127
3856	KRT8	keratin 8	1.1608
3856	KRT8	keratin 8	1.2092
200185	KRTCAP2	keratinocyte associated protein 2	1.2437
200634	KRTCAP3	keratinocyte associated protein 3	1.4371
56267	KYAT3	Kynurenine Aminotransferase 3	3.1831
3908	LAMA2	laminin, alpha 2 (merosin, congenital muscular dystrophy)	1.9227
23367	LARP1	La ribonucleoprotein domain family, member 1	0.3937
3927	LASP1	LIM and SH3 protein 1	1.6902
79603	LASS4	LAG1 longevity assurance homolog 4 (S. cerevisiae)	1.4176
79143	LENG4	leukocyte receptor cluster (LRC) member 4	2.8134
123169	LEO1	Leo1, Paf1/RNA polymerase II complex component, homolog (S. cerevisiae)	1.7668
55214	LEPREL1	leprecan-like 1	0.8156
3959	LGALS3BP	lectin, galactoside-binding, soluble, 3 binding protein	3.4994
3964	LGALS8	lectin, galactoside-binding, soluble, 8 (galectin 8)	1.1759
10186	LHFP	lipoma HMGIC fusion partner	3.0315
51474	LIMA1	LIM Domain And Actin Binding 1	1.261
96626	LIMS3	LIM and senescent cell antigen-like domains 3	0.8178
349114	LINC00265	Long Intergenic Non-Protein Coding RNA 265	1.7698
84298	LLPH	LLP Homolog, Long-Term Synaptic Facilitation Factor	1.5676
64327	LMBR1	limb region 1 homolog (mouse)	0.5197
84823	LMNB2	lamin B2	1.5676
8543	LMO4	LIM domain only 4	0.6774
25802	LMOD1	leiomodin 1 (smooth muscle)	2.6802
144438	LOC144438	null	2.3463
343384	LOC343384	null	0.4623
343474|5255	LOC343474|PHKA1	phosphorylase kinase, alpha 1 (muscle)	1.312
387907	LOC387907	null	1.0892
389070	LOC389070	null	2.3206
389850|116150	LOC389850|NUS1	NUS1, Dehydrodolichyl Diphosphate Synthase Subunit	1.6111
400988	LOC400988	null	1.196
401305|339879|442505	LOC401305|ALG1L6P|LOC442505	Asparagine-Linked Glycosylation 1-Like 6, Pseudogene	2.0964
401384	LOC401384	null	0.6105
440287	LOC440287	null	3.0814
440365|440372	LOC440365|LOC440372	null	3.9831
440372	LOC440372	null	5.8673
440440|6231|441486	LOC440440|RPS26|LOC441486	ribosomal protein S26	0.7026
440516	LOC440516	null	2.9927
440726	LOC440726	null	0.7026
440733	LOC440733	null	0.5551
441197	LOC441197	null	1.6109
441511	LOC441511	Mitofusin-1-Like	1.6046
441971	LOC441971	null	1.8037
442496	LOC442496	null	2.122
442589|441259	LOC442589|LOC441259	PMS1 Homolog 2, Mismatch Repair System Component Pseudogene	1.5332
83752	LONP2	Lon Peptidase 2, Peroxisomal	0.905
10162	LPCAT3	Lysophosphatidylcholine Acyltransferase 3	1.6011
23284	LPHN3	latrophilin 3	1.5569
4023	LPL	lipoprotein lipase	1.8003
147172	LRRC37BP1	Leucine Rich Repeat Containing 37B Pseudogene 1	1.6207
4052	LTBP1	latent transforming growth factor beta binding protein 1	1.4922
4055	LTBR	lymphotoxin beta receptor (TNFR superfamily, member 3)	0.6421
11313	LYPLA2	lysophospholipase II	2.0113
9500	MAGED1	melanoma antigen family D, 1	4.2923
60560	MAK10	MAK10 homolog, amino-acid N-acetyltransferase subunit, (S. cerevisiae)	0.9297
4131	MAP1B	microtubule-associated protein 1B	2.6155
4135	MAP6	microtubule-associated protein 6	0.6154
79649	MAP7D3	MAP7 Domain Containing 3	1.2213
5597	MAPK6	mitogen-activated protein kinase 6	1.9758
79109	MAPKAP1	mitogen-activated protein kinase associated protein 1	1.7166
64844	MARCH7	membrane-associated ring finger (C3HC4) 7	1.8395
4139	MARK1	MAP/microtubule affinity-regulating kinase 1	1.0774
4152	MBD1	methyl-CpG binding domain protein 1	2.012
10150	MBNL2	muscleblind-like 2 (Drosophila)	2.4088
90411	MCFD2	multiple coagulation factor deficiency 2	0.869
8888	MCM3AP	MCM3 minichromosome maintenance deficient 3 (S. cerevisiae) associated protein	1.3159
4175	MCM6	MCM6 minichromosome maintenance deficient 6 (MIS5 homolog, S. pombe) (S. cerevisiae)	1.6434
29969	MDFIC	MyoD family inhibitor domain containing	1.5462
4199	ME1	malic enzyme 1, NADP(+)-dependent, cytosolic	1.0006
10873	ME3	malic enzyme 3, NADP(+)-dependent, mitochondrial	0.6778
84246	MED10	Mediator Complex Subunit 10	0.7258
29079	MED4	mediator of RNA polymerase II transcription, subunit 4 homolog (yeast)	1.9932
124512	METTL23	Methyltransferase Like 23	0.8985
339175|55798	METTL2A|METTL2	Methyltransferase Like 2A|methyltransferase like 2	1.6924
25840	METTL7A	Methyltransferase Like 7A	2.7616
79157	MFSD11	Major Facilitator Superfamily Domain Containing 11	0.8108
84975	MFSD5	major facilitator superfamily domain containing 5	1.0029
4247	MGAT2	mannosyl (alpha-1,6-)-glycoprotein beta-1,2-N-acetylglucosaminyltransferase	1.3851
257054	MGC25181	null	0.7451
386759	MGC9913	null	2.3226
11343	MGLL	monoglyceride lipase	1.3138
4256	MGP	matrix Gla protein	1.7012
4277	MICB	MHC class I polypeptide-related sequence B	1.7044
4277	MICB	MHC class I polypeptide-related sequence B	1.8434
54471	MIEF1	Mitochondrial Elongation Factor 1	1.4978
4282	MIF	macrophage migration inhibitory factor (glycosylation-inhibiting factor)	3.8972
80013	MINDY3	MINDY Lysine 48 Deubiquitinase 3	1.8733
129531	MITD1	Microtubule Interacting And Trafficking Domain Containing 1	0.6206
4286	MITF	microphthalmia-associated transcription factor	1.9376
58508	MLL3	myeloid/lymphoid or mixed-lineage leukemia 3	0.967
10962	MLLT11	myeloid/lymphoid or mixed-lineage leukemia (trithorax homolog, Drosophila); translocated to, 11	1.7514
4313	MMP2	matrix metallopeptidase 2 (gelatinase A, 72kDa gelatinase, 72kDa type IV collagenase)	2.2352
64210	MMS19L	MMS19-like (MET18 homolog, S. cerevisiae)	0.6818
55034	MOCOS	molybdenum cofactor sulfurase	1.8179
23041	MON2	MON2 Homolog, Regulator Of Endosome-To-Golgi Trafficking	1.7526
10933	MORF4L1	mortality factor 4 like 1	0.4352
4350	MPG	N-methylpurine-DNA glycosylase	1.2885
744	MPPED2	metallophosphoesterase domain containing 2	1.9676
93621	MRFAP1	Mof4 family associated protein 1	5.8758
51149	MRNIP	MRN Complex Interacting Protein	0.7618
65003	MRPL11	mitochondrial ribosomal protein L11	2.1383
29074	MRPL18	mitochondrial ribosomal protein L18	0.5175
26589	MRPL46	mitochondrial ribosomal protein L46	0.5581
55173	MRPS10	mitochondrial ribosomal protein S10	1.7348
64963	MRPS11	mitochondrial ribosomal protein S11	1.0641
60488	MRPS35	mitochondrial ribosomal protein S35	2.6357
51338	MS4A4A	membrane-spanning 4-domains, subfamily A, member 4	1.7011
124540	MSI2	musashi homolog 2 (Drosophila)	2.3337
22921	MSRB2	methionine sulfoxide reductase B2	2.1495
4501	MT1X	metallothionein 1X	1.242
4501	MT1X	metallothionein 1X	2.1424
4534	MTM1	myotubularin 1	1.8326
4586	MUC5AC	mucin 5, subtypes A and C, tracheobronchial/gastric	0.8849
103910	MYL12B	Myosin Light Chain 12B	5.0607
55892	MYNN	myoneurin	1.9162
9172	MYOM2	myomesin (M-protein) 2, 165kDa	1.0212
11143	MYST2	MYST histone acetyltransferase 2	1.7143
10443	N4BP2L2	NEDD4 Binding Protein 2 Like 2	0.712
80018	NAA25	N(Alpha)-Acetyltransferase 25, NatB Auxiliary Subunit	1.8939
4673	NAP1L1	nucleosome assembly protein 1-like 1	0.6263
4675	NAP1L3	nucleosome assembly protein 1-like 3	1.1803
26502	NARF	nuclear prelamin A recognition factor	1.4532
26151	NAT9	N-acetyltransferase 9	1.2543
440673	NBPF10	neuroblastoma breakpoint family, member 10	2.4075
4077	NBR1	neighbor of BRCA1 gene 1	0.6476
10397	NDRG1	N-myc downstream regulated gene 1	2.7814
4695	NDUFA2	NADH dehydrogenase (ubiquinone) 1 alpha subcomplex, 2, 8kDa	0.7609
54539	NDUFB11	NADH dehydrogenase (ubiquinone) 1 beta subcomplex, 11, 17.3kDa	0.669
4719	NDUFS1	NADH dehydrogenase (ubiquinone) Fe-S protein 1, 75kDa (NADH-coenzyme Q reductase)	0.8042
283131	NEAT1	Nuclear Paraspeckle Assembly Transcript 1	2.5077
55707	NECAP2	NECAP endocytosis associated 2	0.9732
25920	NELFB	Negative Elongation Factor Complex Member B	2.065
10725	NFAT5	nuclear factor of activated T-cells 5, tonicity-responsive	1.2197
4782	NFIC	nuclear factor I/C (CCAAT-binding transcription factor)	2.6284
4799	NFX1	nuclear transcription factor, X-box binding 1	2.7234
79840	NHEJ1	Non-Homologous End Joining Factor 1	1.6053
11188	NISCH	nischarin	0.802
4820	NKTR	natural killer-tumor recognition sequence	2.0831
4830	NME1	non-metastatic cells 1, protein (NM23A) expressed in	0.5647
4833	NME4	non-metastatic cells 4, protein expressed in	3.6604
65083	NOL6	nucleolar protein family 6 (RNA-associated)	2.0729
55651	NOLA2	nucleolar protein family A, member 2 (H/ACA small nucleolar RNPs)	3.8553
9221	NOLC1	nucleolar and coiled-body phosphoprotein 1	2.6934
10062	NR1H3	nuclear receptor subfamily 1, group H, member 3	1.9814
126382	NR2C2AP	Nuclear Receptor 2C2 Associated Protein	2.0115
4929	NR4A2	nuclear receptor subfamily 4, group A, member 2	2.8639
10412	NSA2	NSA2, Ribosome Biogenesis Homolog	2.9573
387338	NSUN4	NOL1/NOP2/Sun domain family, member 4	1.525
9891	NUAK1	NUAK family, SNF1-like kinase, 1	0.7762
64710	NUCKS1	nuclear casein kinase and cyclin-dependent kinase substrate 1	2.4206
11165	NUDT3	nudix (nucleoside diphosphate linked moiety X)-type motif 3	0.783
55746	NUP133	nucleoporin 133kDa	0.6285
23511	NUP188	nucleoporin 188kDa	0.4523
10204	NUTF2	nuclear transport factor 2	2.9397
221443	OARD1	O-Acyl-ADP-Ribose Deacylase 1	1.9026
4947	OAZ2	ornithine decarboxylase antizyme 2	3.0315
54940	OCIAD1	OCIA domain containing 1	4.8838
4952	OCRL	oculocerebrorenal syndrome of Lowe	1.2693
55714	ODZ3	odz, odd Oz/ten-m homolog 3 (Drosophila)	2.1868
79701	OGFOD3	2-Oxoglutarate And Iron Dependent Oxygenase Domain Containing 3	0.5406
11054	OGFR	opioid growth factor receptor	2.0947
8473	OGT	O-linked N-acetylglucosamine (GlcNAc) transferase (UDP-N-acetylglucosamine:polypeptide-N-acetylglucosaminyl transferase)	2.1987
5001	ORC5L	origin recognition complex, subunit 5-like (yeast)	1.454
10956	OS9	OS9, Endoplasmic Reticulum Lectin	3.0948
9885	OSBPL2	oxysterol binding protein-like 2	0.7692
55644	OSGEP	O-sialoglycoprotein endopeptidase	1.5904
8974	P4HA2	procollagen-proline, 2-oxoglutarate 4-dioxygenase (proline 4-hydroxylase), alpha polypeptide II	2.8595
5066	PAM	peptidylglycine alpha-amidating monooxygenase	6.7557
25849	PARM1	Prostate Androgen-Regulated Mucin-Like Protein 1	1.4753
64098	PARVG	parvin, gamma	0.9695
94104	PAXBP1	PAX3 And PAX7 Binding Protein 1	1.3895
91523	PCED1B	PC-Esterase Domain Containing 1B	3.1144
7703	PCGF2	polycomb group ring finger 2	3.338
10336	PCGF3	polycomb group ring finger 3	1.3842
5163	PDK1	pyruvate dehydrogenase kinase, isozyme 1	1.6567
9260	PDLIM7	PDZ and LIM domain 7 (enigma)	2.257
8682	PEA15	phosphoprotein enriched in astrocytes 15	3.3925
27043	PELP1	proline, glutamic acid and leucine rich protein 1	0.3511
5188	PET112L	PET112-like (yeast)	2.2288
5195	PEX14	peroxisomal biogenesis factor 14	2.0736
5217	PFN2	profilin 2	1.4994
5223	PGAM1	phosphoglycerate mutase 1 (brain)	0.5825
5236	PGM1	phosphoglucomutase 1	0.6037
55276	PGM2	phosphoglucomutase 2	1.4553
5245	PHB	prohibitin	2.8668
5253	PHF2	PHD finger protein 2	2.1969
5256	PHKA2	phosphorylase kinase, alpha 2 (liver)	0.7596
23187	PHLDB1	pleckstrin homology-like domain, family B, member 1	1.9285
57661	PHRF1	PHD And Ring Finger Domains 1	0.905
55022	PID1	Phosphotyrosine Interaction Domain Containing 1	1.3032
9091	PIGQ	phosphatidylinositol glycan, class Q	2.1183
55650	PIGV	phosphatidylinositol glycan, class V	1.0112
54965	PIGX	phosphatidylinositol glycan, class X	2.1973
113791	PIK3IP1	Phosphoinositide-3-Kinase Interacting Protein 1	1.5865
5310	PKD1	polycystic kidney disease 1 (autosomal dominant)	1.0345
5586	PKN2	protein kinase N2	0.6979
5319	PLA2G1B	phospholipase A2, group IB (pancreas)	0.7386
5328	PLAU	plasminogen activator, urokinase	1.079
5339	PLEC1	plectin 1, intermediate filament binding protein 500kDa	1.4425
59338	PLEKHA1	pleckstrin homology domain containing, family A (phosphoinositide binding specific) member 1	0.7991
5365|26576	PLXNB3|STK23	plexin B3|serine/threonine kinase 23	2.1959
11243|632	PMF1|BGLAP	polyamine-modulated factor 1|bone gamma-carboxyglutamate (gla) protein (osteocalcin)	3.3665
23203	PMPCA	peptidase (mitochondrial processing) alpha	1.1264
11284	PNKP	polynucleotide kinase 3'-phosphatase	1.8167
57645	POGK	pogo transposable element with KRAB domain	2.525
56983	POGLUT1	Protein O-Glucosyltransferase 1	1.014
171568	POLR3H	polymerase (RNA) III (DNA directed) polypeptide H (22.9kD)	2.0009
55624	POMGNT1	protein O-linked mannose beta1,2-N-acetylglucosaminyltransferase	1.3314
10585	POMT1	protein-O-mannosyltransferase 1	0.8334
84513	PPAPDC1B	phosphatidic acid phosphatase type 2 domain containing 1B	1.5709
152926	PPM1K	protein phosphatase 1K (PP2C domain containing)	1.4574
5500	PPP1CB	protein phosphatase 1, catalytic subunit, beta isoform	5.5226
5501	PPP1CC	protein phosphatase 1, catalytic subunit, gamma isoform	3.9413
4660	PPP1R12B	protein phosphatase 1, regulatory (inhibitor) subunit 12B	0.5298
5504	PPP1R2	protein phosphatase 1, regulatory (inhibitor) subunit 2	1.342
221908	PPP1R35	Protein Phosphatase 1 Regulatory Subunit 35	0.8831
5515	PPP2CA	protein phosphatase 2 (formerly 2A), catalytic subunit, alpha isoform	4.9582
5533	PPP3CC	protein phosphatase 3 (formerly 2B), catalytic subunit, gamma isoform (calcineurin A gamma)	2.5923
5531	PPP4C	protein phosphatase 4 (formerly X), catalytic subunit	2.6183
112464	PRKCDBP	protein kinase C, delta binding protein	0.785
5584	PRKCI	protein kinase C, iota	1.6969
8575	PRKRA	protein kinase, interferon-inducible double stranded RNA dependent activator	0.6101
8575	PRKRA	protein kinase, interferon-inducible double stranded RNA dependent activator	0.7213
79033	PRNPIP	prion protein interacting protein	2.1696
84950	PRPF38A	PRP38 pre-mRNA processing factor 38 (yeast) domain containing A	0.9919
285800	PRR18	Proline Rich 18	0.9845
133619	PRRC1	Proline Rich Coiled-Coil 1	0.6687
5699	PSMB10	proteasome (prosome, macropain) subunit, beta type, 10	1.7435
5700	PSMC1	proteasome (prosome, macropain) 26S subunit, ATPase, 1	1.6352
5704	PSMC4	proteasome (prosome, macropain) 26S subunit, ATPase, 4	0.472
5713	PSMD7	proteasome (prosome, macropain) 26S subunit, non-ATPase, 7 (Mov34 homolog)	0.5495
23198	PSME4	proteasome (prosome, macropain) activator subunit 4	2.5327
9491	PSMF1	proteasome (prosome, macropain) inhibitor subunit 1 (PI31)	2.1902
374308	PTCHD3	patched domain containing 3	1.3327
9317	PTER	phosphotriesterase related	1.4906
5730	PTGDS	prostaglandin D2 synthase 21kDa (brain)	4.5108
80142	PTGES2	prostaglandin E synthase 2	1.9497
10728	PTGES3	prostaglandin E synthase 3 (cytosolic)	5.508
5805	PTS	6-pyruvoyltetrahydropterin synthase	1.0553
79037	PVRIG	PVR Related Immunoglobulin Domain Containing	1.0178
5819	PVRL2	poliovirus receptor-related 2 (herpesvirus entry mediator B)	2.5142
5827	PXMP2	peroxisomal membrane protein 2, 22kDa	0.8103
79912	PYROXD1	Pyridine Nucleotide-Disulphide Oxidoreductase Domain 1	0.6319
9444	QKI	quaking homolog, KH domain RNA binding (mouse)	1.1286
5768	QSCN6	quiescin Q6	3.7167
23011	RAB21	RAB21, member RAS oncogene family	2.167
10981	RAB32	RAB32, member RAS oncogene family	0.9622
83871	RAB34	RAB34, member RAS oncogene family	4.0337
27342	RABGEF1	RAB guanine nucleotide exchange factor (GEF) 1	2.5119
5887	RAD23B	RAD23 homolog B (S. cerevisiae)	1.4557
22913	RALY	RNA binding protein, autoantigenic (hnRNP-associated with lethal yellow homolog (mouse))	3.1415
5914|4869|238	RARA|NPM1|ALK	retinoic acid receptor, alpha|nucleophosmin (nucleolar phosphoprotein B23, numatrin)|anaplastic lymphoma kinase (Ki-1)	6.8662
125950	RAVER1	null	2.2119
10137	RBM12	RNA binding motif protein 12	1.3014
92400	RBM18	RNA binding motif protein 18	0.7652
64852	RBM21	RNA binding motif protein 21	0.8046
54502	RBM47	RNA Binding Motif Protein 47	4.5509
10179	RBM7	RNA binding motif protein 7	1.2576
9978	RBX1	ring-box 1	1.9947
1104	RCC1	regulator of chromosome condensation 1	1.021
5955	RCN2	reticulocalbin 2, EF-hand calcium binding domain	2.9355
5962	RDX	radixin	0.8013
5973	RENBP	renin binding protein	2.9744
85021	REPS1	RALBP1 associated Eps domain containing 1	1.054
28984	RGCC	Regulator Of Cell Cycle	2.8676
55183	RIF1	RAP1 interacting factor homolog (yeast)	0.9542
9783	RIMS3	regulating synaptic membrane exocytosis 3	1.1759
6015	RING1	ring finger protein 1	0.5603
8780	RIOK3	RIO kinase 3 (yeast)	3.0654
7737	RNF113A	ring finger protein 113A	0.7852
11342	RNF13	ring finger protein 13	1.8536
149603	RNF187	ring finger protein 187	2.1392
11237	RNF24	ring finger protein 24	2.1738
8731	RNMT	RNA (guanine-7-) methyltransferase	1.3509
55599	RNPC3	RNA-binding region (RNP1, RRM) containing 3	0.964
10921	RNPS1	RNA binding protein S1, serine-rich domain	2.1923
10921	RNPS1	RNA binding protein S1, serine-rich domain	3.7546
54763	ROPN1	ropporin, rhophilin associated protein 1	-1.8932
6103	RPGR	retinitis pigmentosa GTPase regulator	1.4105
6134|4725	RPL10|NDUFS5	ribosomal protein L10|NADH dehydrogenase (ubiquinone) Fe-S protein 5, 15kDa (NADH-coenzyme Q reductase)	2.5954
4736	RPL10A	ribosomal protein L10a	5.9501
6136	RPL12	ribosomal protein L12	1.9193
9045	RPL14	ribosomal protein L14	2.375
6147	RPL23A	ribosomal protein L23a	-0.3464
6159	RPL29	ribosomal protein L29	2.0963
401911	RPL29P33	Ribosomal Protein L29 Pseudogene 33	6.5401
6130	RPL7A	ribosomal protein L7a	3.871
6175	RPLP0	ribosomal protein, large, P0	6.826
6176	RPLP1	ribosomal protein, large, P1	0.918
6184	RPN1	ribophorin I	3.5938
6185	RPN2	ribophorin II	4.9808
23248	RPRD2	Regulation Of Nuclear Pre-MRNA Domain Containing 2	2.126
6204	RPS10	ribosomal protein S10	0.5269
401817	RPS10P22	Ribosomal Protein S10 Pseudogene 22	4.0979
440055	RPS12P22	Ribosomal Protein S12 Pseudogene 22	1.6628
6209|401019	RPS15|LOC401019	ribosomal protein S15	0.392
6210	RPS15A	ribosomal protein S15a	0.8877
6222	RPS18	ribosomal protein S18	1.0141
388339	RPS18P12	Ribosomal Protein S18 Pseudogene 12	0.6754
6188	RPS3	ribosomal protein S3	4.5715
400652	RPS3AP49	Ribosomal Protein S3a Pseudogene 49	6.4728
6203	RPS9	ribosomal protein S9	1.1386
391598	RPSAP31	Ribosomal Protein SA Pseudogene 31	4.9374
9125	RQCD1	RCD1 required for cell differentiation1 homolog (S. pombe)	1.7936
22800	RRAS2	related RAS viral (r-ras) oncogene homolog 2	1.4357
27341	RRP7A	Ribosomal RNA Processing 7 Homolog A	2.0851
51319	RSRC1	arginine/serine-rich coiled-coil 1	1.9193
79680	RTL10	Retrotransposon Gag Like 10	1.3304
10313	RTN3	reticulon 3	0.8364
8607	RUVBL1	RuvB-like 1 (E. coli)	1.7388
25950	RWDD3	RWD domain containing 3	2.1713
6277	S100A6	S100 calcium binding protein A6 (calcyclin)	0.7571
29940	SART2	squamous cell carcinoma antigen recognized by T cells 2	1.9907
6309	SC5DL	sterol-C5-desaturase (ERG3 delta-5-desaturase homolog, fungal)-like	3.8528
152579	SCFD2	sec1 family domain containing 2	0.9415
9805	SCRN1	secernin 1	1.6416
57410	SCYL1	SCY1-like 1 (S. cerevisiae)	1.5116
55153	SDAD1	SDA1 domain containing 1	1.9496
6382	SDC1	syndecan 1	0.763
9147	SDCCAG1	serologically defined colon cancer antigen 1	1.8664
10283	SDCCAG10	serologically defined colon cancer antigen 10	0.7338
23478	SEC11L1	SEC11-like 1 (S. cerevisiae)	4.1684
79048	SECISBP2	SECIS binding protein 2	2.0726
57556	SEMA6A	sema domain, transmembrane domain (TM), and cytoplasmic domain, (semaphorin) 6A	3.6998
4735	SEPT2	septin 2	3.942
6415	SEPW1	selenoprotein W, 1	2.8221
5054	SERPINE1	serpin peptidase inhibitor, clade E (nexin, plasminogen activator inhibitor type 1), member 1	2.0937
389168	SETP14	SET Pseudogene 14	0.9273
6434	SFRS10	splicing factor, arginine/serine-rich 10 (transformer 2 homolog, Drosophila)	5.1953
6430	SFRS5	splicing factor, arginine/serine-rich 5	0.3766
6433	SFRS8	splicing factor, arginine/serine-rich 8 (suppressor-of-white-apricot homolog, Drosophila)	2.7545
6450	SH3BGR	SH3 domain binding glutamic acid-rich protein	1.8491
51100	SH3GLB1	SH3-domain GRB2-like endophilin B1	2.6145
6464	SHC1	SHC (Src homology 2 domain containing) transforming protein 1	3.3059
51246	SHISA5	Shisa Family Member 5	1.3146
6472	SHMT2	serine hydroxymethyltransferase 2 (mitochondrial)	3.2669
6494	SIPA1	signal-induced proliferation-associated gene 1	1.6879
10165	SLC25A13	solute carrier family 25, member 13 (citrin)	1.0139
114789	SLC25A25	solute carrier family 25 (mitochondrial carrier; phosphate carrier), member 25	0.9518
115286	SLC25A26	solute carrier family 25, member 26	1.1734
123096	SLC25A29	solute carrier family 25, member 29	2.9963
5250	SLC25A3	solute carrier family 25 (mitochondrial carrier; phosphate carrier), member 3	7.1538
51629	SLC25A39	Solute Carrier Family 25 Member 39	0.8703
293	SLC25A6	solute carrier family 25 (mitochondrial carrier; adenine nucleotide translocator), member 6	3.9965
64924	SLC30A5	solute carrier family 30 (zinc transporter), member 5	0.817
9197	SLC33A1	solute carrier family 33 (acetyl-CoA transporter), member 1	0.9422
23443	SLC35A3	solute carrier family 35 (UDP-N-acetylglucosamine (UDP-GlcNAc) transporter), member A3	1.6053
9906	SLC35E2	solute carrier family 35, member E2	0.7698
91252	SLC39A13	solute carrier family 39 (zinc transporter), member 13	0.558
23516	SLC39A14	solute carrier family 39 (zinc transporter), member 14	0.6784
386757	SLC6A10P	Solute Carrier Family 6 Member 10, Pseudogene	2.9855
6535	SLC6A8	solute carrier family 6 (neurotransmitter transporter, creatine), member 8	1.2396
23315	SLC9A8	solute carrier family 9 (sodium/hydrogen exchanger), member 8	0.8564
9353	SLIT2	slit homolog 2 (Drosophila)	3.3065
140775	SMCR8	Smith-Magenis syndrome chromosome region, candidate 8	0.9388
8284	SMCY	Smcy homolog, Y-linked (mouse)	2.1337
79086	SMIM7	Small Integral Membrane Protein 7	0.6982
64754	SMYD3	SET and MYND domain containing 3	1.3927
64754	SMYD3	SET and MYND domain containing 3	1.8423
6619	SNAPC3	small nuclear RNA activating complex, polypeptide 3, 50kDa	0.9635
23235	SNF1LK2	SNF1-like kinase 2	1.9122
8303	SNN	stannin	1.0404
6633	SNRPD2	small nuclear ribonucleoprotein D2 polypeptide 16.5kDa	0.4696
83891	SNX25	sorting nexin 25	1.1825
440352	SNX29P2	Sorting Nexin 29 Pseudogene 2	1.9129
6651	SON	SON DNA binding protein	2.4213
6652	SORD	sorbitol dehydrogenase	2.2142
6272	SORT1	sortilin 1	1.2858
255320	SPCS2P	signal peptidase complex subunit 2 homolog (S. cerevisiae) pseudogene	0.3964
83985	SPNS1	Sphingolipid Transporter 1 (Putative)	1.2098
84888	SPPL2A	Signal Peptide Peptidase Like 2A	2.0589
121665	SPPL3	Signal Peptide Peptidase Like 3	1.2708
171546	SPTSSA	Serine Palmitoyltransferase Small Subunit A	4.1834
153443	SRFBP1	serum response factor binding protein 1	1.0374
6723	SRM	spermidine synthase	2.8043
6728	SRP19	signal recognition particle 19kDa	0.8252
6733	SRPK2	SFRS protein kinase 2	2.2328
10250	SRRM1	serine/arginine repetitive matrix 1	0.5007
23635	SSBP2	single-stranded DNA binding protein 2	1.2383
8636	SSNA1	Sjogren's syndrome nuclear autoantigen 1	0.9943
6767	ST13	suppression of tumorigenicity 13 (colon carcinoma) (Hsp70 interacting protein)	0.6156
8869	ST3GAL5	ST3 beta-galactoside alpha-2,3-sialyltransferase 5	3.4212
83930	STARD3NL	STARD3 N-terminal like	2.0506
65975	STK33	serine/threonine kinase 33	1.4829
8677	STX10	syntaxin 10	2.6643
8417	STX7	syntaxin 7	1.9105
7341	SUMO1	SMT3 suppressor of mif two 3 homolog 1 (yeast)	0.5298
6834	SURF1	surfeit 1	0.6931
9766	SUSD6	Sushi Domain Containing 6	0.9462
10492	SYNCRIP	synaptotagmin binding, cytoplasmic RNA interacting protein	3.2146
55333	SYNJ2BP	synaptojanin 2 binding protein	1.6106
284612	SYPL2	synaptophysin-like 2	0.7539
84447	SYVN1	synovial apoptosis inhibitor 1, synoviolin	0.9441
26099	SZRD1	SUZ RNA Binding Domain Containing 1	1.6712
6887	TAL2	T-cell acute lymphocytic leukemia 2	1.3309
132001	TAMM41	TAM41 Mitochondrial Translocator Assembly And Maintenance Homolog	0.8511
202018	TAPT1	Transmembrane Anterior Posterior Transformation 1	1.1846
6897	TARS	threonyl-tRNA synthetase	3.7187
55633	TBC1D22B	TBC1 domain family, member 22B	0.9034
96597	TBC1D27P	TBC1 Domain Family Member 27, Pseudogene	0.6738
93627	TBCK	TBC1 Domain Containing Kinase	2.1846
84897	TBRG1	transforming growth factor beta regulator 1	2.3803
6926	TBX3	T-box 3 (ulnar mammary syndrome)	0.6747
6917	TCEA1	transcription elongation factor A (SII), 1	3.7088
79921	TCEAL4	transcription elongation factor A (SII)-like 4	0.5987
6925	TCF4	transcription factor 4	0.7962
6948	TCN2	transcobalamin II; macrocytic anemia	1.2988
6988	TCTA	T-cell leukemia translocation altered gene	0.7271
6997	TDGF1	teratocarcinoma-derived growth factor 1	2.6936
7003	TEAD1	TEA domain family member 1 (SV40 transcriptional enhancer factor)	1.5115
7019	TFAM	transcription factor A, mitochondrial	1.4159
23483	TGDS	TDP-glucose 4,6-dehydratase	0.7523
55145	THAP1	THAP domain containing, apoptosis associated protein 1	0.8474
55145	THAP1	THAP domain containing, apoptosis associated protein 1	1.6963
51078	THAP4	THAP domain containing 4	0.9084
117145	THEM4	thioesterase superfamily member 4	1.2161
51337	THEM6	Thioesterase Superfamily Member 6	1.2009
10189	THOC4	THO complex 4	2.0039
90390	THRAP6	thyroid hormone receptor associated protein 6	1.1934
29087	THYN1	thymocyte nuclear protein 1	1.856
26517	TIMM13	translocase of inner mitochondrial membrane 13 homolog (yeast)	1.0412
7077	TIMP2	TIMP metallopeptidase inhibitor 2	0.8779
7097	TLR2	toll-like receptor 2	1.0073
54499	TMCO1	transmembrane and coiled-coil domains 1	2.5126
23423	TMED3	transmembrane emp24 protein transport domain containing 3	0.6752
222068	TMED4	transmembrane emp24 protein transport domain containing 4	0.8112
54664	TMEM106B	transmembrane protein 106B	0.5764
79022	TMEM106C	transmembrane protein 106C	2.2352
66000	TMEM108	transmembrane protein 108	0.7906
81853	TMEM14B	transmembrane protein 14B	-0.6551
25907	TMEM158	Transmembrane Protein 158 (Gene/Pseudogene)	1.7829
84187	TMEM164	Transmembrane Protein 164	1.8156
64418	TMEM168	Transmembrane Protein 168	0.4194
57719	TMEM16H	transmembrane protein 16H	-0.8834
340061	TMEM173	Transmembrane Protein 173	0.9049
28959	TMEM176B	Transmembrane Protein 176B	2.4897
129787	TMEM18	transmembrane protein 18	0.5964
388335	TMEM220	Transmembrane Protein 220	0.6201
80195	TMEM254	Transmembrane Protein 254	1.8048
55754	TMEM30A	transmembrane protein 30A	2.438
55151	TMEM38B	transmembrane protein 38B	0.6344
55151	TMEM38B	transmembrane protein 38B	1.0137
10330	TMEM4	transmembrane protein 4	1.0511
10330	TMEM4	transmembrane protein 4	2.0864
9772	TMEM94	Transmembrane Protein 94	0.7448
7114	TMSB4X	thymosin, beta 4, X-linked	0.5437
9087	TMSB4Y	thymosin, beta 4, Y-linked	2.9831
79089	TMUB2	Transmembrane And Ubiquitin Like Domain Containing 2	1.8496
115110	TNFRSF14-AS1	TNFRSF14 Antisense RNA 1	3.5324
80351	TNKS2	tankyrase, TRF1-interacting ankyrin-related ADP-ribose polymerase 2	0.4371
84629	TNRC18	Trinucleotide Repeat Containing 18	0.9945
57690	TNRC6C	trinucleotide repeat containing 6C	0.9577
222699	TOB2P1	Transducer Of ERBB2, 2 Pseudogene 1	1.5224
54472	TOLLIP	toll interacting protein	1.1265
146691	TOM1L2	target of myb1-like 2 (chicken)	0.8284
1861	TOR1A	torsin family 1, member A (torsin A)	1.9724
285412	TOX4P1	TOX High Mobility Group Box Family Member 4 Pseudogene 1	0.9364
7163	TPD52	tumor protein D52	1.2012
7169	TPM2	tropomyosin 2 (beta)	6.5401
7170	TPM3	tropomyosin 3	4.1987
7178	TPT1	tumor protein, translationally-controlled 1	6.0733
7184	TRA1	tumor rejection antigen (gp96) 1	1.0088
58485	TRAPPC1	trafficking protein particle complex 1	4.4982
10475	TRIM38	tripartite motif-containing 38	1.6628
81844	TRIM56	tripartite motif-containing 56	2.346
81603	TRIM8	tripartite motif-containing 8	0.812
27037	TRMT2A	TRNA Methyltransferase 2 Homolog A	2.3775
80746	TSEN2	tRNA splicing endonuclease 2 homolog (SEN2, S. cerevisiae)	1.0942
7102	TSPAN7	tetraspanin 7	0.8159
55020	TTC38	Tetratricopeptide Repeat Domain 38	1.5035
203068	TUBB	tubulin, beta	2.181
56255	TXNDC13	thioredoxin domain containing 13	1.1293
51075	TXNDC14	thioredoxin domain containing 14	0.9459
79770	TXNDC15	Thioredoxin Domain Containing 15	0.8768
79876	UBE1DC1	ubiquitin-activating enzyme E1-domain containing 1	1.1379
7327	UBE2G2	ubiquitin-conjugating enzyme E2G 2 (UBC7 homolog, yeast)	0.6528
51465	UBE2J1	ubiquitin-conjugating enzyme E2, J1 (UBC6 homolog, yeast)	1.7826
7332	UBE2L3	ubiquitin-conjugating enzyme E2L 3	4.1919
10277	UBE4B	ubiquitination factor E4B (UFD2 homolog, yeast)	0.5202
25989	ULK3	unc-51-like kinase 3 (C. elegans)	0.7705
285296	UNC93B3	Unc-93 Homolog B3, Pseudogene	0.6451
65110	UPF3A	UPF3 regulator of nonsense transcripts homolog A (yeast)	0.5885
10600	USP16	ubiquitin specific peptidase 16	0.6913
10600	USP16	ubiquitin specific peptidase 16	3.1451
10869	USP19	ubiquitin specific peptidase 19	1.1561
29761	USP25	ubiquitin specific peptidase 25	2.365
9736	USP34	ubiquitin specific peptidase 34	0.5341
158880	USP51	ubiquitin specific peptidase 51	0.8697
9924	USP52	ubiquitin specific peptidase 52	3.1847
9712	USP6NL	USP6 N-terminal like	2.0685
7874	USP7	ubiquitin specific peptidase 7 (herpes virus-associated)	0.8908
51118	UTP11L	UTP11-like, U3 small nucleolar ribonucleoprotein, (yeast)	0.6461
8409	UXT	ubiquitously-expressed transcript	1.8261
9341	VAMP3	vesicle-associated membrane protein 3 (cellubrevin)	3.8587
7423	VEGFB	vascular endothelial growth factor B	3.8046
9686	VGLL4	vestigial like 4 (Drosophila)	1.357
7430	VIL2	villin 2 (ezrin)	3.4584
7430	VIL2	villin 2 (ezrin)	4.1207
157680	VPS13B	vacuolar protein sorting 13B (yeast)	0.8614
64601	VPS16	vacuolar protein sorting 16 (yeast)	3.1043
6293	VPS52	vacuolar protein sorting 52 (yeast)	2.8054
23355	VPS8	VPS8, CORVET Complex Subunit	1.9239
51231	VRK3	vaccinia related kinase 3	2.9719
64115	VSIR	V-Set Immunoregulatory Receptor	0.9035
81554	WBSCR16	Williams-Beuren syndrome chromosome region 16	3.4248
57705	WDFY4	WDFY family member 4	-0.6282
79269	WDR32	WD repeat domain 32	1.1052
22911	WDR47	WD repeat domain 47	0.4876
25937	WWTR1	WW domain containing transcription regulator 1	1.3087
7503	XIST	X (inactive)-specific transcript	2.0239
54464	XRN1	5'-3' exoribonuclease 1	1.928
10138	YAF2	YY1 associated factor 2	1.2459
10413	YAP1	Yes-associated protein 1, 65kDa	1.3524
90522	YIF1B	Yip1 interacting factor homolog B (S. cerevisiae)	1.7335
54432	YIPF1	Yip1 domain family, member 1	1.554
286451	YIPF6	Yip1 domain family, member 6	2.9519
51646	YPEL5	yippee-like 5 (Drosophila)	4.547
91746	YTHDC1	YTH Domain Containing 1	2.4046
51441	YTHDF2	YTH domain family, member 2	1.2496
440917	YWHAEP5	Tyrosine 3-Monooxygenase/Tryptophan 5-Monooxygenase Activation Protein Epsilon Pseudogene 5	0.4372
51341	ZBTB7A	zinc finger and BTB domain containing 7A	1.1845
84186	ZCCHC7	zinc finger, CCHC domain containing 7	0.8842
85437	ZCRB1	Zinc Finger CCHC-Type And RNA Binding Motif Containing 1	0.678
9839	ZFHX1B	zinc finger homeobox 1b	2.7997
678	ZFP36L2	zinc finger protein 36, C3H type-like 2	2.7188
84936	ZFYVE19	zinc finger, FYVE domain containing 19	1.1097
79038	ZFYVE21	zinc finger, FYVE domain containing 21	1.8791
79038	ZFYVE21	zinc finger, FYVE domain containing 21	2.7691
83637	ZMIZ2	Zinc Finger MIZ-Type Containing 2	1.8897
10269	ZMPSTE24	zinc metallopeptidase (STE24 homolog, yeast)	2.7328
118490	ZMYND17	zinc finger, MYND-type containing 17	1.6158
7705	ZNF146	zinc finger protein 146	2.7133
7738	ZNF184	zinc finger protein 184 (Kruppel-like)	4.4076
7750	ZNF198	zinc finger protein 198	0.4981
23036	ZNF292	zinc finger protein 292	0.5948
25799	ZNF324	zinc finger protein 324	1.6276
55893|157574	ZNF395|FBXO16	zinc finger protein 395|F-box protein 16	0.6791
147687	ZNF417	zinc finger protein 417	3.2274
54925	ZNF434	zinc finger protein 434	1.4862
57573	ZNF471	zinc finger protein 471	1.0371
25925	ZNF521	zinc finger protein 521	0.8035
84527	ZNF559	zinc finger protein 559	2.4278
126231	ZNF573	zinc finger protein 573	0.7825
79177	ZNF576	zinc finger protein 576	1.7409
79177	ZNF576	zinc finger protein 576	1.9535
84914	ZNF587	zinc finger protein 587	1.0755
9640	ZNF592	zinc finger protein 592	1.3163
51042	ZNF593	zinc finger protein 593	1.8865
23361	ZNF629	zinc finger protein 629	1.377
130507	ZNF650	zinc finger protein 650	1.7343
92999	ZNF651	zinc finger protein 651	1.5114
22834	ZNF652	zinc finger protein 652	0.7112
146542	ZNF688	zinc finger protein 688	1.0877
126017	ZNF813	Zinc Finger Protein 813	2.1546
152485	ZNF827	Zinc Finger Protein 827	1.3215
401898	ZNF833P	Zinc Finger Protein 833, Pseudogene	3.1661
162962	ZNF836	Zinc Finger Protein 836	4.0112
7652	ZNF99	zinc finger protein 99 (F8281)	3.2194
79364	ZXDC	ZXD family zinc finger C	1.1993
26009	ZZZ3	zinc finger, ZZ-type containing 3	1.2055
