# Supplementary material for: Retinoic acid receptor α as a novel contributor to adrenal cortex structure and function through interactions with Wnt and Vegfa signalling
Source: Sci Rep. 2019 Oct 11;9:14677. doi: 10.1038/s41598-019-50988-2 (PMC6789122; doi:10.1038/s41598-019-50988-2)
Supplement: Supplementary file 12 — Supplementary Table 11 [file 41598_2019_50988_MOESM12_ESM.xlsx]

## Sheet: Supplementary Table 11
Supplementary Table 11. List of RARα target genes and regulation in APA_A vs control adrenal and APA_B vs control adrenal
Gene Symbol	Gene Name	LogQ [APA_A-CA]	LogQ[APA_B-CA]
ADH1C	Alcohol Dehydrogenase 1C (Class I), Gamma Polypeptide	--	-1.3681
CD38	CD38 Molecule	--	--
CDX1	Caudal Type Homeobox 1	--	--
CEBPE	CCAAT Enhancer Binding Protein Epsilon	--	--
CRABP2	Cellular Retinoic Acid Binding Protein 2	1.7609	--
CRYAB	Crystallin, Alpha B	-0.6829	-1.8597
DRD2	Dopamine Receptor D2	-1.2238	--
EGR1	Early Growth Response 1	-0.7207	-5.4002
ETS1	ETS Proto-Oncogene 1, Transcription Factor	--	--
FOXA1	Forkhead Box A1	--	--
H1F0	H1 Histone Family, Member 0	2.3459	--
HOXA1	Homeobox A1	--	--
HOXA4	Homeobox A4	--	--
HOXB1	Homeobox B1	--	--
HOXB4	Homeobox B4	--	--
HOXD4	Homeobox D4	--	--
HSD17B1	Hydroxysteroid (17-Beta) Dehydrogenase 1	0.6442	--
IL2RA	Interleukin 2 Receptor Subunit Alpha	--	--
PCK1	Phosphoenolpyruvate Carboxykinase 1	--	--
POU1F1	POU Class 1 Homeobox 1	--	--
RARA	Retinoic Acid Receptor, Alpha	-3.8852	-3.0056
RARB	Retinoic Acid Receptor, Beta	--	--
RARG	Retinoic Acid Receptor, Gamma	--	--
RBP1	Retinol Binding Protein 1, Cellular	0.5878	-2.2877
SFTPB	Surfactant Protein B	--	--
TGM2	Transglutaminase 2	--	--
UCP1	Uncoupling Protein 1	--	--
ABCC2	ATP Binding Cassette Subfamily C Member 2	--	--
ACADM	Acyl-CoA Dehydrogenase Medium Chain	1.1232	--
ADRB1	Adrenoceptor Beta 1	--	--
APOA1	Apolipoprotein A-I	--	--
APOA2	Apolipoprotein A-II	--	--
APOC3	Apolipoprotein C-III	--	--
APOD	Apolipoprotein D	--	-0.7714
ASMT	Acetylserotonin O-Methyltransferase	--	--
BIRC3	Baculoviral IAP Repeat Containing 3	--	--
CDKN2B	Cyclin Dependent Kinase Inhibitor 2B	--	--
CETP	Cholesteryl Ester Transfer Protein	--	--
CFH	Complement Factor H	1.5950	1.1630
CHAT	Choline O-Acetyltransferase	--	--
CRABP1	Cellular Retinoic Acid Binding Protein 1	--	--
CRYGF	Crystallin, Gamma F	--	--
CSH1	Chorionic Somatomammotropin Hormone 1	--	--
CSN3	Casein Kappa	--	--
CTSK	Cathepsin K	--	--
CYP24A1	Cytochrome P450 Family 24 Subfamily A Member 1	--	--
CYP26A1	Cytochrome P450 Family 26 Subfamily A Member 1	--	--
HBEGF	Heparin Binding EGF Like Growth Factor	--	--
LEFTY2	Left-Right Determination Factor 2	-1.3020	--
PHC1	Polyhomeotic Homolog 1	1.9528	--
EFNB1	Ephrin B1	--	--
EGFR	Epidermal Growth Factor Receptor	0.4889	--
EPO	Erythropoietin	--	--
FBP2	Fructose-Bisphosphatase 2	--	--
FOLR1	Folate Receptor Alpha	--	--
GBX2	Gastrulation Brain Homeobox 2	-1.9390	-1.3156
GDF5	Growth Differentiation Factor 5	--	--
GH1	Growth Hormone 1	--	--
SLC2A4	Solute Carrier Family 2 Member 4	--	--
GNRH1	Gonadotropin Releasing Hormone 1	--	--
GPX2	Glutathione Peroxidase 2	--	--
GSTP1	Glutathione S-Transferase Pi	0.6691	-1.6955
HSD17B2	Hydroxysteroid 17-Beta Dehydrogenase 2	--	--
IGF1	Insulin-Like Growth Factor 1	-1.6935	--
IGFBP6	Insulin-Like Growth Factor Binding Protein 6	--	-3.4645
IL1A	Interleukin 1 Alpha	--	--
IL1B	Interleukin 1 Beta	--	--
IL2RB	Interleukin 2 Receptor Subunit Beta	--	--
IRF1	Interferon Regulatory Factor 1	--	--
ITGB3	Integrin, Beta 3	--	--
KRT5	Keratin 5	--	--
LAMB1	Laminin, Beta 1	1.0193	-2.7332
LHX1	LIM Homeobox 1	--	--
LYN	LYN Proto-Oncogene, Src Family Tyrosine Kinase	--	--
MCL1	Myeloid Cell Leukemia Sequence 1 (BCL2-Related)	-1.2265	-2.6340
MDK	Midkine (Neurite Growth-Promoting Factor 2)	0.7047	--
MEIS1	Meis Homeobox 1	--	-1.1806
MGP	Matrix Gla Protein	--	--
ERRFI1	ERBB Receptor Feedback Inhibitor 1	--	--
MMP11	Matrix Metallopeptidase 11	--	--
CITED2	Cbp/P300 Interacting Transactivator With Glu/Asp Rich Carboxy-Terminal Domain 2	2.6597	--
MYC	v-myc myelocytomatosis viral oncogene homolog (avian)	-1.3613	-4.9773
MYCN	MYCN Proto-Oncogene, BHLH Transcription Factor	--	--
NCF1	Neutrophil Cytosolic Factor 1	--	--
SLC8A1	Solute Carrier Family 8 Member A1	--	--
NES	Nestin	-1.4698	-1.1903
NGFR	nerve growth factor receptor	--	--
NR2C1	nuclear receptor subfamily 2, group C, member 1	-0.3737	-1.1916
NR2C2	nuclear receptor subfamily 2, group C, member 2	--	--
NR4A3	nuclear receptor subfamily 4, group A, member 3	1.6169	-2.4706
NRD1	nardilysin (N-arginine dibasic convertase)	0.7217	-1.6657
NRIP1	nuclear receptor interacting protein 1	0.4208	-1.3525
OXT	Oxytocin/Neurophysin I Prepropeptide	--	--
PCP2	Purkinje cell protein 2	-2.7521	-3.6675
PIK3CG	Phosphatidylinositol-4,5-Bisphosphate 3-Kinase Catalytic Subunit Gamma	--	--
PRKCA	Protein Kinase C Alpha	-0.7145	-0.8308
PLAT	Plasminogen Activator, Tissue Type	--	--
PTAFR	Platelet Activating Factor Receptor	--	--
GPRC5A	G Protein-Coupled Receptor Class C Group 5 Member A	--	--
PLAAT4	Phospholipase A And Acyltransferase 4	--	--
RBP4	Retinol Binding Protein 4	--	--
DHRS9	Dehydrogenase/Reductase 9	--	--
RUNX3	RUNX Family Transcription Factor 3	--	--
S100A7	S100 Calcium Binding Protein A7	--	--
SERPINB2	Serpin Family B Member 2	--	--
SFTPA1	Surfactant Protein A1	--	--
SHH	Sonic Hedgehog Signaling Molecule	--	--
SLC10A1	Solute Carrier Family 10 Member 1	--	--
SLC5A5	Solute Carrier Family 5 Member 5	--	--
SPP1	Secreted Phosphoprotein 1	--	--
SREBF1	Sterol Regulatory Element Binding Transcription Factor 1	--	--
STAR	Steroidogenic Acute Regulatory Protein	0.7415	-8.5856
STAT1	Signal Transducer and Activator of Transcription 1	-0.4428	--
BHLHE40	Basic Helix-Loop-Helix Family Member E40	--	--
STRA6	Stimulated By Retinoic Acid 6	1.7053	2.5146
STRA8	Stimulated By Retinoic Acid 8	--	--
STS	Steroid Sulfatase	--	--
TGFB3	Transforming Growth Factor Beta 3	--	--
Tgfbr1	Transforming Growth Factor Beta Receptor 1	1.1809	--
Tgfbr2	Transforming Growth Factor Beta Receptor 2	2.9190	--
THBD	Thrombomodulin	-1.0684	-2.3563
UCP3	Uncoupling Protein 3	--	--
WNT8A	Wnt Family Member 8A	--	--
AANAT	Aralkylamine N-Acetyltransferase	--	--
ABCB1	ATP-binding cassette, sub-family B (MDR/TAP), member 1	--	-4.4228
ABL1	ABL Proto-Oncogene 1, Non-Receptor Tyrosine Kinase	-0.7681	--
ACTA1	Actin Alpha 1, Skeletal Muscle	--	--
ACTA2	Actin Alpha 2, Skeletal Muscle	1.1875	-2.9057
ADAMTS5	ADAM Metallopeptidase With Thrombospondin Type 1 Motif 5	--	--
ADCYAP1	Adenylate Cyclase Activating Polypeptide 1	--	--
ADCYAP1R1	ADCYAP Receptor Type I	--	--
Akap12	A kinase (PRKA) anchor protein (gravin) 12	-1.3709	-2.2415
AKR1C3	Aldo-Keto Reductase Family 1 Member C3	--	--
ALDH1A1	aldehyde dehydrogenase 1 family, member A1	0.5116	-4.1515
ALPI	Alkaline Phosphatase, Intestinal	--	--
AMBP	Alpha-1-Microglobulin/Bikunin Precursor	--	--
APP	amyloid beta (A4) precursor protein (peptidase nexin-II, Alzheimer disease)	-0.4701	-5.9057
NR3C4	Nuclear Receptor Subfamily 3 Group C Member 4	--	--
ASCL1	Achaete-Scute Family BHLH Transcription Factor 1	--	--
ASCL2	Achaete-Scute Family BHLH Transcription Factor 2	--	--
B3GNT5	UDP-GlcNAc:BetaGal Beta-1,3-N-Acetylglucosaminyltransferase 5	--	--
NKX3-2	NK3 Homeobox 2	--	--
BCL2	BCL2 Apoptosis Regulator	--	--
BIRC5	Baculoviral IAP Repeat Containing 5	--	--
BMP2	Bone Morphogenetic Protein 2	--	--
BMP4	Bone Morphogenetic Protein 4	--	--
BST1	Bone Marrow Stromal Cell Antigen 1	--	--
CA2	Carbonic Anhydrase II	2.2324	--
Calb1	Calbindin 1	1.5198	--
CAMK2A	Calcium/Calmodulin Dependent Protein Kinase II Alpha	--	--
CAMK2D	Calcium/Calmodulin Dependent Protein Kinase II Delta	--	--
CAMKK1	Calcium/Calmodulin Dependent Protein Kinase Kinase 1	--	--
CASP1	Caspase 1	-0.6972	--
CASP3	Caspase 3	--	--
SERPINA6	Serpin Family A Member 6	--	--
CCNE1	Cyclin E1	--	--
CD164	CD164 Molecule	--	-1.1470
CD44	CD44 Molecule (Indian Blood Group)	--	--
CD58	CD58 Molecule	-0.9486	-1.1836
CD59	CD59 Molecule (CD59 Blood Group)	0.7206	-1.1493
CDK1	Cyclin Dependent Kinase 1	--	--
CDH1	Cadherin 1	--	--
CDH2	Cadherin 2	0.7869	--
CDH3	Cadherin 3	--	2.3545
Cdh6	Cadherin 6	--	--
CDKN1A	cyclin-dependent kinase inhibitor 1A (p21, Cip1)	--	-3.2623
CHGA	chromogranin A (parathyroid secretory protein 1)	-3.5944	-6.7601
CHGB	chromogranin B (secretogranin 1)	-1.1821	-3.1187
CLTA	Clathrin Light Chain A	--	--
CNTFR	Ciliary Neurotrophic Factor Receptor	--	--
CNTN1	Contactin 1	--	--
COL3A1	Collagen Type III Alpha 1 Chain	-1.1324	-1.5603
COL4A2	Collagen Type IV Alpha 2 Chain	-1.4999	-4.6167
CR1	Complement C3b/C4b Receptor 1 (Knops Blood Group)	--	--
CSF1	Colony Stimulating Factor 1	--	--
CTSB	Cathepsin B	--	--
CYBB	Cytochrome B-245 Beta Chain	-0.7887	-1.5938
CYP1A1	Cytochrome P450 Family 1 Subfamily A Member 1	--	--
CYP4F2	Cytochrome P450 Family 4 Subfamily F Member 2	--	--
DAB2	DAB Adaptor Protein 2	-0.4269	-1.2561
DAG1	Dystroglycan 1	0.5791	-2.3795
DBX1	Developing Brain Homeobox 1	--	--
DBX2	Developing Brain Homeobox 2	--	--
DCT	Dopachrome Tautomerase	--	--
DDX1	DEAD-Box Helicase 1	--	--
DDX17	DEAD-Box Helicase 17	--	-1.6696
DIO1	Iodothyronine Deiodinase 1	--	--
DIO3	Iodothyronine Deiodinase 3	--	--
DPYSL3	Dihydropyrimidinase Like 3	--	--
DSC2	Desmocollin 2	--	--
DSC3	Desmocollin 3	--	--
DSG3	Desmoglein 3	--	--
EMP1	Epithelial Membrane Protein 1	--	--
ERBB2	Erb-B2 Receptor Tyrosine Kinase 2	--	--
ERBB3	Erb-B2 Receptor Tyrosine Kinase 3	--	2.7551
ERBB4	Erb-B2 Receptor Tyrosine Kinase 4	--	--
SH3D19	SH3 Domain Containing 19	0.7580	--
EVX1	Even-Skipped Homeobox 1	--	--
F3	Coagulation Factor III, Tissue Factor	-0.9661	--
FCER2	Fc Fragment Of IgE Receptor II	--	--
FGF5	Fibroblast Growth Factor 5	--	--
FGF9	Fibroblast Growth Factor 9	--	--
FGFR2	Fibroblast Growth Factor Receptor 2	-1.0521	-1.3673
FGFR3	Fibroblast Growth Factor Receptor 3	--	--
FGFR4	Fibroblast Growth Factor Receptor 4	--	--
FGR	FGR Proto-Oncogene, Src Family Tyrosine Kinase	--	--
FKBP1A	FK506 binding protein 1A, 12kDa	1.4316	-3.1935
FOLR2	Folate Receptor Beta	--	--
FOS	Fos Proto-Oncogene, AP-1 Transcription Factor Subunit	-1.4866	-2.4230
FOXA2	Forkhead Box A2	--	--
FSHR	Follicle Stimulating Hormone Receptor	--	--
FUT4	Fucosyltransferase 4	--	--
FXYD3	FXYD Domain Containing Ion Transport Regulator 3	--	--
FYN	FYN Proto-Oncogene, Src Family Tyrosine Kinase	--	--
GAP43	Growth Associated Protein 43	--	--
GATA2	GATA Binding Protein 2	-4.2189	-4.1953
GATA4	GATA Binding Protein 4	--	--
GATA6	GATA Binding Protein 6	0.3866	-3.4610
GCK	Glucokinase	--	--
GFRA1	GDNF Family Receptor Alpha 1	--	--
GJB3	Gap Junction Protein Beta 3	--	--
S1PR2	Sphingosine-1-Phosphate Receptor 2	--	--
GRASP	General Receptor For Phosphoinositides 1 Associated Scaffold Protein	--	--
GRP	Gastrin Releasing Peptide	--	--
HCK	Hemopoietic Cell Kinase	-0.8585	--
HNF4A	Hepatocyte Nuclear Factor 4 Alpha	--	--
HOXC5	Homeobox C5	--	--
HOXD10	Homeobox D10	--	--
HOXD11	Homeobox D11	--	--
HOXD13	Homeobox D13	-2.7876	--
HSD11B2	Hydroxysteroid 11-Beta Dehydrogenase 2	--	--
HSP90AA1	Heat Shock Protein 90 Alpha Family Class A Member 1	--	--
ICAM1	Intercellular Adhesion Molecule 1	--	--
ICAM3	Intercellular Adhesion Molecule 3	--	--
IGF1R	Insulin Like Growth Factor 1 Receptor	--	--
IGFBP2	Insulin Like Growth Factor Binding Protein 2	1.3987	-3.5453
IGFBP3	Insulin Like Growth Factor Binding Protein 3	--	-1.3385
IGFBP5	Insulin Like Growth Factor Binding Protein 5	-1.1171	-2.9013
IL6	Interleukin 6	--	--
IL6R	Interleukin 6 Receptor	--	--
INHBA	Inhibin Subunit Beta A	--	--
INS	Insulin	-1.7022	-1.3156
ITGAL	Integrin Subunit Alpha L	--	--
ITGAM	Integrin Subunit Alpha M	--	--
ITGAV	Integrin, Alpha V	2.1305	-1.7118
ITGB2	Integrin Subunit Beta 2	--	--
ITGB4	Integrin, Beta 4	-5.0351	-5.0855
JUN	v-jun sarcoma virus 17 oncogene homolog (avian)	-2.0644	-2.9458
JUNB	JunB Proto-Oncogene, AP-1 Transcription Factor Subunit	--	--
CD82	CD82 Molecule	0.5899	--
KCNH2	Potassium Voltage-Gated Channel Subfamily H Member 2	-1.4244	--
KITLG	KIT Ligand	--	--
KLK7	Kallikrein Related Peptidase 7	--	--
KRT10	Keratin 10	--	--
KRT13	Keratin 13	--	--
KRT14 | KRT16	Keratin 14 |Keratin 16	-0.5050	-1.1161
KRT17	Keratin 17	--	--
KRT2A	Keratin 2A	--	--
KRT3	Keratin 3	--	--
KRT6A	Keratin 6A	--	--
KRT7	Keratin 7	--	--
Laptm5	Lysosomal Associated Multispanning Membrane Protein 5	2.2005	4.6210
LEP	Leptin	--	--
LGALS1	Lectin, Galactoside-Binding, Soluble, 1 (Galectin 1)	-1.2214	-0.9179
LGALS3	Lectin, Galactoside-Binding, Soluble, 3 (Galectin 3)	-0.7039	--
LGALS7	Lectin, Galactoside-Binding, Soluble, 7 (Galectin 7)	--	--
LOR	Loricrin	--	--
LPA	Lipoprotein(A)	--	--
LTF	Lactotransferrin	--	--
MAPK1	Mitogen-Activated Protein Kinase 1	0.6142	--
MAX	MYC Associated Factor X	2.0635	--
MC1R	Melanocortin 1 Receptor	--	--
MEOX1	Mesenchyme Homeobox 1	--	--
STARD3	StAR Related Lipid Transfer Domain Containing 3	--	-2.6807
MME	Membrane Metalloendopeptidase	--	--
MMP13	Matrix Metallopeptidase 13	--	--
MMP2	Matrix Metallopeptidase 2	--	--
MSX1	Msh Homeobox 1	--	--
MSX2	Msh Homeobox 2	--	--
MT3	Metallothionein 3	2.8419	--
MUC2	Mucin 2	--	--
MUC3	Mucin 3	--	--
MUC5AC	Mucin 5, Subtypes A and C	1.7945	--
MUC5B	Mucin 5, Subtype B	-3.8222	-2.6754
MYBL2	MYB Proto-Oncogene Like 2	--	--
MYCL	MYCL Proto-Oncogene, BHLH Transcription Factor	--	--
NCF2	Neutrophil Cytosolic Factor 2	-0.8923	--
NDRG1	N-myc Downstream Regulated Gene 1	--	--
RGN	Regucalcin	--	--
NME1	NME/NM23 Nucleoside Diphosphate Kinase 1	--	--
NOS1	Nitric Oxide Synthase 1	--	--
NOS2	Nitric Oxide Synthase 2	--	--
NOS3	Nitric Oxide Synthase 3	--	--
NOTCH1	Notch Receptor 1	1.2585	--
NPY	Neuropeptide Y	--	--
NR3C1	Nuclear Receptor Subfamily 3, group C, member 1	-0.7241	-1.0923
NR4A2	Nuclear Receptor Subfamily 4, group A, member 2	-1.4582	-4.0423
NR6A1	Nuclear Receptor Subfamily 6, group A, member 1	--	--
NTRK2	Neurotrophic Receptor Tyrosine Kinase 2	--	--
NTRK3	Neurotrophic Receptor Tyrosine Kinase 3	--	--
OLR1	Oxidized Low Density Lipoprotein Receptor 1	--	--
PCDH11X	Protocadherin 11 X-Linked	--	--
PCDH11Y	Protocadherin 11 Y-Linked	--	--
PDGFRB	Platelet Derived Growth Factor Receptor Beta	--	--
PECAM1	Platelet/Endothelial Cell Adhesion Molecule (CD31 antigen)	0.7685	0.9208
PLAU	Plasminogen Activator, Urokinase	--	--
POU4f 2	POU Domain, Class 4, Transcription Factor 2	--	--
POU5F1	POU Domain, Class 5, Transcription Factor 1	--	--
PPP3CA	Protein Phosphatase 3, Catalytic Subunit, Alpha Isoform (calcineurin A alpha)	-1.0824	-1.7792
PPP3CB	Protein Phosphatase 3, Catalytic Subunit, Beta Isoform (calcineurin A beta)	-0.3900	-1.0949
PRAM1	PML-RARA Regulated Adaptor Molecule 1	--	--
PRKCB	Protein Kinase C Beta	--	--
EIF2AK2	Eukaryotic Translation Initiation Factor 2 Alpha Kinase 2	0.8045	--
PRLR	Prolactin Receptor	-2.1813	-1.6021
PRNP	Prion Protein (p27-30)	--	-1.9189
PTEN	Phosphatase And Tensin Homolog	-0.7143	--
PTGDS	Prostaglandin D2 Synthase 21kDa	--	-3.4106
PTGS1	Prostaglandin-Endoperoxide Synthase 1	--	--
PTGS2	Prostaglandin-Endoperoxide Synthase 2	--	--
PTH	Parathyroid Hormone	--	--
PTH1R	Parathyroid Hormone 1 Receptor	-1.1586	-2.2624
PTK2	Protein Tyrosine Kinase 2	0.6324	-1.5271
PTMA	Prothymosin Alpha	--	-3.2473
PTPN13	Protein Tyrosine Phosphatase, Non-Receptor Type 13	-1.2051	-1.3489
RAI2	Retinoic Acid Induced 2	0.5048	--
RARRES1	Retinoic Acid Receptor Responder 1	--	--
RARRES2	Retinoic Acid Receptor Responder 2	1.3880	-2.1126
RBP2	Retinol Binding Protein 2	--	--
RET	Ret Proto-Oncogene	-2.3723	-3.0441
RHO	Rhodopsin	--	--
RNPEP	Arginyl Aminopeptidase	-0.4041	--
SMYD5	SMYD Family Member 5	--	--
RTN1	Reticulon 1	--	--
RTN3	Reticulon 3	-1.6964	-4.9074
RXRA	Retinoid X Receptor, Alpha	--	-2.5012
S100A8	S100 Calcium Binding Protein A8	--	--
SAG	S-Antigen Visual Arrestin	--	--
STON1	Stonin 1	--	--
SCD_1	Stearoyl-CoA Desaturase (delta-9-desaturase)	0.8401	-2.6258
SCD_2	Stearoyl-CoA Desaturase (delta-9-desaturase)	0.8402	-3.2145
CCL2	C-C Motif Chemokine Ligand 2	-1.3486	-2.3708
SDC2	Syndecan 2	--	--
SELL	Selectin L	--	--
SERPINC1	Serpin Family C Member 1	--	--
SERPINE1	Serpin Family E Member 1	--	--
SFTPC	Surfactant Protein C	--	--
SLC18A3	Solute Carrier Family 18 Member A3	--	--
SLC2A2	Solute Carrier Family 2 Member 2	--	--
SNAI2	Snail Family Transcriptional Repressor 2	1.0577	--
SOD2	Superoxide Dismutase 2, Mitochondrial	-0.6209	--
SOX9	SRY-Box 9	-0.6094	--
SP100	SP100 Nuclear Antigen	0.4446	-1.7153
SPARC	Secreted Protein, Acidic, Cysteine-Rich (osteonectin)	0.8254	-4.8306
SPN	Sialophorin	--	--
SPRR1B	Small Proline Rich Protein 1B	--	--
SULT2B1	Sulfotransferase Family 2B Member 1	--	--
SUPT4H1	SPT4 Homolog, DSIF Elongation Factor Subunit	0.9376	-1.9296
TAF2S	TATA-Box Binding Protein Associated Factor 2	--	--
TAT	Tyrosine Aminotransferase	--	--
HNF1A	HNF1 Homeobox A	--	--
HNF1B	HNF1 Homeobox B	--	--
TFAP2A	Transcription Factor AP-2 Alpha	--	--
TFRC	Transferrin Receptor (p90, CD71)	-0.9372	-0.9011
TGFA	Transforming Growth Factor Alpha	--	--
TGFB1	Transforming Growth Factor, Beta 1	--	-1.2460
TGFB2	Transforming Growth Factor, Beta 2	--	--
TGM1	Transglutaminase 1	--	--
TH	Tyrosine Hydroxylase	-2.1897	-3.0305
THRSP	Thyroid Hormone Responsive	--	--
TNC	Tenascin C	--	--
TOP2A	DNA Topoisomerase II Alpha	--	--
TRA1	Tumor Rejection Antigen (gp96) 1	1.4214	-3.2840
TRPM2	Transient Receptor Potential Cation Channel Subfamily M Member 2	--	--
TSHB	Thyroid Stimulating Hormone Subunit Beta	--	--
TYR	Tyrosinase	--	2.3168
UCP2	Uncoupling Protein 2 (mitochondrial, proton carrier)	--	-1.5165
VDR	Vitamin D (1,25- dihydroxyvitamin D3) Receptor	1.2595	--
VEGFC	Vascular Endothelial Growth Factor C	-0.9511	--
VIM	Vimentin	0.8002	-5.8461
VIPR1	Vasoactive Intestinal Peptide Receptor 1	--	--
WNT1	Wnt Family Member 1	--	--
WNT3A	Wnt Family Member 3A	--	--
WT1	WT1 Transcription Factor	--	--
ZNF42	Zinc Finger Protein 42	--	--
IKZF1	IKAROS Family Zinc Finger 1	--	--
ADAMTS4	ADAM Metallopeptidase with Trombospondin Type 1 Motif, 4	-2.1132	-1.4396
ADH1A	Alcohol Dehydrogenase 1A (Class I), Alpha Polypeptide	-0.6706	-2.1151
AFP	Alpha Fetoprotein	--	--
AGTR1	Angiotensin II Receptor Type 1	--	--
AHR	Aryl Hydrocarbon Receptor	1.3416	1.8922
ARHGAP5	Rho GTPase activating protein 5	--	-0.9889
ARNT	Aryl Hydrocarbon Receptor Nuclear Translocator	--	--
ATP1A3	ATPase Na+/K+ Transporting Subunit Alpha 3	--	--
BGLAP	Bone Gamma-Carboxyglutamate Protein	--	--
CXCR5	C-X-C Motif Chemokine Receptor 5	--	--
BMP7	Bone Morphogenetic Protein 7	--	--
BTK	Bruton Tyrosine Kinase	--	--
CCND3	Cyclin D3	--	-4.1388
COL1A1	Collagen, Type I, Alpha 1	--	--
COL1A2	Collagen, Type I, Alpha 2	-1.0538	-0.9081
COL4A1	Collagen, Type IV, Alpha 1	--	--
COL7A1	Collagen, Type VII, Alpha 1	--	--
CP	Ceruloplasmin	--	--
CRH	Corticotropin Releasing Hormone	--	--
CSF1R	Colony Stimulating Factor 1 Receptor	0.7291	-2.7725
CTNNB1	Catenin Beta 1	2.0778	--
CTSD	Cathepsin D	--	-4.5628
CTSG	Cathepsin G	--	--
CTSL	Cathepsin L	--	-2.5025
CYP7A1	Cytochrome P450 Family 7 Subfamily A Member 1	--	--
DEFA1	Defensin Alpha 1	--	--
EDN1	Endothelin 1	--	--
ENPP2	Ectonucleotide Pyrophosphatase/Phosphodiesterase 2	-2.2875	-1.5261
EVX2	Even-Skipped Homeobox 2	-2.4505	--
ACSL1	Acyl-CoA Synthetase Long Chain Family Member 1	-0.4128	--
FASN	Fatty Acid Synthase	--	--
FBP1	Fructose-1,6-Bisphosphatase 1	-0.9884	-1.3509
FGF1	Fibroblast Growth Factor 1	-2.8990	-1.9637
FGF2	Fibroblast Growth Factor 2	--	--
FGF3	Fibroblast Growth Factor 3	--	--
FGF4	Fibroblast Growth Factor 4	--	--
FOSL1	FOS-Like Antigen 1	-3.4388	-3.8145
FSCN2	Fascin Actin-Bundling Protein 2, Retinal	--	--
GJA1	Gap Junction Protein, Alpha 1 (connexin 43)	-1.2372	-1.7987
GRIN1	Glutamate Ionotropic Receptor NMDA Type Subunit 1	--	--
GRN	Granulin	1.4334	-2.1951
GSC	Goosecoid Homeobox	--	--
GSTA4	Glutathione S-Transferase A4	-0.7396	-3.3770
H19	H19, imprinted maternally expressed untranslated mRNA	--	-6.7965
FGFBP1	Fibroblast Growth Factor Binding Protein 1	--	--
HGF	Hepatocyte Growth Factor	--	--
HOXA5	Homeobox A5	--	-2.5320
TRMT2A	TRNA Methyltransferase 2 Homolog A	--	--
IBSP	Integrin Binding Sialoprotein	--	--
IFNG	Interferon Gamma	--	--
IGF2	Insulin Like Growth Factor 2	--	--
IGFBP4	Insulin-Like Growth Factor Binding Protein 4	0.5721	-2.6730
IHH	Indian Hedgehog Signaling Molecule	--	--
IL12B	Interleukin 12B	--	--
IL2	Interleukin 2	--	--
IL8	Interleukin 8	--	--
ITGA8	Integrin, Alpha 8	0.9118	--
ITGB5	Integrin, Beta 5	--	--
ITGB7	Integrin, Beta 7	--	--
IVL	Involucrin	--	--
KPNA2	Karyopherin Alpha 2	--	-2.0607
KRT1	Keratin 1	--	--
KRT18	Keratin 18	--	-2.0917
KRT19	Keratin 19	--	--
KRT4	Keratin 4	--	--
KRT8	Keratin 8	--	--
LDHB	Lactate Dehydrogenase B	2.4495	-3.6937
LEF1	Lymphoid Enhancer-Binding Factor 1	1.9863	--
LMNA	Lamin A/C	2.0283	--
LPL	Lipoprotein Lipase	1.4294	1.0934
MBP	Myelin Basic Protein	--	--
MMP1	Matrix Metallopeptidase 1	--	--
MMP3	Matrix Metallopeptidase 3	--	--
MMP9	Matrix Metallopeptidase 9	--	--
MPO	Myeloperoxidase	--	--
MST1	Macrophage Stimulating 1	-0.6869	-1.1890
MUC4	Mucin 4	-1.8182	--
MYB	MYB Proto-Oncogene, Transcription Factor	--	--
RAI14	Retinoic Acid Induced 14	--	--
NPPA	Natriuretic Peptide A	--	--
NPY1R	Neuropeptide Y Receptor Y1	--	--
NR2F1	Nuclear Receptor Subfamily 2, Group F, Member 1	--	--
NR2F2	Nuclear Receptor Subfamily 2, Group F, Member 2	--	-2.4934
NR4A1	Nuclear Receptor Subfamily 4, Group A, Member 1	0.6307	-4.5431
NRGN	Neurogranin	--	--
NTRK1	Neurotrophic Receptor Tyrosine Kinase 1	--	--
OAS3	2'-5'-Oligoadenylate Synthetase 3	--	--
ODC1	Ornithine Decarboxylase 1	0.5118	--
OPRD1	Opioid Receptor Delta 1	--	--
OPRK1	Opioid Receptor Kappa 1	--	--
OPRM1	Opioid Receptor Mu 1	--	--
OTX2	Orthodenticle Homeobox 2	--	--
PDGFA	Platelet-Derived Growth Factor Alpha	-1.0938	-1.0823
PDGFRA	Platelet-Derived Growth Factor Receptor, Alpha	--	-2.6428
PITX2	Paired Like Homeodomain 2	--	--
PKM	Pyruvate Kinase M1/2	--	--
PLP1	Proteolipid Protein 1	--	--
PPARA	Peroxisome Proliferative Activated Receptor, Alpha	0.8265	3.6731
PPARG	Peroxisome Proliferative Activated Receptor, Gamma	--	--
PTHLH	Parathyroid Hormone Like Hormone	--	--
RANBP1	RAN binding protein 1	--	--
RB1	Retinoblastoma 1	-0.6550	--
RBBP7	Retinoblastoma Binding Protein 7	-1.0365	-1.5736
REXO2	RNA Exonuclease 2	--	-1.6402
DHRS3	Dehydrogenase/Reductase 3	--	--
RXRG	Retinoid X Receptor Gamma	--	--
SAT	Spermidine/Spermine N1-Acetyltransferase	-1.5278	-1.1815
SERPINH1	Serpin Family H Member 1	0.9728	--
SHMT1	Serine Hydroxymethyltransferase 1	--	--
SLA	Src Like Adaptor	--	--
SLC27A1	Solute Carrier Family 27, Member 1	-3.4904	--
SLC2A3	Solute Carrier Family 2, Member 3	-0.9928	-1.6275
SLC9A1	Solute Carrier Family 9, Member 1	--	--
SLC9A2	Solute Carrier Family 9, Member 2	--	--
SOD1	Superoxide Dismutase 1	-0.6387	--
TERT	Telomerase Reverse Transcriptase	--	--
TMSB10	Thymosin Beta 10	--	--
TIMP1	TIMP metallopeptidase inhibitor 1	--	-4.2516
FAS	Fas Cell Surface Death Receptor	--	--
FASLG	Fas Ligand	--	--
TRH	thyrotropin-releasing hormone	-2.7832	--
TP53	Tumor Protein P53	1.4283	--
VCAM1	Vascular Cell Adhesion Molecule 1	--	--
VEGFA	Vascular Endothelial Growth Factor A	--	--
VIP	Vasoactive Intestinal Peptide	--	--
ZFP42	ZFP42 Zinc Finger Protein	--	--
