# Supplementary material for: Retinoic acid receptor α as a novel contributor to adrenal cortex structure and function through interactions with Wnt and Vegfa signalling
Source: Sci Rep. 2019 Oct 11;9:14677. doi: 10.1038/s41598-019-50988-2 (PMC6789122; doi:10.1038/s41598-019-50988-2)
Supplement: Supplementary file 13 — Supplementary Table 12 [file 41598_2019_50988_MOESM13_ESM.xlsx]

## Sheet: Supplementary Table 11
Supplementary Table 11. List of differentially expressed genes in adrenal from 12 weeks old Rarα+/+ and Rarα-/- mice
Gene Symbol	Gene name	Rarα+/+ (log2)	Rarα-/- (log2)	Fold Change	P-val
Ptgds	prostaglandin D2 synthase (brain)	3.51	4.9	2.62	3.93e-05
Cmtm2a; Cmtm1	CKLF-like MARVEL transmembrane domain containing 2A; CKLF-like MARVEL transmembrane domain containing 1	6.23	4.95	-2.44	5.01e-05
Fxyd1	FXYD domain-containing ion transport regulator 1	11.04	12.39	2.54	6.09e-05
Naf1	nuclear assembly factor 1 homolog (S. cerevisiae)	10.94	9.75	-2.28	6.72e-05
Ndufb10	NADH dehydrogenase (ubiquinone) 1 beta subcomplex, 10	7.13	8.39	2.4	7.91e-05
Aprt	adenine phosphoribosyl transferase	7.56	8.75	2.28	8.34e-05
Defb5	defensin beta 5	7.54	6.15	-2.63	9.38e-05
Fdft1	farnesyl diphosphate farnesyl transferase 1	12.26	13.33	2.11	0.0001
Fam98b	family with sequence similarity 98, member B	13.51	12.5	-2.01	0.0001
Defa25	defensin, alpha, 25	7.14	6.13	-2	0.0001
Mid1ip1	Mid1 interacting protein 1 (gastrulation specific G12-like (zebrafish))	7.78	8.87	2.13	0.0001
Nr1h3	nuclear receptor subfamily 1, group H, member 3	9.1	10.37	2.42	0.0002
Cebpa	CCAAT/enhancer binding protein (C/EBP), alpha	9.73	10.79	2.07	0.0003
Hcfc1r1	host cell factor C1 regulator 1 (XPO1-dependent)	10.02	11.39	2.59	0.0003
Gm17482	predicted gene, 17482 [Source:MGI Symbol;Acc:MGI:4937116]	5.31	7.58	4.84	0.0004
Rps9	ribosomal protein S9	10.62	11.99	2.58	0.0004
Dmtn	dematin actin binding protein	7.45	8.84	2.61	0.0004
Sh2b3	SH2B adaptor protein 3	7.18	8.51	2.52	0.0004
Dgat2	diacylglycerol O-acyltransferase 2	14.33	15.42	2.13	0.0004
Mlxipl	MLX interacting protein-like	10.71	12.57	3.63	0.0004
Clmn	calmin	6.82	7.86	2.06	0.0004
Fzd2	frizzled homolog 2 (Drosophila)	7.04	8.43	2.62	0.0004
AW112010	expressed sequence AW112010	8.27	9.31	2.06	0.0005
Hebp1	heme binding protein 1	7.72	8.92	2.3	0.0005
Mfap5	microfibrillar associated protein 5	7.42	8.7	2.43	0.0005
Sys1	SYS1 Golgi-localized integral membrane protein homolog (S. cerevisiae)	9.06	10.08	2.03	0.0005
C1qb	complement component 1, q subcomponent, beta polypeptide	8.36	9.81	2.74	0.0006
Slc6a15	solute carrier family 6 (neurotransmitter transporter), member 15	10.12	9.1	-2.03	0.0007
Nrip1	nuclear receptor interacting protein 1	10.99	12.03	2.06	0.0008
Olfr1294	olfactory receptor 1294	6.53	5.44	-2.13	0.0008
Acbd4	acyl-Coenzyme A binding domain containing 4	7.61	8.63	2.02	0.0008
Pxmp2	peroxisomal membrane protein 2	3.64	4.89	2.37	0.0009
Gm826	predicted gene 826	10.9	9.67	-2.35	0.0009
Ces1d	carboxylesterase 1D	10.14	12.47	5.03	0.0009
Gm12184	predicted gene 12184 [Source:MGI Symbol;Acc:MGI:3652174]; predicted gene 12184	10.22	11.27	2.07	0.001
Thy1	thymus cell antigen 1, theta	6.23	7.24	2.02	0.001
Cbr2	carbonyl reductase 2	7.41	9.48	4.18	0.0011
Rac2	RAS-related C3 botulinum substrate 2	5.9	6.99	2.12	0.0011
Olfr995	olfactory receptor 995	4.54	3.33	-2.31	0.0011
Stra13	stimulated by retinoic acid 13	12.14	13.28	2.21	0.0011
Fcer1g	Fc receptor, IgE, high affinity I, gamma polypeptide	9.14	11.68	5.81	0.0012
Phyh	phytanoyl-CoA hydroxylase	12.92	14	2.12	0.0013
Olfr1082	olfactory receptor 1082	5.1	3.94	-2.25	0.0013
Lgals9	lectin, galactose binding, soluble 9	10.71	11.99	2.44	0.0015
Abhd14b	abhydrolase domain containing 14b	10.49	11.68	2.29	0.0015
Apod	apolipoprotein D	9.14	11.02	3.69	0.0015
Lage3	L antigen family, member 3	9.65	10.81	2.24	0.0016
1810024B03Rik	RIKEN cDNA 1810024B03 gene	5.75	6.89	2.21	0.0017
Pcolce2	procollagen C-endopeptidase enhancer 2	5.13	6.34	2.32	0.0018
Acat3	acetyl-Coenzyme A acetyltransferase 3	10.38	11.48	2.15	0.0018
Rbp1	retinol binding protein 1, cellular	8.83	10.31	2.78	0.0018
Ppp1r14b	protein phosphatase 1, regulatory (inhibitor) subunit 14B	11.02	12.11	2.12	0.002
Ifitm3	interferon induced transmembrane protein 3	13.26	14.8	2.92	0.0022
S100a11	S100 calcium binding protein A11	14.05	15.42	2.58	0.0022
Avpr1a	arginine vasopressin receptor 1A	5.58	7.05	2.78	0.0023
Plac8	placenta-specific 8	6.88	8.35	2.76	0.0023
Galm	galactose mutarotase	9.37	10.55	2.26	0.0024
Gm14525	predicted gene 14525	6.09	4.84	-2.38	0.0025
Mrpl18	mitochondrial ribosomal protein L18	9.33	10.4	2.11	0.0025
1600014C10Rik	RIKEN cDNA 1600014C10 gene	9.02	10.29	2.41	0.0026
Pdlim1	PDZ and LIM domain 1 (elfin)	9.86	11.11	2.38	0.0027
Ephx2	epoxide hydrolase 2, cytoplasmic	11.45	12.95	2.83	0.0027
Gpt	glutamic pyruvic transaminase, soluble	6.95	8.32	2.58	0.0028
Pla2g2d	phospholipase A2, group IID	8	9.18	2.27	0.0029
Hba-a1; Hba-a2	hemoglobin alpha, adult chain 1; hemoglobin alpha, adult chain 2	16.7	17.8	2.14	0.0029
Hba-a2; Hba-a1	hemoglobin alpha, adult chain 2; hemoglobin alpha, adult chain 1	16.58	17.69	2.16	0.0031
Agmo	alkylglycerol monooxygenase	10.39	11.72	2.51	0.0031
Sult1a1	sulfotransferase family 1A, phenol-preferring, member 1	9.75	11.25	2.82	0.0032
Tlr5	toll-like receptor 5	5.59	7.58	3.96	0.0036
Olfr111	olfactory receptor 111	5.59	4.54	-2.07	0.0036
Acsm3	acyl-CoA synthetase medium-chain family member 3	11.18	13	3.53	0.0037
Pcsk1n	proprotein convertase subtilisin/kexin type 1 inhibitor	9.16	10.46	2.47	0.0037
Pla2g16	phospholipase A2, group XVI	11.62	12.68	2.1	0.0037
Mapt	microtubule-associated protein tau	8.28	7.15	-2.19	0.0037
Maob	monoamine oxidase B	9.36	10.52	2.22	0.0037
Ppm1e	protein phosphatase 1E (PP2C domain containing)	11.64	10.61	-2.04	0.0038
Aif1	allograft inflammatory factor 1	7.03	8.09	2.09	0.0039
Vim	vimentin	12.86	14.1	2.36	0.0039
Gm20822; Gm20828	predicted gene, 20822; predicted gene, 20828	6.31	5.21	-2.14	0.0042
Gm20822	predicted gene, 20822	6.31	5.21	-2.14	0.0042
Pi16	peptidase inhibitor 16	6.42	7.63	2.32	0.0043
Npdc1	neural proliferation, differentiation and control 1	5.21	6.25	2.05	0.0044
Ptges	prostaglandin E synthase	9.92	11.03	2.16	0.0046
Cxcl9	chemokine (C-X-C motif) ligand 9	7.37	8.8	2.7	0.0051
Kit	kit oncogene	7.14	8.7	2.96	0.0051
Scrn1	secernin 1	11.27	10.25	-2.02	0.0053
Rras	Harvey rat sarcoma oncogene, subgroup R	14.29	15.34	2.07	0.0054
Igf1	insulin-like growth factor 1	13.66	14.79	2.19	0.0055
Acat2	acetyl-Coenzyme A acetyltransferase 2	12.08	13.16	2.11	0.0056
Lbp	lipopolysaccharide binding protein	9.19	10.72	2.89	0.0057
Angptl8	angiopoietin-like 8	7.87	9.93	4.17	0.0058
Pdzk1ip1	PDZK1 interacting protein 1	5.2	6.45	2.37	0.0058
Sh2b2	SH2B adaptor protein 2	7.99	9.8	3.51	0.0059
Ccl9	chemokine (C-C motif) ligand 9	9.32	11.07	3.37	0.0063
Sh3bgrl3	SH3 domain binding glutamic acid-rich protein-like 3	8.13	9.64	2.86	0.0063
Serpina3c	serine (or cysteine) peptidase inhibitor, clade A, member 3C	10.38	11.61	2.34	0.0064
Rasl12	RAS-like, family 12	9.24	10.52	2.43	0.0066
Ucp3	uncoupling protein 3 (mitochondrial, proton carrier)	9.98	11.17	2.29	0.0066
Nol3	nucleolar protein 3 (apoptosis repressor with CARD domain)	7.23	8.32	2.13	0.0067
Hp	haptoglobin	13.27	14.54	2.42	0.0068
Cox7b	cytochrome c oxidase subunit VIIb	13.47	14.64	2.25	0.0068
Vegfb	vascular endothelial growth factor B	10.83	11.85	2.03	0.0069
Gm21961	predicted gene, 21961 [Source:MGI Symbol;Acc:MGI:5439430]	4.99	3.76	-2.34	0.0069
Fah	fumarylacetoacetate hydrolase	11.03	12.8	3.41	0.0069
Serpina3n	serine (or cysteine) peptidase inhibitor, clade A, member 3N	9.67	12.48	7.02	0.0072
Gstp1	glutathione S-transferase, pi 1	12	13.02	2.03	0.0072
Slfn8	schlafen 8	7.57	6.17	-2.64	0.0073
Olfr851	olfactory receptor 851	5.51	4.09	-2.68	0.0073
Klf10	Kruppel-like factor 10	7.82	9.05	2.35	0.0074
Stom	stomatin	11.52	12.63	2.17	0.0075
Lrg1	leucine-rich alpha-2-glycoprotein 1	7.93	9.29	2.57	0.0076
C3	complement component 3	12.35	14.25	3.71	0.0077
Cox6b2	cytochrome c oxidase subunit VIb polypeptide 2	5.12	6.2	2.11	0.008
Nat8l	N-acetyltransferase 8-like	6.16	7.31	2.23	0.0081
Ablim3	actin binding LIM protein family, member 3	6.1	7.14	2.05	0.0081
Cidec	cell death-inducing DFFA-like effector c	13.72	14.74	2.02	0.0081
Gsto1	glutathione S-transferase omega 1	9.56	10.78	2.32	0.0082
Ndufa4l2	NADH dehydrogenase (ubiquinone) 1 alpha subcomplex, 4-like 2	9.25	10.36	2.15	0.0083
Slc25a19	solute carrier family 25 (mitochondrial thiamine pyrophosphate carrier), member 19	6.74	7.87	2.19	0.0083
Enpp2	ectonucleotide pyrophosphatase/phosphodiesterase 2	11.51	12.52	2.01	0.0084
Gm20888	predicted gene, 20888 [Source:MGI Symbol;Acc:MGI:5434244]; predicted gene, 20888	7.22	6.13	-2.13	0.0084
Bche	butyrylcholinesterase	8.42	9.47	2.06	0.0085
Fscn1	fascin homolog 1, actin bundling protein (Strongylocentrotus purpuratus)	7.34	8.56	2.34	0.0086
Ralgapa2	Ral GTPase activating protein, alpha subunit 2 (catalytic)	9.22	10.29	2.1	0.0087
Acan	aggrecan	8.87	7.81	-2.08	0.0088
Fgf9	fibroblast growth factor 9	10.67	9.62	-2.08	0.0091
C1qc	complement component 1, q subcomponent, C chain	7.97	9.1	2.18	0.0092
Pla1a	phospholipase A1 member A	7.84	8.88	2.06	0.01
Phlda3	pleckstrin homology-like domain, family A, member 3	7.86	9.15	2.44	0.01
Gm3512	predicted gene 3512 [Source:MGI Symbol;Acc:MGI:3781689]	7.53	6.47	-2.08	0.0102
Zkscan16	zinc finger with KRAB and SCAN domains 16	9.34	8.04	-2.46	0.0102
Gm14632; Gm10486	predicted gene 14632; predicted gene 10486	5.69	4.63	-2.08	0.0104
A530016L24Rik	RIKEN cDNA A530016L24 gene	11.5	13.21	3.27	0.0107
Dhrs3	dehydrogenase/reductase (SDR family) member 3	11.38	12.81	2.7	0.0107
Adig	adipogenin	8.38	10.19	3.52	0.011
Pltp	phospholipid transfer protein	10.98	12.96	3.94	0.0111
Marc1	mitochondrial amidoxime reducing component 1	6.47	8.17	3.25	0.0112
Ndufs6	NADH dehydrogenase (ubiquinone) Fe-S protein 6	11.33	12.42	2.13	0.0116
Ppp1r1a	protein phosphatase 1, regulatory (inhibitor) subunit 1A	8.71	9.75	2.06	0.0117
Orm1	orosomucoid 1	10.62	12	2.61	0.0119
Ces1f	carboxylesterase 1F	9.59	11.09	2.82	0.0119
Ppargc1a	peroxisome proliferative activated receptor, gamma, coactivator 1 alpha	8.65	9.76	2.15	0.0125
Gpx3	glutathione peroxidase 3	14.43	15.88	2.73	0.0127
Marc1	mitochondrial amidoxime reducing component 1	5.23	6.61	2.6	0.0129
Glo1	glyoxalase 1	13.21	14.56	2.56	0.0133
Tmem143	transmembrane protein 143	10.08	11.09	2.01	0.0135
Izumo1r	IZUMO1 receptor, JUNO	8.2	7.08	-2.16	0.0136
Rnf144b	ring finger protein 144B	5.96	7.03	2.09	0.0138
Inmt	indolethylamine N-methyltransferase	5.79	6.87	2.12	0.0141
Sly	Sycp3 like Y-linked	7	6	-2.01	0.0142
Mal2	mal, T cell differentiation protein 2	6.12	7.36	2.36	0.0142
Folr2	folate receptor 2 (fetal)	6.53	7.75	2.33	0.0144
P2rx5	purinergic receptor P2X, ligand-gated ion channel, 5	7.94	9.3	2.56	0.0146
Vegfa	vascular endothelial growth factor A	15.69	14.53	-2.23	0.0148
Gm3264	predicted gene 3264	9.65	8.22	-2.69	0.0148
Gm3264	predicted gene 3264 (Gm3264), mRNA.; predicted gene 3264 [Source:MGI Symbol;Acc:MGI:3781442]; predicted gene 3264	10.57	8.95	-3.08	0.015
Hoxb9	homeobox B9	12.32	11.31	-2.01	0.0153
Amy1	amylase 1, salivary	11.34	12.49	2.21	0.0153
Cib2	calcium and integrin binding family member 2	10.24	11.61	2.59	0.0156
Anxa1	annexin A1	7.69	8.87	2.26	0.0158
Gm21258; Gm20736	predicted gene, 21258; predicted gene, 20736	6.9	5.83	-2.1	0.0158
Gys2	glycogen synthase 2	8.71	9.9	2.28	0.0159
Sdc2	syndecan 2	9.67	10.98	2.49	0.0163
S100a1	S100 calcium binding protein A1	9.95	10.95	2.01	0.0163
Steap4	STEAP family member 4	11.96	12.97	2.01	0.0163
LOC380994; LOC100861881	similar to Sycp3 like Y-linked, mRNA (cDNA clone MGC:118285 IMAGE:6705131), complete cds.; PREDICTED: X-linked lymphocyte-regulated protein PM1-like (LOC100861881), mRNA.	6.76	5.61	-2.21	0.0165
Igtp	interferon gamma induced GTPase	6.79	8.08	2.45	0.0165
Slc1a5	solute carrier family 1 (neutral amino acid transporter), member 5	12.67	14.1	2.71	0.0176
Sdhd	succinate dehydrogenase complex, subunit D, integral membrane protein	12.69	13.73	2.06	0.0176
Des	desmin	6.27	7.29	2.02	0.0183
Lyve1	lymphatic vessel endothelial hyaluronan receptor 1	7.1	8.58	2.79	0.0187
Gsta3	glutathione S-transferase, alpha 3	9.37	11.98	6.1	0.019
Sepp1	selenoprotein P, plasma, 1	14.94	16.05	2.16	0.019
Raph1	Ras association (RalGDS/AF-6) and pleckstrin homology domains 1	13.87	12.69	-2.27	0.0192
Sell	selectin, lymphocyte	5.62	6.94	2.5	0.0196
Gm2310	predicted gene 2310 [Source:MGI Symbol;Acc:MGI:3780481]	14.05	12.96	-2.13	0.0199
Slc43a2	solute carrier family 43, member 2	8.93	10.04	2.16	0.0213
Mogat1	monoacylglycerol O-acyltransferase 1	7.93	8.99	2.08	0.022
Skint11	selection and upkeep of intraepithelial T cells 11	6.46	5.16	-2.46	0.0221
Cbx4	chromobox 4	13.82	12.3	-2.85	0.0229
Ppp1r3c	protein phosphatase 1, regulatory (inhibitor) subunit 3C	9.51	10.85	2.53	0.0231
Ehd2	EH-domain containing 2	12.56	13.66	2.13	0.0231
Gm3264	predicted gene 3264	7.24	5.7	-2.91	0.0233
Arv1	ARV1 homolog (yeast)	6.91	8.27	2.56	0.0236
Bckdha	branched chain ketoacid dehydrogenase E1, alpha polypeptide	9.68	10.72	2.06	0.0237
Csrp2	cysteine and glycine-rich protein 2	11.88	10.87	-2.02	0.0241
Resp18	regulated endocrine-specific protein 18	7.75	8.85	2.13	0.0247
Aacs	acetoacetyl-CoA synthetase	9.77	10.93	2.23	0.025
Gm20736	predicted gene, 20736	6.87	5.69	-2.27	0.0252
Cyp2u1	cytochrome P450, family 2, subfamily u, polypeptide 1	8.95	9.96	2.01	0.0257
Gm21560	predicted gene, 21560 [Source:MGI Symbol;Acc:MGI:5434915]; predicted gene, 21560	7.59	6.35	-2.35	0.0257
Egr1	early growth response 1	14.93	11.97	-7.76	0.0262
Gm3252; Gm2897	predicted gene 3252 [Source:MGI Symbol;Acc:MGI:3781430]; predicted gene 2897 (Gm2897), transcript variant 1, mRNA.	9.94	8.34	-3.04	0.0262
Tlcd2	TLC domain containing 2	10.03	11.63	3.02	0.0265
Adhfe1	alcohol dehydrogenase, iron containing, 1	12.3	13.72	2.67	0.0267
Cyp2f2	cytochrome P450, family 2, subfamily f, polypeptide 2	7.05	8.68	3.1	0.0273
Scara5	scavenger receptor class A, member 5 (putative)	5.71	6.76	2.07	0.0273
Fos	FBJ osteosarcoma oncogene	9.28	6.59	-6.46	0.0278
Gm5796	predicted gene 5796	10.38	8.84	-2.91	0.0282
Btg2	B cell translocation gene 2, anti-proliferative	11.8	9.39	-5.32	0.0284
Slc25a35	solute carrier family 25, member 35	12.31	13.5	2.28	0.0287
Rgs7	regulator of G protein signaling 7	8.96	10.15	2.28	0.029
Col3a1	collagen, type III, alpha 1	8.66	9.86	2.29	0.0301
Fcgr2b	Fc receptor, IgG, low affinity IIb	8.05	9.07	2.03	0.0301
Fn1	fibronectin 1	8.3	10.68	5.2	0.0302
Popdc2	popeye domain containing 2	6.6	7.69	2.13	0.0311
Gm3667	predicted gene 3667 [Source:MGI Symbol;Acc:MGI:3781843]; predicted gene 3667	9.65	7.99	-3.16	0.0314
Hspb8	heat shock protein 8	9.32	10.35	2.05	0.0327
Pnpla3	patatin-like phospholipase domain containing 3	10.35	11.76	2.66	0.0338
Ptafr	platelet-activating factor receptor	8.13	9.2	2.09	0.0347
Dnajc22	DnaJ (Hsp40) homolog, subfamily C, member 22	4.45	5.54	2.12	0.0347
Crat	carnitine acetyltransferase	12.58	13.63	2.06	0.0349
Gm3629; Gm2897	predicted gene 3629 [Source:MGI Symbol;Acc:MGI:3781805]; predicted gene 2897 (Gm2897), transcript variant 1, mRNA.	10.67	8.81	-3.64	0.0359
Gm3739	predicted gene 3739 [Source:MGI Symbol;Acc:MGI:3781914]	10.67	8.81	-3.64	0.0359
Gm8159	predicted gene 8159 [Source:MGI Symbol;Acc:MGI:3647882]; predicted gene 8159	6.62	5.38	-2.36	0.0361
2610042L04Rik	RIKEN cDNA 2610042L04 gene	9.84	8.27	-2.96	0.0364
Adck3	aarF domain containing kinase 3	12.64	14.39	3.38	0.0365
Pxmp4	peroxisomal membrane protein 4	9.79	10.96	2.25	0.0365
Ccl11	chemokine (C-C motif) ligand 11	9.52	10.73	2.31	0.0371
Mfap2	microfibrillar-associated protein 2	6.98	8.23	2.39	0.0378
Slc16a7	solute carrier family 16 (monocarboxylic acid transporters), member 7	8.69	9.75	2.08	0.038
LOC100861615; Gm3411	alpha takusan-like; predicted gene 3411	10.62	8.82	-3.49	0.0381
Coq6	coenzyme Q6 homolog (yeast)	6.75	7.89	2.2	0.0382
Srd5a1	steroid 5 alpha-reductase 1	7.39	8.47	2.11	0.0392
Gm10801	predicted gene 10801 [Source:MGI Symbol;Acc:MGI:3641656]	17.75	16.71	-2.05	0.0392
Gm5458	predicted gene 5458	6.78	5.68	-2.14	0.0395
Pon1	paraoxonase 1	7.79	9.18	2.61	0.0398
Gm6676	predicted gene 6676 [Source:MGI Symbol;Acc:MGI:3646103]; predicted gene 6676	6.19	4.83	-2.58	0.04
Gm10591	predicted gene 10591	7.49	8.49	2	0.041
Slc41a3	solute carrier family 41, member 3	12.84	11.76	-2.12	0.0412
Cd209f	CD209f antigen	5.71	6.77	2.09	0.0415
Ebf3	early B cell factor 3	6.88	7.93	2.07	0.0418
Ltc4s	leukotriene C4 synthase	8.71	9.8	2.14	0.0436
Ifi27l2a	interferon, alpha-inducible protein 27 like 2A	6.96	8.79	3.56	0.044
Retnla	resistin like alpha	9.9	11.08	2.27	0.046
Gm3696	predicted gene 3696	9.85	8.38	-2.77	0.0462
Gm13304	predicted gene 13304	7.36	8.37	2.02	0.0466
Lyz2	lysozyme 2	10.99	12.33	2.53	0.0471
Cilp	cartilage intermediate layer protein, nucleotide pyrophosphohydrolase	5.31	6.38	2.11	0.0477
Gm10721	predicted gene 10721 [Source:MGI Symbol;Acc:MGI:3641688]	17.54	16.29	-2.38	0.0482
Mpc2	mitochondrial pyruvate carrier 2	11.74	12.84	2.14	0.0485
Gbas	glioblastoma amplified sequence	12.57	13.74	2.26	0.0486
Mt2	metallothionein 2	14.11	15.52	2.66	0.0499
