# Supplementary material for: Retinoic acid receptor α as a novel contributor to adrenal cortex structure and function through interactions with Wnt and Vegfa signalling
Source: Sci Rep. 2019 Oct 11;9:14677. doi: 10.1038/s41598-019-50988-2 (PMC6789122; doi:10.1038/s41598-019-50988-2)
Supplement: Supplementary file 14 — Supplementary Table 13 [file 41598_2019_50988_MOESM14_ESM.xlsx]

## Sheet: Supplementary Table 12
Supplementary Table 12. List of differentially expressed genes in adrenal from 52 weeks old Rarα+/+ and Rarα-/- mice
Gene Symbol	Gene name	Rarα+/+ (log2)	Rarα-/- (log2)	Fold Change	P-val
Adh7	alcohol dehydrogenase 7 (class IV), mu or sigma polypeptide	7.48	10.34	7.26	0.0002
Mid1ip1	Mid1 interacting protein 1 (gastrulation specific G12-like (zebrafish))	7.99	9.33	2.53	0.0002
Cd209a	CD209a antigen	4.33	6.22	3.73	0.0003
Retn	resistin	14.29	16.01	3.3	0.0005
Gas7	growth arrest specific 7	6.88	8.25	2.59	0.0007
Dynll1	dynein light chain LC8-type 1	11.85	12.95	2.15	0.0011
Cdh19	cadherin 19, type 2	8.38	6.91	-2.76	0.0011
Cyp2b10	cytochrome P450, family 2, subfamily b, polypeptide 10	6.06	8.52	5.5	0.0012
Cuedc1; 2210416O15Rik	CUE domain containing 1; RIKEN cDNA 2210416O15 gene	5.33	6.43	2.15	0.0012
Iqck	IQ motif containing K	8.03	9.58	2.92	0.0013
Med11	mediator complex subunit 11	6.88	7.9	2.02	0.0015
Smim1	small integral membrane protein 1	6.13	7.25	2.17	0.0019
Hsph1	heat shock 105kDa/110kDa protein 1	11.6	13.11	2.85	0.0021
Runx2	runt related transcription factor 2	10.05	11.21	2.23	0.0033
Nek5	NIMA (never in mitosis gene a)-related expressed kinase 5	7.77	10.49	6.58	0.0037
Gria4	glutamate receptor, ionotropic, AMPA4 (alpha 4)	6.98	5.77	-2.3	0.0041
Kcnj15	potassium inwardly-rectifying channel, subfamily J, member 15	5.18	6.31	2.19	0.0045
Fam46a	family with sequence similarity 46, member A	7.63	8.81	2.27	0.0047
Nabp1	nucleic acid binding protein 1	11.61	13.44	3.56	0.0048
Vmn2r29	vomeronasal 2, receptor 29	7.16	9.24	4.23	0.0051
Hspa1b; Hspa1a	heat shock protein 1B; heat shock protein 1A	7.95	10.43	5.59	0.0053
Dctd	dCMP deaminase	7.16	8.3	2.21	0.0053
Fdps	farnesyl diphosphate synthetase	8.09	9.12	2.04	0.0054
Mapk13	mitogen-activated protein kinase 13	9.82	11.01	2.28	0.0055
Ncr1	natural cytotoxicity triggering receptor 1	5.33	6.41	2.12	0.0055
Acan	aggrecan	9.07	7.52	-2.92	0.0055
Ptges	prostaglandin E synthase	10.09	11.2	2.17	0.0056
Casp4	caspase 4, apoptosis-related cysteine peptidase	7.17	8.54	2.58	0.0061
Axdnd1	axonemal dynein light chain domain containing 1	8.51	6.83	-3.22	0.0062
Hspa1a	heat shock protein 1A	7.64	10.32	6.41	0.0063
Mybpc1	myosin binding protein C, slow-type	7.3	6.23	-2.11	0.0064
Mrap	melanocortin 2 receptor accessory protein	13.35	14.52	2.25	0.0066
Susd3	sushi domain containing 3	9.87	7.87	-4.01	0.0067
Tatdn2	TatD DNase domain containing 2	7.62	6.56	-2.09	0.0068
Cox6b2	cytochrome c oxidase subunit VIb polypeptide 2	5.23	6.35	2.17	0.0083
Cfd	complement factor D (adipsin)	14.65	16.73	4.21	0.0085
Cbr2	carbonyl reductase 2	7.63	10.17	5.79	0.0087
Cd79a	CD79A antigen (immunoglobulin-associated alpha)	5.36	6.77	2.65	0.0088
Gm14308; Gm14430; Gm14432; Gm4724; 0610010B08Rik	predicted gene 14308; predicted gene 14430; predicted gene 14432; predicted gene 4724; RIKEN cDNA 0610010B08 gene	13.18	11.87	-2.49	0.0089
Epb41l1	erythrocyte membrane protein band 4.1 like 1	7.38	8.41	2.05	0.0091
Slc15a5	solute carrier family 15, member 5	7.17	5.89	-2.43	0.0091
2310061I04Rik	RIKEN cDNA 2310061I04 gene	12.43	13.54	2.17	0.0099
Casp12	caspase 12	7.71	9.97	4.79	0.01
Car5b	carbonic anhydrase 5b, mitochondrial	10.72	12.36	3.13	0.0113
Adh1	alcohol dehydrogenase 1 (class I)	16.33	18.15	3.53	0.0128
Klrb1b	killer cell lectin-like receptor subfamily B member 1B	6.15	7.52	2.59	0.013
Gm14403	predicted gene 14403	12.48	10.64	-3.59	0.0131
Banf1	barrier to autointegration factor 1	12.29	13.32	2.05	0.0133
Dnajb1	DnaJ (Hsp40) homolog, subfamily B, member 1	9.24	10.79	2.92	0.0136
Gm14305	predicted gene 14305	12.42	11.01	-2.66	0.0137
Tmem144	transmembrane protein 144	8.39	9.71	2.5	0.0155
Asns	asparagine synthetase	12.69	13.81	2.18	0.0156
Ackr3	atypical chemokine receptor 3	9.45	10.49	2.07	0.016
Gm14440; Gm14288	predicted gene 14440; predicted gene 14288	14.98	13.84	-2.21	0.0174
Gm2004	predicted gene 2004	12.64	11.37	-2.42	0.0181
Gm14419	predicted gene 14419	12.64	11.37	-2.42	0.0181
Sell	selectin, lymphocyte	6.1	7.34	2.36	0.0192
Orm3	orosomucoid 3	7.52	8.57	2.07	0.0192
Gm14327	predicted gene 14327	14.56	13.38	-2.26	0.0194
Etohi1	ethanol induced 1	16.52	15.48	-2.06	0.0196
Gm14288; Gm14435	predicted gene 14288; predicted gene 14435	15.04	13.81	-2.35	0.0197
Gm14288; Gm14440	predicted gene 14288; predicted gene 14440	15.04	13.81	-2.35	0.0197
Srd5a1	steroid 5 alpha-reductase 1	6.79	8.29	2.83	0.0213
Josd2; Mir7052	Josephin domain containing 2; microRNA 7052	7.33	8.4	2.11	0.0217
Gm14420	predicted gene 14420	14.08	12.94	-2.2	0.0217
Ly6d	lymphocyte antigen 6 complex, locus D	14.55	13.48	-2.09	0.0221
Rhcg	Rhesus blood group-associated C glycoprotein	5.4	6.56	2.24	0.0222
Gm14436; Gm8923	predicted gene 14436; predicted gene 8923	15	13.83	-2.25	0.0225
Gm14410; Gm14411; Gm14413	predicted gene 14410; predicted gene 14411; predicted gene 14413	14.54	13.4	-2.21	0.0235
Fut10	fucosyltransferase 10	6.7	7.75	2.08	0.0236
Gm14306	predicted gene 14306; predicted gene 14306	14.78	13.59	-2.27	0.0239
Gm14325	predicted gene 14325	13.19	12.05	-2.2	0.0243
Hspb1	heat shock protein 1	11.14	12.24	2.13	0.0259
Gm14322	predicted gene 14322	13.36	12.35	-2	0.0263
Gm14434; 0610010B08Rik; Gm4724	predicted gene 14434; RIKEN cDNA 0610010B08 gene; predicted gene 4724	14.66	13.51	-2.21	0.0289
Gm11007; 0610010B08Rik	predicted gene 11007; RIKEN cDNA 0610010B08 gene	14.46	13.4	-2.1	0.0295
Gm11007; Gm14308	predicted gene 11007; predicted gene 14308	14.46	13.4	-2.1	0.0295
Gm2026	predicted gene 2026; predicted gene 2026	16.18	15.11	-2.1	0.0302
Lrrc59	leucine rich repeat containing 59	13.14	14.14	2.01	0.0306
Gng3	guanine nucleotide binding protein (G protein), gamma 3	11.64	12.73	2.14	0.0309
Pde10a	phosphodiesterase 10A	11.64	10.22	-2.68	0.0315
Masp1	mannan-binding lectin serine peptidase 1	8.27	10.21	3.84	0.0318
Gm14295	predicted gene 14295	12.23	11.15	-2.12	0.0322
Kbtbd11	kelch repeat and BTB (POZ) domain containing 11	7.5	8.59	2.14	0.0323
Gm14308	predicted gene 14308	14.79	13.68	-2.16	0.0323
Gm8898; Gm14431	predicted gene 8898; predicted gene 14431	15.22	14.21	-2.02	0.0326
Gm14431; Gm8898	predicted gene 14431; predicted gene 8898	15.22	14.21	-2.02	0.0326
Gm14431; Gm8898	predicted gene 14431; predicted gene 8898	15.22	14.21	-2.02	0.0326
Lama3	laminin, alpha 3	8.42	7.39	-2.04	0.0334
Oxtr	oxytocin receptor	8.45	9.51	2.09	0.0348
Lypd6	LY6/PLAUR domain containing 6	8.41	9.5	2.13	0.0379
Tesc	tescalcin	10.61	9.6	-2.01	0.0379
Gm14308	predicted gene 14308	14.82	13.65	-2.25	0.0387
Serpinb1a	serine (or cysteine) peptidase inhibitor, clade B, member 1a	7.76	9.25	2.81	0.041
Slc37a2	solute carrier family 37 (glycerol-3-phosphate transporter), member 2	8.7	9.79	2.12	0.041
Mrps21	mitochondrial ribosomal protein S21	11.49	12.54	2.07	0.0412
Cish	cytokine inducible SH2-containing protein	5.23	6.98	3.37	0.0419
Trim30d	tripartite motif-containing 30D	6.84	8.78	3.84	0.0436
Ppp1r3b	protein phosphatase 1, regulatory (inhibitor) subunit 3B	10.84	12.18	2.55	0.0441
Osbpl3	oxysterol binding protein-like 3	9.52	8.32	-2.31	0.0448
Pla2g5	phospholipase A2, group V	10.33	8.85	-2.79	0.0449
Sytl5	synaptotagmin-like 5	9.76	10.81	2.07	0.0453
Fnbp1l; Mir7657	formin binding protein 1-like; microRNA 7657	11.92	10.87	-2.07	0.0472
Ipw; Snord116	imprinted gene in the Prader-Willi syndrome region; small nucleolar RNA, C/D box 116 cluster	9.12	7.87	-2.36	0.0491
Slc1a5	solute carrier family 1 (neutral amino acid transporter), member 5	13.15	14.47	2.5	0.0493
